# Supplementary material for: Joint Transcriptomic and Metabolomic Analyses Reveal Changes in the Primary Metabolism and Imbalances in the Subgenome Orchestration in the Bread Wheat Molecular Response to Fusarium graminearum
Source: G3 (Bethesda). 2015 Oct 4;5(12):2579–92. doi: 10.1534/g3.115.021550 (PMC4683631; doi:10.1534/g3.115.021550)
Supplement: Supporting Information [file supp_g3.115.021550_TableS1.xlsx]

## Sheet: S1
List of identified metabolites
Metabolite	Derivate	PubChem CID	Retention Time	RI Index	Quantification Ion [m/z]	Qualification Ions [m/z]	Identification Levela
2-Ketoglutaric acid	1 MOX 2 TMS	9601828	15.44	1589	198	288, 304	1
Adenosine	4 TMS	524923	25.38	2672	230	236, 245	1
Alanine	2 TMS	520350	8.95	1110	116	190, 117	1
Arabinose	1 MOX 4 TMS	1453812-35-5 (CAS)	16.57	1688	103	277, 307	1
Asparagine	3 TMS	552067	16.56	1687	116	132, 231	1
Aspartic acid	2 TMS	529617	13.52	1432	160	130, 174	1
Beta-Alanine	3 TMS	521597	13.59	1438	174	248, 290	1
Citric/Isocitric acid	4 TMS	553132/528659	18.24	1845	273	363, 375	1
Cysteine	3 TMS	530165	15.22	1570	220	218, 221	1
Fructose	1 MOX 5 TMS	20845408	18.89	1908	103	217, 307	1
Fructose-6-phosphate	1 MOX 6 TMS	5378839	22.98	2362	315	299, 217	1
Fumaric acid	2 TMS	5353016	12.47	1352	245	143, 246	1
Galactose	1 MOX 5 TMS	5378916	19.1	1929	319	217, 205	1
Gamma-aminobutyric acid	3 TMS	529208	14.88	1542	174	304, 175	1
Glucose	1 MOX 5 TMS	20836750	19.17	1937	319	103, 205	1
Glucose-6-phosphate	6 TMS	10357921	23.09	2375	387	315, 299	1
Glutamic acid	3 TMS	519202	15.96	1634	246	128, 348	1
Glutamine	3 TMS	21632770	17.67	1789	156	245, 155	1
Glyceric acid	3 TMS	520886	12.36	1344	189	133, 292	1
Glyceric acid-3-phosphate	4 TMS	553112	18.13	1834	357	299, 227	1
Glycine	2 TMS	530141	9.33	1140	102	176, 204	1
Mannitol	6 TMS	518921	19.48	1968	205	217, 319	2
Homoserine	3 TMS	612634	13.9	1463	218	128, 219	1
Isoleucine	2 TMS	522564	11.53	1284	158	218, 159	1
Leucine	2 TMS	519201	11.49	1281	158	232, 159	1
Lysine	4 TMS	553497	19.22	1942	174	317, 434	1
Malic acid	3 TMS	522155	14.41	1503	233	245, 335	1
Malonic acid	2 TMS	87656	10.5	1211	147	233, 148	2b
Maltose	1 MOX 8 TMS	519729	26.41	2818	361	204, 217	1
Methionine	2 TMS	520351	14.76	1532	176	293, 128	1
Myoinositol	6 TMS	520232	21	2131	305	217, 318	1
Myoinositol-phosphate	7 TMS	553143	23.87	2472	318	315, 387	1
Norleucine	2 TMS	553200	11.81	1304	158	218, 159	1
Ornithine	4 TMS	588340	18.17	1838	142	174, 420	1
Phenylalanine	2 TMS	522502	16.05	1642	218	192, 219	1
Phosphoric acid	3 TMS	25317	11.55	1285	299	314, 300	1
Proline	2 TMS	522501	11.85	1306	142	216, 143	1
Putrescine	4 TMS	13483149	17.29	1755	174	214, 175	1
Pyroglutamic acid	2 TMS	11807870	14.8	1535	156	258, 230	1
Quinic acid	5 TMS	6427786	18.74	1894	345	255, 346	1
Ribitol	5 TMS	14534972	17.19	1745	217	319, 205	1
Ribose	1 MOX 4 TMS	9601869	16.72	1701	103	307, 217	1
Ribulose-5-phosphate	1 MOX 5 TMS	553819	21.29	2163	357	299, 358	1
Serine	3 TMS	522136	12.75	1373	204	218, 205	1
Serotonine	4 TMS	599836	24.01	2491	174	290, 175	1
Shikimic acid	4 TMS	609197	18.07	1829	204	255, 205	1
Spermidine	5 TMS	55429-74-8 (CAS)	22.32	2282	144	174, 116	1
Succinic acid	2 TMS	520988	12.03	1320	247	262, 172	1
Sucrose	8 TMS	632328	25.64	2707	361	217, 362	1
Threonic acid	4 TMS	528672	15.36	1582	292	220, 205	2b
Threonine	3 TMS	529620	13.12	1401	218	117, 219	1
Thymine	2 TMS	81705	13.27	1413	255	270, 120	1
Tryptamine	3 TMS	599834	22.04	2250	174	361, 175	1
Tryptophan	3 TMS	21632772	22.02	2247	202	291, 203	1
Tyrosine	3 TMS	529998	19.4	1960	218	280, 179	1
Uracil	2 TMS	82640	12.43	1349	241	255, 256	1
Urea	2 TMS	87562	10.97	1244	189	171, 99	2b
Valine	2 TMS	11108121	10.69	1225	144	218, 145	1
Xylitol	5 TMS	518901	17.24	1750	217	307, 205	1
aLevel of metabolite identification according to Sumner et al. (2007). Levels being: (1) Identified compounds; (2) Putatively annotated compounds; (3) Putatively characterized compound classes; (4) Unknown compounds
bAccording GMD/NIST library
