# Supplementary material for: Joint Transcriptomic and Metabolomic Analyses Reveal Changes in the Primary Metabolism and Imbalances in the Subgenome Orchestration in the Bread Wheat Molecular Response to Fusarium graminearum
Source: G3 (Bethesda). 2015 Oct 4;5(12):2579–92. doi: 10.1534/g3.115.021550 (PMC4683631; doi:10.1534/g3.115.021550)
Supplement: Supporting Information [file supp_g3.115.021550_TableS2.xlsx]

## Sheet: S2
RNA-sequencing mapping statistics
Sample	Amount of reads	Mapped in total	Unique matches
C1_F30_R1	24632091	1.17175e+07	7.49308e+06
C1_F30_R2	29187801	1.26558e+07	7.99162e+06
C1_F30_R3	23628012	1.13722e+07	7.23253e+06
C1_F50_R1	30437939	1.43393e+07	9.31097e+06
C1_F50_R2	35362576	1.71332e+07	11050805
C1_F50_R3	31287366	1.31376e+07	8.47262e+06
C1_M30_R1	24843670	1.15225e+07	7.43074e+06
C1_M30_R2	36634922	1.68154e+07	1.06754e+07
C1_M30_R3	30166771	1.47485e+07	9.30947e+06
C1_M50_R1	40076120	1.89841e+07	1.23154e+07
C1_M50_R2	33196477	1.3252e+07	8.50826e+06
C1_M50_R3	21409281	9.33659e+06	5.91753e+06
C2_F30_R1	26156479	1.2202e+07	7.93588e+06
C2_F30_R2	37652195	1.79224e+07	1.14877e+07
C2_F30_R3	27185577	1.29512e+07	8.26985e+06
C2_F50_R1	43473782	1.88372e+07	1.20901e+07
C2_F50_R2	28096507	1.29609e+07	8.34466e+06
C2_F50_R3	31530053	1.51281e+07	9.77432e+06
C2_M30_R1	33729813	1.59981e+07	1.03449e+07
C2_M30_R2	27369704	1.3017e+07	8.28481e+06
C2_M30_R3	23406243	1.11016e+07	7.05464e+06
C2_M50_R1	34440888	1.54467e+07	9.82599e+06
C2_M50_R2	44912375	2.2272e+07	1.44483e+07
C3_F30_R1	23255482	1.01092e+07	6.49758e+06
C3_F30_R2	37011261	1.73953e+07	1.10886e+07
C3_F30_R3	45076841	2.13709e+07	1.36448e+07
C3_F50_R1	30276912	1.21653e+07	7.82658e+06
C3_F50_R2	27051212	1.28737e+07	8.38588e+06
C3_F50_R3	32605045	1.52005e+07	9.6837e+06
C3_M30_R1	31729225	1.44431e+07	9.30301e+06
C3_M30_R2	32117833	1.51243e+07	9.72207e+06
C3_M30_R3	30210836	1.42595e+07	9.05117e+06
C3_M50_R1	28250717	1.29614e+07	8.27746e+06
C3_M50_R2	42917948	2.02015e+07	1.28883e+07
C3_M50_R3	27562789	1.22737e+07	7.82783e+06
C4_F30_R1	32740586	1.43666e+07	9.29505e+06
C4_F30_R2	32908434	1.57236e+07	1.00239e+07
C4_F30_R3	35407421	1.64184e+07	1.05231e+07
C4_F50_R1	27337220	1.26216e+07	8.17656e+06
C4_F50_R2	20260350	9.57707e+06	6.27058e+06
C4_F50_R3	33357290	1.49107e+07	9.54686e+06
C4_M30_R1	32439468	1.42117e+07	9.1901e+06
C4_M30_R2	30698584	1.44989e+07	9.24948e+06
C4_M30_R3	27610985	1.28584e+07	8.21979e+06
C4_M50_R1	23146263	1.09297e+07	6.92536e+06
C4_M50_R2	23816114	1.11102e+07	7.14245e+06
C4_M50_R3	36535332	1.6598e+07	1.05514e+07
CM_F30_R1	28573655	1.40039e+07	9.0407e+06
CM_F30_R2	22168262	1.05543e+07	6.71033e+06
CM_F30_R3	44702808	2.13992e+07	1.36031e+07
CM_F50_R1	29564340	1.34518e+07	8.80426e+06
CM_F50_R2	20566654	9.62725e+06	6.36332e+06
CM_F50_R3	27030041	1.28663e+07	8.22254e+06
CM_M30_R1	30588187	1.37953e+07	8.91952e+06
CM_M30_R2	27047339	1.29935e+07	8.24403e+06
CM_M30_R3	21661088	1.03107e+07	6.53515e+06
CM_M50_R1	30080175	1.39993e+07	8.92479e+06
CM_M50_R2	22322555	1.05764e+07	6.84186e+06
CM_M50_R3	32332008	1.55388e+07	9.79983e+06
Total	1799777902
