# Supplementary material for: Joint Transcriptomic and Metabolomic Analyses Reveal Changes in the Primary Metabolism and Imbalances in the Subgenome Orchestration in the Bread Wheat Molecular Response to Fusarium graminearum
Source: G3 (Bethesda). 2015 Oct 4;5(12):2579–92. doi: 10.1534/g3.115.021550 (PMC4683631; doi:10.1534/g3.115.021550)
Supplement: Supporting Information [file supp_g3.115.021550_TableS3.xlsx]

## Sheet: S3
List of differentially expressed genes in response to F graminearum treatment
Comparison	NIL	gene	log2FC	FDR adjusted P
30hpi Fg-vs-mock-NIL1	NIL1	Traes_1DS_98E4B5472	2.92468	3.76598e-45
30hpi Fg-vs-mock-NIL1	NIL1	Traes_3AL_C6F8A5129	3.37358	2.10814e-37
30hpi Fg-vs-mock-NIL1	NIL1	Traes_3B_31B3A9DBA	3.38244	5.09733e-35
30hpi Fg-vs-mock-NIL1	NIL1	Traes_1AS_F098402B4	3.26597	5.51638e-31
30hpi Fg-vs-mock-NIL1	NIL1	Traes_3DL_E0CD3F643	3.04893	6.58872e-30
30hpi Fg-vs-mock-NIL1	NIL1	Traes_2BL_B06E350C2	3.47431	1.23935e-29
30hpi Fg-vs-mock-NIL1	NIL1	Traes_3AL_9E0B84E84	2.81113	2.48264e-29
30hpi Fg-vs-mock-NIL1	NIL1	Traes_5BL_AAE5B3832	3.68454	6.05104e-28
30hpi Fg-vs-mock-NIL1	NIL1	Traes_6BS_865BFF5F4	4.07205	6.05104e-28
30hpi Fg-vs-mock-NIL1	NIL1	Traes_3B_B28A8F1C01	2.92812	6.05104e-28
30hpi Fg-vs-mock-NIL1	NIL1	Traes_2BS_DABEABDDC	4.45024	1.39155e-27
30hpi Fg-vs-mock-NIL1	NIL1	Traes_6DL_5B3132521	3.15286	1.66145e-27
30hpi Fg-vs-mock-NIL1	NIL1	Traes_4DL_66BE3C639	2.81848	2.18177e-27
30hpi Fg-vs-mock-NIL1	NIL1	Traes_3B_D6A0E4AB0	3.41221	8.6221e-26
30hpi Fg-vs-mock-NIL1	NIL1	Traes_7DL_A2604A6D5	2.71291	1.54595e-25
30hpi Fg-vs-mock-NIL1	NIL1	Traes_3DL_5E4F8C263	2.4234	2.81161e-25
30hpi Fg-vs-mock-NIL1	NIL1	Traes_7BL_95CF78A1C	4.38908	1.09565e-24
30hpi Fg-vs-mock-NIL1	NIL1	Traes_6BL_D65EC1432	2.15135	1.44887e-24
30hpi Fg-vs-mock-NIL1	NIL1	Traes_4BL_CD3262E351	3.38807	3.74976e-24
30hpi Fg-vs-mock-NIL1	NIL1	Traes_1DL_B9B69B664	3.09528	3.92685e-24
30hpi Fg-vs-mock-NIL1	NIL1	Traes_7BL_5EB114AB7	3.70364	6.98102e-24
30hpi Fg-vs-mock-NIL1	NIL1	Traes_5DS_17D3A0232	4.09681	3.184e-23
30hpi Fg-vs-mock-NIL1	NIL1	Traes_2BS_4FF4CEA9F	3.89068	3.85147e-23
30hpi Fg-vs-mock-NIL1	NIL1	Traes_5DS_669F20907	2.22541	7.25377e-23
30hpi Fg-vs-mock-NIL1	NIL1	Traes_2DS_22A94EEA6	3.2056	1.01005e-22
30hpi Fg-vs-mock-NIL1	NIL1	Traes_5DS_0A51A4A42	3.74422	1.24902e-22
30hpi Fg-vs-mock-NIL1	NIL1	Traes_5BL_0A5F46BD9	2.61059	1.57756e-22
30hpi Fg-vs-mock-NIL1	NIL1	Traes_3DL_B38DFDDFF	2.72239	9.52101e-22
30hpi Fg-vs-mock-NIL1	NIL1	Traes_2DL_6E28434C21	3.24051	2.6202e-21
30hpi Fg-vs-mock-NIL1	NIL1	Traes_2BL_27FB0A099	3.90259	3.60001e-21
30hpi Fg-vs-mock-NIL1	NIL1	Traes_6DL_5CCC8021D	2.79136	3.90778e-21
30hpi Fg-vs-mock-NIL1	NIL1	Traes_5BL_3433AB7CA1	2.48356	4.39274e-21
30hpi Fg-vs-mock-NIL1	NIL1	Traes_5AS_D714D4951	3.32993	4.83421e-21
30hpi Fg-vs-mock-NIL1	NIL1	Traes_5DL_A7D264077	2.31623	4.92353e-21
30hpi Fg-vs-mock-NIL1	NIL1	Traes_6AS_168653E1B	5.43423	6.74963e-21
30hpi Fg-vs-mock-NIL1	NIL1	Traes_2BL_D0C7517E1	1.91238	7.82788e-21
30hpi Fg-vs-mock-NIL1	NIL1	Traes_2DS_CB6CDD53C	3.14311	8.3258e-21
30hpi Fg-vs-mock-NIL1	NIL1	Traes_2BL_E3766BFA0	3.84076	8.43502e-21
30hpi Fg-vs-mock-NIL1	NIL1	Traes_6DS_DA192A59D	3.80645	1.5459e-20
30hpi Fg-vs-mock-NIL1	NIL1	Traes_1BL_3942D95B6	3.19346	1.57438e-20
30hpi Fg-vs-mock-NIL1	NIL1	Traes_5DL_F292F9EA4	2.228	2.54249e-20
30hpi Fg-vs-mock-NIL1	NIL1	Traes_4DS_411280A5A	2.07795	2.98699e-20
30hpi Fg-vs-mock-NIL1	NIL1	Traes_2AL_53BE4ECB9	4.16032	4.11361e-20
30hpi Fg-vs-mock-NIL1	NIL1	Traes_4DS_D626A2368	2.14919	4.38803e-20
30hpi Fg-vs-mock-NIL1	NIL1	Traes_2DS_DE307BA38	3.33438	4.49951e-20
30hpi Fg-vs-mock-NIL1	NIL1	Traes_2AS_10D194CC7	3.37701	5.29443e-20
30hpi Fg-vs-mock-NIL1	NIL1	Traes_2AS_5F7EC1988	3.01355	7.61137e-20
30hpi Fg-vs-mock-NIL1	NIL1	Traes_7DL_CCE27DF79	2.35193	9.89647e-20
30hpi Fg-vs-mock-NIL1	NIL1	Traes_1DL_56C09DCA8	2.49028	1.16519e-19
30hpi Fg-vs-mock-NIL1	NIL1	Traes_2AS_7B74BE6D6	3.00236	1.29736e-19
30hpi Fg-vs-mock-NIL1	NIL1	Traes_5AL_F8FDAC215	3.14456	1.52332e-19
30hpi Fg-vs-mock-NIL1	NIL1	Traes_5BL_FE8F2FD481	3.69764	2.96551e-19
30hpi Fg-vs-mock-NIL1	NIL1	Traes_7BL_28C34BF1C	2.0594	3.54049e-19
30hpi Fg-vs-mock-NIL1	NIL1	Traes_5DS_E7FDA5B26	3.05897	4.25738e-19
30hpi Fg-vs-mock-NIL1	NIL1	Traes_7DL_63530C8FA	1.79178	5.97016e-19
30hpi Fg-vs-mock-NIL1	NIL1	Traes_2BL_80AC86A1A	4.13867	6.52387e-19
30hpi Fg-vs-mock-NIL1	NIL1	Traes_1DL_60AD3A630	1.36935	7.28674e-19
30hpi Fg-vs-mock-NIL1	NIL1	Traes_2DL_83168C1E0	2.19597	8.78496e-19
30hpi Fg-vs-mock-NIL1	NIL1	Traes_4BL_2CD045152	2.49433	8.90908e-19
30hpi Fg-vs-mock-NIL1	NIL1	Traes_2BL_FEB7DB517	3.62438	8.90908e-19
30hpi Fg-vs-mock-NIL1	NIL1	Traes_2AS_51739A52D	3.28307	1.0203e-18
30hpi Fg-vs-mock-NIL1	NIL1	Traes_2DS_ADF8926CE	1.59346	1.43533e-18
30hpi Fg-vs-mock-NIL1	NIL1	Traes_7BL_D3A25B6C7	3.34261	1.63694e-18
30hpi Fg-vs-mock-NIL1	NIL1	Traes_3DL_4C255B900	2.90028	1.63694e-18
30hpi Fg-vs-mock-NIL1	NIL1	Traes_3DL_598708C12	1.72078	1.63694e-18
30hpi Fg-vs-mock-NIL1	NIL1	Traes_1AL_3564C0828	1.90314	2.85652e-18
30hpi Fg-vs-mock-NIL1	NIL1	Traes_2BL_4A69A598E	3.22805	2.89665e-18
30hpi Fg-vs-mock-NIL1	NIL1	Traes_2AS_F15D136CF	2.95352	3.21004e-18
30hpi Fg-vs-mock-NIL1	NIL1	Traes_2AS_D3212BACF	3.21371	3.32509e-18
30hpi Fg-vs-mock-NIL1	NIL1	Traes_3DL_1DA454A9F	2.90913	6.807e-18
30hpi Fg-vs-mock-NIL1	NIL1	Traes_1DL_7F2CFF843	3.00927	7.44463e-18
30hpi Fg-vs-mock-NIL1	NIL1	Traes_7AL_7E1C0EDEE	2.56959	8.03856e-18
30hpi Fg-vs-mock-NIL1	NIL1	Traes_3DL_1DD198DF6	2.60868	9.87276e-18
30hpi Fg-vs-mock-NIL1	NIL1	Traes_2DL_373A8CB6D	4.02355	9.89555e-18
30hpi Fg-vs-mock-NIL1	NIL1	Traes_7BL_675662218	2.92117	1.29429e-17
30hpi Fg-vs-mock-NIL1	NIL1	Traes_2DS_0DCF00A43	2.59611	1.35781e-17
30hpi Fg-vs-mock-NIL1	NIL1	Traes_1BS_101332870	1.40484	1.71974e-17
30hpi Fg-vs-mock-NIL1	NIL1	Traes_1BL_081C896A0	2.26547	2.01217e-17
30hpi Fg-vs-mock-NIL1	NIL1	Traes_2AL_987F244D2	1.79026	2.23803e-17
30hpi Fg-vs-mock-NIL1	NIL1	Traes_3B_B3D9555E7	2.30668	2.41386e-17
30hpi Fg-vs-mock-NIL1	NIL1	Traes_6DL_EE1AF91D1	3.22794	2.96075e-17
30hpi Fg-vs-mock-NIL1	NIL1	Traes_5AS_FAD05211F	2.77342	3.02962e-17
30hpi Fg-vs-mock-NIL1	NIL1	Traes_2AS_2B63DDD75	2.51633	3.52814e-17
30hpi Fg-vs-mock-NIL1	NIL1	Traes_5BL_B00135D5A	2.21117	3.5781e-17
30hpi Fg-vs-mock-NIL1	NIL1	Traes_2DS_E47CE2C01	2.99068	4.35367e-17
30hpi Fg-vs-mock-NIL1	NIL1	Traes_1BS_296641DAB	1.09119	5.14776e-17
30hpi Fg-vs-mock-NIL1	NIL1	Traes_7DS_1F4C64537	3.28096	5.8106e-17
30hpi Fg-vs-mock-NIL1	NIL1	Traes_2DS_DBE32D98B	2.51251	6.77025e-17
30hpi Fg-vs-mock-NIL1	NIL1	Traes_3DL_EE3023455	2.05087	6.87566e-17
30hpi Fg-vs-mock-NIL1	NIL1	Traes_5DL_EB12DA6FD	1.68268	6.94606e-17
30hpi Fg-vs-mock-NIL1	NIL1	Traes_4AS_7258345F9	2.38502	9.91741e-17
30hpi Fg-vs-mock-NIL1	NIL1	Traes_2DS_C35431082	4.671	1.03263e-16
30hpi Fg-vs-mock-NIL1	NIL1	Traes_1DL_6EA7A6808	3.02704	1.03587e-16
30hpi Fg-vs-mock-NIL1	NIL1	Traes_1DL_42CE4B47C	2.03191	1.03587e-16
30hpi Fg-vs-mock-NIL1	NIL1	Traes_5BL_1052591DC	3.00373	1.08475e-16
30hpi Fg-vs-mock-NIL1	NIL1	Traes_4DL_CFC191A06	2.27	1.38769e-16
30hpi Fg-vs-mock-NIL1	NIL1	Traes_3AL_4DB83ED86	3.83429	1.47138e-16
30hpi Fg-vs-mock-NIL1	NIL1	Traes_2AS_E92C7ABDF	4.93734	1.63794e-16
30hpi Fg-vs-mock-NIL1	NIL1	Traes_2DL_07F08C844	4.41104	1.73823e-16
30hpi Fg-vs-mock-NIL1	NIL1	Traes_2BS_1733E4AAF	3.03581	1.79095e-16
30hpi Fg-vs-mock-NIL1	NIL1	Traes_3B_F269B5E46	2.10033	2.6678e-16
30hpi Fg-vs-mock-NIL1	NIL1	Traes_2BL_5A50FDA1A	2.57708	3.01558e-16
30hpi Fg-vs-mock-NIL1	NIL1	Traes_2AS_23A770C77	4.08673	3.04194e-16
30hpi Fg-vs-mock-NIL1	NIL1	Traes_7BL_5CADD1825	2.36909	3.2288e-16
30hpi Fg-vs-mock-NIL1	NIL1	Traes_2AS_AB001AAB7	4.39033	5.04931e-16
30hpi Fg-vs-mock-NIL1	NIL1	Traes_5AL_FFACB1DE8	1.53147	5.5683e-16
30hpi Fg-vs-mock-NIL1	NIL1	Traes_6DL_1F3E2EB62	3.03035	6.04252e-16
30hpi Fg-vs-mock-NIL1	NIL1	Traes_7DL_FBD53083F	1.71432	6.17065e-16
30hpi Fg-vs-mock-NIL1	NIL1	Traes_6DL_877D98185	2.3674	6.28901e-16
30hpi Fg-vs-mock-NIL1	NIL1	Traes_5AL_CC4FD30DA	2.19601	7.51926e-16
30hpi Fg-vs-mock-NIL1	NIL1	Traes_2DS_D76AB139C	4.45055	7.93901e-16
30hpi Fg-vs-mock-NIL1	NIL1	Traes_4DL_4448E934B1	3.54688	7.93901e-16
30hpi Fg-vs-mock-NIL1	NIL1	Traes_1DL_A6FE85E09	2.37385	7.99516e-16
30hpi Fg-vs-mock-NIL1	NIL1	Traes_2AL_225DFC16A	1.87392	1.07406e-15
30hpi Fg-vs-mock-NIL1	NIL1	Traes_4BS_6F67C3888	1.92976	1.07509e-15
30hpi Fg-vs-mock-NIL1	NIL1	Traes_5AS_C606A8A1F	3.2738	1.14334e-15
30hpi Fg-vs-mock-NIL1	NIL1	Traes_2AS_BAD28E539	1.37661	1.15469e-15
30hpi Fg-vs-mock-NIL1	NIL1	Traes_7BS_F5DA84E4F	1.68307	1.26105e-15
30hpi Fg-vs-mock-NIL1	NIL1	Traes_2DL_58A8C528E	1.55253	1.32619e-15
30hpi Fg-vs-mock-NIL1	NIL1	Traes_3DL_B62A5FB0E	3.59264	1.54554e-15
30hpi Fg-vs-mock-NIL1	NIL1	Traes_5DS_06C73D719	4.01914	1.61953e-15
30hpi Fg-vs-mock-NIL1	NIL1	Traes_2AS_5EBF8EF1E	2.58442	1.635e-15
30hpi Fg-vs-mock-NIL1	NIL1	Traes_5BL_80B6F9967	3.18161	1.81386e-15
30hpi Fg-vs-mock-NIL1	NIL1	Traes_6DL_5EF8EAD26	2.14108	1.8557e-15
30hpi Fg-vs-mock-NIL1	NIL1	Traes_5DL_E6E00843B	1.2618	2.30475e-15
30hpi Fg-vs-mock-NIL1	NIL1	Traes_2DS_7917F0E44	3.52751	2.39111e-15
30hpi Fg-vs-mock-NIL1	NIL1	Traes_4DL_87F3C98DA	4.84155	2.91708e-15
30hpi Fg-vs-mock-NIL1	NIL1	Traes_5DL_7BEC640FA	3.03294	2.9476e-15
30hpi Fg-vs-mock-NIL1	NIL1	Traes_6BL_C5F25AD74	2.33899	2.97952e-15
30hpi Fg-vs-mock-NIL1	NIL1	Traes_1AL_E96C0662D	2.63897	3.03379e-15
30hpi Fg-vs-mock-NIL1	NIL1	Traes_4AL_4EA94C33C	2.30799	4.01378e-15
30hpi Fg-vs-mock-NIL1	NIL1	Traes_5DL_6BFE305FD	1.95912	4.46761e-15
30hpi Fg-vs-mock-NIL1	NIL1	Traes_4BL_D3F4F7AB8	3.45731	4.65686e-15
30hpi Fg-vs-mock-NIL1	NIL1	Traes_2DL_8C21AAAEF	2.53038	4.80081e-15
30hpi Fg-vs-mock-NIL1	NIL1	Traes_2BL_F9E12C3E4	1.21647	5.1363e-15
30hpi Fg-vs-mock-NIL1	NIL1	Traes_5AL_604D99DF9	2.27843	5.20905e-15
30hpi Fg-vs-mock-NIL1	NIL1	Traes_6BS_89265ECAD	3.90639	5.5452e-15
30hpi Fg-vs-mock-NIL1	NIL1	Traes_2AS_F18C084C7	3.33851	6.11225e-15
30hpi Fg-vs-mock-NIL1	NIL1	Traes_5DL_8FA3CC2F3	2.48002	7.54303e-15
30hpi Fg-vs-mock-NIL1	NIL1	Traes_4DL_A0BAFF4CA	2.0146	7.55218e-15
30hpi Fg-vs-mock-NIL1	NIL1	Traes_4BL_9CDB177D0	2.67005	7.80835e-15
30hpi Fg-vs-mock-NIL1	NIL1	Traes_2AS_F3FA5442E	3.11917	8.78306e-15
30hpi Fg-vs-mock-NIL1	NIL1	Traes_7AS_20DF4A591	2.80024	9.38794e-15
30hpi Fg-vs-mock-NIL1	NIL1	Traes_2DL_14E458B97	4.8167	9.47905e-15
30hpi Fg-vs-mock-NIL1	NIL1	Traes_5AL_BCA187DFF	5.26212	9.51203e-15
30hpi Fg-vs-mock-NIL1	NIL1	Traes_2AL_287E5898D	3.91191	1.13183e-14
30hpi Fg-vs-mock-NIL1	NIL1	Traes_4AS_805AEEE8A	2.68071	1.13722e-14
30hpi Fg-vs-mock-NIL1	NIL1	Traes_4AL_536162239	3.0984	1.20217e-14
30hpi Fg-vs-mock-NIL1	NIL1	Traes_2BL_C1A8BAC1C	2.51805	1.22301e-14
30hpi Fg-vs-mock-NIL1	NIL1	Traes_2BS_B6EBC0962	4.57763	1.56855e-14
30hpi Fg-vs-mock-NIL1	NIL1	Traes_2BL_FDFA55060	1.72107	1.76337e-14
30hpi Fg-vs-mock-NIL1	NIL1	Traes_2AL_322164EB3	2.5582	1.88722e-14
30hpi Fg-vs-mock-NIL1	NIL1	Traes_2AS_EE549925C	2.03101	1.98607e-14
30hpi Fg-vs-mock-NIL1	NIL1	Traes_6AL_D7A5FC09B	3.04252	1.98931e-14
30hpi Fg-vs-mock-NIL1	NIL1	Traes_4AS_A3160B01C	1.98791	1.98931e-14
30hpi Fg-vs-mock-NIL1	NIL1	Traes_2BS_E69184F76	2.40334	2.11282e-14
30hpi Fg-vs-mock-NIL1	NIL1	Traes_1AS_863D41595	1.07013	2.51036e-14
30hpi Fg-vs-mock-NIL1	NIL1	Traes_3DL_DBFBC0273	4.58055	2.662e-14
30hpi Fg-vs-mock-NIL1	NIL1	Traes_7AL_7C0CB1D06	1.95004	2.93758e-14
30hpi Fg-vs-mock-NIL1	NIL1	Traes_2BL_75A4C21E7	2.20616	3.09341e-14
30hpi Fg-vs-mock-NIL1	NIL1	Traes_4DL_ED89DD28D	2.37716	3.13052e-14
30hpi Fg-vs-mock-NIL1	NIL1	Traes_4BL_9EC7914EB	1.85868	3.33099e-14
30hpi Fg-vs-mock-NIL1	NIL1	Traes_5DL_C46613B9F	1.14522	3.35573e-14
30hpi Fg-vs-mock-NIL1	NIL1	Traes_1DL_3D9434460	2.03241	3.35573e-14
30hpi Fg-vs-mock-NIL1	NIL1	Traes_1AS_A53D11A37	1.36969	3.50135e-14
30hpi Fg-vs-mock-NIL1	NIL1	Traes_2DS_2CCCA54C1	2.37448	4.19449e-14
30hpi Fg-vs-mock-NIL1	NIL1	Traes_2DL_B978B4E22	2.20526	4.69269e-14
30hpi Fg-vs-mock-NIL1	NIL1	Traes_5BS_4B766CCAB	1.38105	5.13148e-14
30hpi Fg-vs-mock-NIL1	NIL1	Traes_7AL_AEC178775	4.42009	5.31596e-14
30hpi Fg-vs-mock-NIL1	NIL1	Traes_1DL_B38CFA350	2.36208	5.71182e-14
30hpi Fg-vs-mock-NIL1	NIL1	Traes_5DL_84F15233E	3.29893	6.46505e-14
30hpi Fg-vs-mock-NIL1	NIL1	Traes_6BL_F4597CA77	2.47938	6.5099e-14
30hpi Fg-vs-mock-NIL1	NIL1	Traes_2BS_40C683B47	4.3768	6.76541e-14
30hpi Fg-vs-mock-NIL1	NIL1	Traes_5DL_DE930D8C9	4.45789	7.24628e-14
30hpi Fg-vs-mock-NIL1	NIL1	Traes_2BL_53636F938	4.20897	7.36234e-14
30hpi Fg-vs-mock-NIL1	NIL1	Traes_6DL_F1602E2D8	2.7324	7.60375e-14
30hpi Fg-vs-mock-NIL1	NIL1	Traes_6DS_EC682031E	3.08709	7.68684e-14
30hpi Fg-vs-mock-NIL1	NIL1	Traes_1DS_A8BD91E4A	2.42775	7.7148e-14
30hpi Fg-vs-mock-NIL1	NIL1	Traes_2BS_AD6DEB270	3.33422	7.93407e-14
30hpi Fg-vs-mock-NIL1	NIL1	Traes_4AL_396A6E2B8	1.94472	8.41944e-14
30hpi Fg-vs-mock-NIL1	NIL1	Traes_4AS_48EDC7F9B	4.39181	8.55302e-14
30hpi Fg-vs-mock-NIL1	NIL1	Traes_3B_F447BE519	4.87062	8.82885e-14
30hpi Fg-vs-mock-NIL1	NIL1	Traes_4BL_268EB5B53	1.2132	9.66498e-14
30hpi Fg-vs-mock-NIL1	NIL1	Traes_2DL_9A67DCEEE	1.84904	9.70301e-14
30hpi Fg-vs-mock-NIL1	NIL1	Traes_5DL_C65153D64	4.60033	1.21784e-13
30hpi Fg-vs-mock-NIL1	NIL1	Traes_7BL_3C7D36C54	4.17447	1.268e-13
30hpi Fg-vs-mock-NIL1	NIL1	Traes_2AL_9D78F85E2	2.39995	1.28684e-13
30hpi Fg-vs-mock-NIL1	NIL1	Traes_2BS_3F2EDD7AB	5.69514	1.31988e-13
30hpi Fg-vs-mock-NIL1	NIL1	Traes_2DL_BF348914A	3.96041	1.55553e-13
30hpi Fg-vs-mock-NIL1	NIL1	Traes_3DL_BCE8DACDB	2.80814	1.69998e-13
30hpi Fg-vs-mock-NIL1	NIL1	Traes_2DL_FAF4631B2	1.75955	1.69998e-13
30hpi Fg-vs-mock-NIL1	NIL1	Traes_1BL_265653FAF	2.59762	1.69998e-13
30hpi Fg-vs-mock-NIL1	NIL1	Traes_4AS_C5AE1BBDD	1.53227	1.69998e-13
30hpi Fg-vs-mock-NIL1	NIL1	Traes_5DL_3A2A88EE5	4.04138	1.72943e-13
30hpi Fg-vs-mock-NIL1	NIL1	Traes_7DS_8D05289EF	5.63927	1.88499e-13
30hpi Fg-vs-mock-NIL1	NIL1	Traes_2DS_66E278E50	2.62973	1.92545e-13
30hpi Fg-vs-mock-NIL1	NIL1	Traes_2DL_2050A1ADC	2.41789	1.93405e-13
30hpi Fg-vs-mock-NIL1	NIL1	Traes_2BL_486841802	1.7614	1.9465e-13
30hpi Fg-vs-mock-NIL1	NIL1	Traes_3AS_FC23F0238	1.0702	1.97465e-13
30hpi Fg-vs-mock-NIL1	NIL1	Traes_4AL_70CC7A646	2.26097	2.04947e-13
30hpi Fg-vs-mock-NIL1	NIL1	Traes_2DS_3E640A897	4.46254	2.17047e-13
30hpi Fg-vs-mock-NIL1	NIL1	Traes_6AL_5CC3754EA	1.38232	2.58192e-13
30hpi Fg-vs-mock-NIL1	NIL1	Traes_2AL_F750A006F	3.33297	2.59471e-13
30hpi Fg-vs-mock-NIL1	NIL1	Traes_2BL_15A428977	3.77907	2.73556e-13
30hpi Fg-vs-mock-NIL1	NIL1	Traes_5DL_B1C38ABE0	3.4364	3.30846e-13
30hpi Fg-vs-mock-NIL1	NIL1	Traes_2BL_D7C4154FA	1.69123	3.39425e-13
30hpi Fg-vs-mock-NIL1	NIL1	Traes_2DL_634254F09	1.60316	3.44003e-13
30hpi Fg-vs-mock-NIL1	NIL1	Traes_5BL_128918E7A	2.6074	3.44003e-13
30hpi Fg-vs-mock-NIL1	NIL1	Traes_2AS_FE3FAFAE1	2.21587	4.37266e-13
30hpi Fg-vs-mock-NIL1	NIL1	Traes_5AS_5EA9F25E9	1.81749	6.22509e-13
30hpi Fg-vs-mock-NIL1	NIL1	Traes_2DL_74E015594	1.65495	6.94533e-13
30hpi Fg-vs-mock-NIL1	NIL1	Traes_3B_75C958395	1.41649	7.2112e-13
30hpi Fg-vs-mock-NIL1	NIL1	Traes_1DL_1052E8F08	1.72221	7.37014e-13
30hpi Fg-vs-mock-NIL1	NIL1	Traes_1DS_491B2F92A1	1.9404	7.51569e-13
30hpi Fg-vs-mock-NIL1	NIL1	Traes_5AL_67C6B0F48	2.42472	9.19287e-13
30hpi Fg-vs-mock-NIL1	NIL1	Traes_4DS_8721A5B16	4.73268	1.10369e-12
30hpi Fg-vs-mock-NIL1	NIL1	Traes_4DL_7A688107B	2.22566	1.11054e-12
30hpi Fg-vs-mock-NIL1	NIL1	Traes_4AL_8907101BD	1.10941	1.27223e-12
30hpi Fg-vs-mock-NIL1	NIL1	Traes_7AL_7BD10B6C7	1.33821	1.40193e-12
30hpi Fg-vs-mock-NIL1	NIL1	Traes_1BS_998F2E806	1.82988	1.41869e-12
30hpi Fg-vs-mock-NIL1	NIL1	Traes_2BL_85629BCE9	1.98402	1.53617e-12
30hpi Fg-vs-mock-NIL1	NIL1	Traes_2AS_1FC67C1BD	2.04711	1.54596e-12
30hpi Fg-vs-mock-NIL1	NIL1	Traes_2DS_01D75F7C6	3.0211	1.56257e-12
30hpi Fg-vs-mock-NIL1	NIL1	Traes_3B_7E4F18174	3.43691	1.68915e-12
30hpi Fg-vs-mock-NIL1	NIL1	Traes_2DL_3E4BFB46E	5.69706	1.79614e-12
30hpi Fg-vs-mock-NIL1	NIL1	Traes_4AL_586359D761	2.41515	1.80558e-12
30hpi Fg-vs-mock-NIL1	NIL1	Traes_7BS_EC453C646	1.64546	1.81726e-12
30hpi Fg-vs-mock-NIL1	NIL1	Traes_7AL_9F8C57492	1.6199	1.89629e-12
30hpi Fg-vs-mock-NIL1	NIL1	Traes_4BL_2BF8B1666	2.56766	2.00473e-12
30hpi Fg-vs-mock-NIL1	NIL1	Traes_4AL_2C949D942	2.28179	2.07159e-12
30hpi Fg-vs-mock-NIL1	NIL1	Traes_7AL_1873B692E	2.43917	2.10396e-12
30hpi Fg-vs-mock-NIL1	NIL1	Traes_6AS_8484A6E38	3.05783	2.22631e-12
30hpi Fg-vs-mock-NIL1	NIL1	Traes_6BL_5B70744B1	3.84942	2.35607e-12
30hpi Fg-vs-mock-NIL1	NIL1	Traes_2DL_4B90438F1	1.51978	2.47982e-12
30hpi Fg-vs-mock-NIL1	NIL1	Traes_5BL_4C97C5DE4	3.6044	2.58449e-12
30hpi Fg-vs-mock-NIL1	NIL1	Traes_1BL_432BBE427	1.40289	2.76789e-12
30hpi Fg-vs-mock-NIL1	NIL1	Traes_5DS_502FB4BFA	1.09149	2.79133e-12
30hpi Fg-vs-mock-NIL1	NIL1	Traes_2BS_FF5A68083	2.506	3.15536e-12
30hpi Fg-vs-mock-NIL1	NIL1	Traes_5DL_724B74784	4.13962	3.48606e-12
30hpi Fg-vs-mock-NIL1	NIL1	Traes_4AL_1906273A1	3.36579	3.6632e-12
30hpi Fg-vs-mock-NIL1	NIL1	Traes_7AS_93B202809	3.75885	3.99732e-12
30hpi Fg-vs-mock-NIL1	NIL1	Traes_2AL_6162A036E	1.67602	4.702e-12
30hpi Fg-vs-mock-NIL1	NIL1	Traes_5DL_277B71A63	6.54551	5.77756e-12
30hpi Fg-vs-mock-NIL1	NIL1	Traes_1DS_2637AA0D31	2.38218	5.83073e-12
30hpi Fg-vs-mock-NIL1	NIL1	Traes_6BS_24A6FE302	3.72584	5.9029e-12
30hpi Fg-vs-mock-NIL1	NIL1	Traes_2DS_57B8EFA62	3.79643	6.39494e-12
30hpi Fg-vs-mock-NIL1	NIL1	Traes_2AL_5EFEADFB6	1.62327	6.5213e-12
30hpi Fg-vs-mock-NIL1	NIL1	Traes_1AL_3DA7CD721	3.13749	6.5619e-12
30hpi Fg-vs-mock-NIL1	NIL1	Traes_2BS_A2AC8AAE5	3.85194	6.65886e-12
30hpi Fg-vs-mock-NIL1	NIL1	Traes_2BS_7AD60A20A	1.8746	6.69386e-12
30hpi Fg-vs-mock-NIL1	NIL1	Traes_2DS_4DEB4BB3D	8.18496	7.70606e-12
30hpi Fg-vs-mock-NIL1	NIL1	Traes_3AL_EFC1F089B	2.06815	8.34449e-12
30hpi Fg-vs-mock-NIL1	NIL1	Traes_1AL_C5CF9737D	2.24611	8.36036e-12
30hpi Fg-vs-mock-NIL1	NIL1	Traes_4DS_220628F6B	2.80821	8.77846e-12
30hpi Fg-vs-mock-NIL1	NIL1	Traes_2BL_7A70D735B	2.02389	9.07557e-12
30hpi Fg-vs-mock-NIL1	NIL1	Traes_1AS_CFFF0EB8B	2.02382	9.30761e-12
30hpi Fg-vs-mock-NIL1	NIL1	Traes_5AL_1A881D2ED	1.08277	9.90548e-12
30hpi Fg-vs-mock-NIL1	NIL1	Traes_1DL_29F70492C	1.34027	1.00456e-11
30hpi Fg-vs-mock-NIL1	NIL1	Traes_3B_F0BA991CF	1.49013	1.07492e-11
30hpi Fg-vs-mock-NIL1	NIL1	Traes_6BS_29525FB0F	1.8978	1.10194e-11
30hpi Fg-vs-mock-NIL1	NIL1	Traes_2BL_2D440C559	1.59141	1.10194e-11
30hpi Fg-vs-mock-NIL1	NIL1	Traes_2AL_F64B48E36	1.22126	1.11023e-11
30hpi Fg-vs-mock-NIL1	NIL1	Traes_5AL_D4AEFB632	1.10349	1.27811e-11
30hpi Fg-vs-mock-NIL1	NIL1	Traes_1AL_D9CCA97D9	1.92645	1.36394e-11
30hpi Fg-vs-mock-NIL1	NIL1	Traes_6AL_28170CCF0	3.24083	1.36394e-11
30hpi Fg-vs-mock-NIL1	NIL1	Traes_3DL_CBB57F249	2.06897	1.45855e-11
30hpi Fg-vs-mock-NIL1	NIL1	Traes_4BL_6EDFA2CEE	3.34395	1.45855e-11
30hpi Fg-vs-mock-NIL1	NIL1	Traes_7DL_7C328F06B	2.51448	1.45855e-11
30hpi Fg-vs-mock-NIL1	NIL1	Traes_5AL_A4AB71250	3.26101	1.47114e-11
30hpi Fg-vs-mock-NIL1	NIL1	Traes_5BL_82626DD6E	3.34423	1.62748e-11
30hpi Fg-vs-mock-NIL1	NIL1	Traes_2BL_E366A5226	1.2725	1.75971e-11
30hpi Fg-vs-mock-NIL1	NIL1	Traes_4AL_DF95B4734	2.2825	1.77421e-11
30hpi Fg-vs-mock-NIL1	NIL1	Traes_1BL_A5FCA9094	2.97886	1.79466e-11
30hpi Fg-vs-mock-NIL1	NIL1	Traes_4DL_BE50C5130	1.13583	1.85516e-11
30hpi Fg-vs-mock-NIL1	NIL1	Traes_1DL_2D8A96BA2	2.32561	1.8699e-11
30hpi Fg-vs-mock-NIL1	NIL1	Traes_7DL_5A3777013	2.40575	1.99609e-11
30hpi Fg-vs-mock-NIL1	NIL1	Traes_4DL_B5D7CA7FA	1.72943	2.02389e-11
30hpi Fg-vs-mock-NIL1	NIL1	Traes_6DL_BCE522BB4	2.82683	2.13464e-11
30hpi Fg-vs-mock-NIL1	NIL1	Traes_2DS_3791A8A36	2.12286	2.37886e-11
30hpi Fg-vs-mock-NIL1	NIL1	Traes_5BL_D02A5BA15	3.54765	2.61911e-11
30hpi Fg-vs-mock-NIL1	NIL1	Traes_5AL_EFE132903	1.718	2.7093e-11
30hpi Fg-vs-mock-NIL1	NIL1	Traes_3DL_B4FAE85A3	1.3656	2.83551e-11
30hpi Fg-vs-mock-NIL1	NIL1	Traes_7DL_0FD6D8ED61	2.42135	3.24377e-11
30hpi Fg-vs-mock-NIL1	NIL1	Traes_2AL_9F58FC166	1.87657	3.37852e-11
30hpi Fg-vs-mock-NIL1	NIL1	Traes_5AL_FA116AEB2	2.1377	3.47143e-11
30hpi Fg-vs-mock-NIL1	NIL1	Traes_4AL_3E11167D9	3.35829	3.64363e-11
30hpi Fg-vs-mock-NIL1	NIL1	Traes_2DL_F0E59AB30	2.00502	3.80301e-11
30hpi Fg-vs-mock-NIL1	NIL1	Traes_1AL_FEB1460B9	2.70543	3.98579e-11
30hpi Fg-vs-mock-NIL1	NIL1	Traes_4AL_D1B99269E	1.3805	3.98579e-11
30hpi Fg-vs-mock-NIL1	NIL1	Traes_3B_46E456123	1.19693	4.05563e-11
30hpi Fg-vs-mock-NIL1	NIL1	Traes_1DL_2FFAC24CE	4.79674	4.29085e-11
30hpi Fg-vs-mock-NIL1	NIL1	Traes_4AL_617175E26	2.05857	4.29085e-11
30hpi Fg-vs-mock-NIL1	NIL1	Traes_7DL_F631D2D2E	1.13617	4.35104e-11
30hpi Fg-vs-mock-NIL1	NIL1	Traes_5BL_0B5C0ACAC	2.78753	4.44751e-11
30hpi Fg-vs-mock-NIL1	NIL1	Traes_6BL_C96F626D9	2.49506	4.49611e-11
30hpi Fg-vs-mock-NIL1	NIL1	Traes_2BL_212C1CE5C	2.42394	4.72819e-11
30hpi Fg-vs-mock-NIL1	NIL1	Traes_7DL_D2EB7B8DF	2.52006	4.95482e-11
30hpi Fg-vs-mock-NIL1	NIL1	Traes_2DS_9825B7EB1	1.22523	5.95126e-11
30hpi Fg-vs-mock-NIL1	NIL1	Traes_3B_6119FE113	2.21245	5.96795e-11
30hpi Fg-vs-mock-NIL1	NIL1	Traes_2DS_E45461FE6	2.35008	5.9749e-11
30hpi Fg-vs-mock-NIL1	NIL1	Traes_6DL_2E4A365BC	3.77785	5.99614e-11
30hpi Fg-vs-mock-NIL1	NIL1	Traes_7DS_1FAB43147	2.25768	6.10307e-11
30hpi Fg-vs-mock-NIL1	NIL1	Traes_2AS_A98A48472	1.40629	6.11576e-11
30hpi Fg-vs-mock-NIL1	NIL1	Traes_2BS_7C174F31D	2.37556	6.17556e-11
30hpi Fg-vs-mock-NIL1	NIL1	Traes_3B_5F3D0EC6B	3.17742	6.2944e-11
30hpi Fg-vs-mock-NIL1	NIL1	Traes_5BL_A80E47C5F	1.69204	6.44886e-11
30hpi Fg-vs-mock-NIL1	NIL1	Traes_4DL_3DD859576	1.43011	6.77752e-11
30hpi Fg-vs-mock-NIL1	NIL1	Traes_4BL_2AE2D5F9C	4.32316	6.84407e-11
30hpi Fg-vs-mock-NIL1	NIL1	Traes_2AS_3478D9D66	2.10691	7.35585e-11
30hpi Fg-vs-mock-NIL1	NIL1	Traes_1AL_F120A5C0D	1.67267	8.09272e-11
30hpi Fg-vs-mock-NIL1	NIL1	Traes_5AS_5A7E40F71	3.65731	8.15921e-11
30hpi Fg-vs-mock-NIL1	NIL1	Traes_1DS_9AE5A76AC	1.74503	9.18181e-11
30hpi Fg-vs-mock-NIL1	NIL1	Traes_5AS_44322BC0E	2.32147	9.46787e-11
30hpi Fg-vs-mock-NIL1	NIL1	Traes_1BL_EB5EF0E56	4.95979	9.51593e-11
30hpi Fg-vs-mock-NIL1	NIL1	Traes_2DL_36E87BA3F	2.29881	1.00362e-10
30hpi Fg-vs-mock-NIL1	NIL1	Traes_3AL_C3A46A4FB	2.74458	1.01595e-10
30hpi Fg-vs-mock-NIL1	NIL1	Traes_2DS_5CE0A969D	4.01773	1.01636e-10
30hpi Fg-vs-mock-NIL1	NIL1	Traes_3B_FC51F6386	1.57496	1.09159e-10
30hpi Fg-vs-mock-NIL1	NIL1	Traes_3AL_92D28DA57	1.7028	1.11544e-10
30hpi Fg-vs-mock-NIL1	NIL1	Traes_2AL_4D71DFEFF	1.32744	1.19123e-10
30hpi Fg-vs-mock-NIL1	NIL1	Traes_2DL_E72DCBDC9	2.17191	1.27687e-10
30hpi Fg-vs-mock-NIL1	NIL1	Traes_4BL_B9176B97C	2.65121	1.44763e-10
30hpi Fg-vs-mock-NIL1	NIL1	Traes_4AL_1FD268B94	1.25278	1.45119e-10
30hpi Fg-vs-mock-NIL1	NIL1	Traes_3AL_BF387E832	7.75621	1.48587e-10
30hpi Fg-vs-mock-NIL1	NIL1	Traes_2DS_ED92C4928	1.68095	1.50651e-10
30hpi Fg-vs-mock-NIL1	NIL1	Traes_5AS_381655EE4	1.6023	1.51592e-10
30hpi Fg-vs-mock-NIL1	NIL1	Traes_1AL_ED8C9876C	3.1636	1.55576e-10
30hpi Fg-vs-mock-NIL1	NIL1	Traes_5BS_91BD3E004	2.67188	1.64334e-10
30hpi Fg-vs-mock-NIL1	NIL1	Traes_1AL_EF31F706D	1.6376	1.73179e-10
30hpi Fg-vs-mock-NIL1	NIL1	Traes_1BS_91DEF138E	1.40596	1.74165e-10
30hpi Fg-vs-mock-NIL1	NIL1	Traes_2DS_56E6F7ABF	1.39533	1.84229e-10
30hpi Fg-vs-mock-NIL1	NIL1	Traes_4BL_9C6CFFEAF	5.57771	1.94379e-10
30hpi Fg-vs-mock-NIL1	NIL1	Traes_2BS_9129BEB1A	2.17136	1.96812e-10
30hpi Fg-vs-mock-NIL1	NIL1	Traes_7DS_64CC792B1	3.65938	1.96812e-10
30hpi Fg-vs-mock-NIL1	NIL1	Traes_6DS_55790D2FA	1.89135	1.96812e-10
30hpi Fg-vs-mock-NIL1	NIL1	Traes_6DS_721AAD298	6.33287	1.99231e-10
30hpi Fg-vs-mock-NIL1	NIL1	Traes_6AL_17DCD487C	2.89283	2.11101e-10
30hpi Fg-vs-mock-NIL1	NIL1	Traes_1DL_7D73AA0A7	2.67926	2.22013e-10
30hpi Fg-vs-mock-NIL1	NIL1	Traes_7DL_2B7027E46	3.03846	2.40429e-10
30hpi Fg-vs-mock-NIL1	NIL1	Traes_4DS_8A0EF8E54	4.47404	2.53558e-10
30hpi Fg-vs-mock-NIL1	NIL1	Traes_1BL_C34BB21C7	1.92859	2.61408e-10
30hpi Fg-vs-mock-NIL1	NIL1	Traes_5BL_6399B3D5B	5.31194	2.66307e-10
30hpi Fg-vs-mock-NIL1	NIL1	Traes_2DL_1CB540BCC	1.46468	3.00245e-10
30hpi Fg-vs-mock-NIL1	NIL1	Traes_2DS_A99E968FC	2.83612	3.09946e-10
30hpi Fg-vs-mock-NIL1	NIL1	Traes_3B_3C59E6436	2.30113	3.14188e-10
30hpi Fg-vs-mock-NIL1	NIL1	Traes_5DL_B26C238DC	2.07465	3.20962e-10
30hpi Fg-vs-mock-NIL1	NIL1	Traes_4AS_2D88ED3F8	2.11412	3.28157e-10
30hpi Fg-vs-mock-NIL1	NIL1	Traes_6AS_0AD240485	5.98027	3.53637e-10
30hpi Fg-vs-mock-NIL1	NIL1	Traes_3DS_15FC87938	1.92609	3.68035e-10
30hpi Fg-vs-mock-NIL1	NIL1	Traes_5DL_8589D69D2	2.62808	3.87058e-10
30hpi Fg-vs-mock-NIL1	NIL1	Traes_6BL_5B613F9E5	1.29721	3.88739e-10
30hpi Fg-vs-mock-NIL1	NIL1	Traes_1BL_058EB225D	1.1802	4.35469e-10
30hpi Fg-vs-mock-NIL1	NIL1	Traes_2BS_88CF42F2E	2.35874	4.57641e-10
30hpi Fg-vs-mock-NIL1	NIL1	Traes_2AL_0BCDE2DDA1	3.68944	4.70985e-10
30hpi Fg-vs-mock-NIL1	NIL1	Traes_4AL_892C47ED5	2.69365	4.90614e-10
30hpi Fg-vs-mock-NIL1	NIL1	Traes_1AL_99C0FB6F6	1.01718	5.01965e-10
30hpi Fg-vs-mock-NIL1	NIL1	Traes_5AL_B462691D7	1.25565	6.0703e-10
30hpi Fg-vs-mock-NIL1	NIL1	Traes_2BS_E50A72202	7.56329	6.10856e-10
30hpi Fg-vs-mock-NIL1	NIL1	Traes_5AL_BF01C6FA6	1.47196	6.17471e-10
30hpi Fg-vs-mock-NIL1	NIL1	Traes_1DL_252EE11A7	1.45014	6.17478e-10
30hpi Fg-vs-mock-NIL1	NIL1	Traes_3AL_98569F66E	1.14626	6.25652e-10
30hpi Fg-vs-mock-NIL1	NIL1	Traes_1AL_AAB83FA9B	1.1599	6.57323e-10
30hpi Fg-vs-mock-NIL1	NIL1	Traes_7DS_7DA7A6420	1.79779	7.85785e-10
30hpi Fg-vs-mock-NIL1	NIL1	Traes_3AS_543509F59	1.18039	7.9483e-10
30hpi Fg-vs-mock-NIL1	NIL1	Traes_4BS_78DFF2C55	2.37002	8.18907e-10
30hpi Fg-vs-mock-NIL1	NIL1	Traes_6DL_6EC763C47	3.29642	8.30371e-10
30hpi Fg-vs-mock-NIL1	NIL1	Traes_4AL_89A8FEF73	5.90937	8.44054e-10
30hpi Fg-vs-mock-NIL1	NIL1	Traes_1BS_723922D171	2.13547	8.52598e-10
30hpi Fg-vs-mock-NIL1	NIL1	Traes_5DS_79791EF20	5.23053	8.52779e-10
30hpi Fg-vs-mock-NIL1	NIL1	Traes_2AL_7CEF57402	1.48993	8.73484e-10
30hpi Fg-vs-mock-NIL1	NIL1	Traes_6AS_B6D1976D6	1.30927	9.00554e-10
30hpi Fg-vs-mock-NIL1	NIL1	Traes_3B_2D68AC5C2	6.13058	9.00554e-10
30hpi Fg-vs-mock-NIL1	NIL1	Traes_4AL_2B70B04B6	1.46859	9.27994e-10
30hpi Fg-vs-mock-NIL1	NIL1	Traes_2BS_857F08A1F	1.12179	9.27994e-10
30hpi Fg-vs-mock-NIL1	NIL1	Traes_2BL_2ABDF1A38	2.20164	9.41273e-10
30hpi Fg-vs-mock-NIL1	NIL1	Traes_5AL_E32D685B5	1.52964	1.00097e-09
30hpi Fg-vs-mock-NIL1	NIL1	Traes_7DS_1D001FAE8	1.78084	1.05553e-09
30hpi Fg-vs-mock-NIL1	NIL1	Traes_2DL_BF4C00019	1.82667	1.09594e-09
30hpi Fg-vs-mock-NIL1	NIL1	Traes_7BS_32A05019A	2.52302	1.10272e-09
30hpi Fg-vs-mock-NIL1	NIL1	Traes_5DL_9E028D04A	3.4835	1.14187e-09
30hpi Fg-vs-mock-NIL1	NIL1	Traes_4DL_A43826645	1.01249	1.15938e-09
30hpi Fg-vs-mock-NIL1	NIL1	Traes_7DL_0442F5433	1.80175	1.16188e-09
30hpi Fg-vs-mock-NIL1	NIL1	Traes_3B_EEDAB44DC	1.50604	1.21308e-09
30hpi Fg-vs-mock-NIL1	NIL1	Traes_3DL_71815C593	1.26307	1.25459e-09
30hpi Fg-vs-mock-NIL1	NIL1	Traes_2DL_E6C4F6B59	1.62103	1.2839e-09
30hpi Fg-vs-mock-NIL1	NIL1	Traes_2DL_44A3AB1E4	2.48976	1.38937e-09
30hpi Fg-vs-mock-NIL1	NIL1	Traes_1BL_B22A6AD01	3.05148	1.39586e-09
30hpi Fg-vs-mock-NIL1	NIL1	Traes_1BL_BA3D50BA7	1.22945	1.40412e-09
30hpi Fg-vs-mock-NIL1	NIL1	Traes_2AL_9B15EE9C8	5.33489	1.48661e-09
30hpi Fg-vs-mock-NIL1	NIL1	Traes_2BS_F8ED79291	2.62012	1.48661e-09
30hpi Fg-vs-mock-NIL1	NIL1	Traes_7DL_33BB5BE33	2.33223	1.51861e-09
30hpi Fg-vs-mock-NIL1	NIL1	Traes_1DL_A1045C6C2	1.60445	1.59233e-09
30hpi Fg-vs-mock-NIL1	NIL1	Traes_1BL_5E6CEFBC5	2.5516	1.7338e-09
30hpi Fg-vs-mock-NIL1	NIL1	Traes_5DL_007FEB7DB	1.17596	1.7615e-09
30hpi Fg-vs-mock-NIL1	NIL1	Traes_5AL_5A18DFD791	2.14281	1.77654e-09
30hpi Fg-vs-mock-NIL1	NIL1	Traes_7DL_106F36D5F	3.20307	1.94287e-09
30hpi Fg-vs-mock-NIL1	NIL1	Traes_5BL_9647964AF	3.10541	1.94287e-09
30hpi Fg-vs-mock-NIL1	NIL1	Traes_5BL_89D1906CF	3.47244	2.09356e-09
30hpi Fg-vs-mock-NIL1	NIL1	Traes_2BL_1B580814E	4.0954	2.25835e-09
30hpi Fg-vs-mock-NIL1	NIL1	Traes_3B_26AD185EE	2.84567	2.25835e-09
30hpi Fg-vs-mock-NIL1	NIL1	Traes_5DL_7F0CD0F79	4.04375	2.29017e-09
30hpi Fg-vs-mock-NIL1	NIL1	Traes_4DS_8D68714BE	1.4408	2.33776e-09
30hpi Fg-vs-mock-NIL1	NIL1	Traes_1AL_CA2CE3A21	1.8635	2.37182e-09
30hpi Fg-vs-mock-NIL1	NIL1	Traes_7DS_19397408C	1.84199	2.72804e-09
30hpi Fg-vs-mock-NIL1	NIL1	Traes_2DL_CE7051D49	5.69543	2.77358e-09
30hpi Fg-vs-mock-NIL1	NIL1	Traes_3B_292E8BD00	1.26351	2.79414e-09
30hpi Fg-vs-mock-NIL1	NIL1	Traes_4DS_90830E0B2	3.85626	2.91228e-09
30hpi Fg-vs-mock-NIL1	NIL1	Traes_3B_9BFC25547	1.02559	3.13717e-09
30hpi Fg-vs-mock-NIL1	NIL1	Traes_2AL_A82EF2C5C	6.00103	3.23109e-09
30hpi Fg-vs-mock-NIL1	NIL1	Traes_7AL_92598DE70	4.68761	3.39405e-09
30hpi Fg-vs-mock-NIL1	NIL1	Traes_3DL_85AC9E60D	1.16362	3.39405e-09
30hpi Fg-vs-mock-NIL1	NIL1	Traes_6BS_4723C124F	2.29078	3.45207e-09
30hpi Fg-vs-mock-NIL1	NIL1	Traes_3AL_516137588	1.96322	3.4728e-09
30hpi Fg-vs-mock-NIL1	NIL1	Traes_7AS_25FE91D97	1.02391	3.74945e-09
30hpi Fg-vs-mock-NIL1	NIL1	Traes_2DL_3CD42C7D5	2.30266	3.80696e-09
30hpi Fg-vs-mock-NIL1	NIL1	Traes_5BL_654F8B5D8	3.96731	3.85633e-09
30hpi Fg-vs-mock-NIL1	NIL1	Traes_2AS_D86455172	2.31451	3.85633e-09
30hpi Fg-vs-mock-NIL1	NIL1	Traes_2AS_DCF528695	2.71372	4.06819e-09
30hpi Fg-vs-mock-NIL1	NIL1	Traes_7BL_E6A72120C	1.09429	4.10792e-09
30hpi Fg-vs-mock-NIL1	NIL1	Traes_7BS_2EF473B22	3.80476	4.11806e-09
30hpi Fg-vs-mock-NIL1	NIL1	Traes_3AL_418352306	3.85742	4.13604e-09
30hpi Fg-vs-mock-NIL1	NIL1	Traes_3B_A79FE594C	5.81131	4.17267e-09
30hpi Fg-vs-mock-NIL1	NIL1	Traes_2BS_F3097F116	4.9433	4.18034e-09
30hpi Fg-vs-mock-NIL1	NIL1	Traes_1BL_8841FEA7E	1.61217	4.35338e-09
30hpi Fg-vs-mock-NIL1	NIL1	Traes_5BL_5964057A8	4.37239	4.42856e-09
30hpi Fg-vs-mock-NIL1	NIL1	Traes_7DL_5B940CE74	3.24054	4.46551e-09
30hpi Fg-vs-mock-NIL1	NIL1	Traes_1BL_2964F774E	1.22244	4.48168e-09
30hpi Fg-vs-mock-NIL1	NIL1	Traes_5AL_B29005219	2.88489	5.15045e-09
30hpi Fg-vs-mock-NIL1	NIL1	Traes_6BS_F4208BE7C	1.07343	5.17315e-09
30hpi Fg-vs-mock-NIL1	NIL1	Traes_5DL_3E5DAFBC3	1.88922	5.2989e-09
30hpi Fg-vs-mock-NIL1	NIL1	Traes_6DL_6EFF1E068	1.16337	5.39606e-09
30hpi Fg-vs-mock-NIL1	NIL1	Traes_5DL_95900F5DB	3.38364	5.40239e-09
30hpi Fg-vs-mock-NIL1	NIL1	Traes_5AL_3299C8451	1.17486	5.58275e-09
30hpi Fg-vs-mock-NIL1	NIL1	Traes_4AS_E4294BADC	1.91338	5.77298e-09
30hpi Fg-vs-mock-NIL1	NIL1	Traes_7BL_404F97A08	2.50416	5.9267e-09
30hpi Fg-vs-mock-NIL1	NIL1	Traes_7BL_E72A39DBE	4.82073	6.43459e-09
30hpi Fg-vs-mock-NIL1	NIL1	Traes_4DL_5C688784F	1.25286	6.79564e-09
30hpi Fg-vs-mock-NIL1	NIL1	Traes_4AS_D950EBDB0	1.30358	7.11712e-09
30hpi Fg-vs-mock-NIL1	NIL1	Traes_2DS_C69824B98	1.03456	7.25909e-09
30hpi Fg-vs-mock-NIL1	NIL1	Traes_3AS_272105D49	2.13456	7.41843e-09
30hpi Fg-vs-mock-NIL1	NIL1	Traes_5BL_5D0539D02	2.9048	7.64807e-09
30hpi Fg-vs-mock-NIL1	NIL1	Traes_1BS_7068F56E6	2.43963	7.83013e-09
30hpi Fg-vs-mock-NIL1	NIL1	Traes_2AL_94F229D13	3.60144	8.58728e-09
30hpi Fg-vs-mock-NIL1	NIL1	Traes_2AS_BD1970140	2.04374	8.91963e-09
30hpi Fg-vs-mock-NIL1	NIL1	Traes_7DL_E9DA2078F	4.55388	9.13627e-09
30hpi Fg-vs-mock-NIL1	NIL1	Traes_2DS_F6307AF21	2.82656	9.4096e-09
30hpi Fg-vs-mock-NIL1	NIL1	Traes_6DL_D6EA8F737	1.38769	9.60227e-09
30hpi Fg-vs-mock-NIL1	NIL1	Traes_5BL_18FE75A36	1.77712	1.01053e-08
30hpi Fg-vs-mock-NIL1	NIL1	Traes_7BL_9868A774F	3.11044	1.02047e-08
30hpi Fg-vs-mock-NIL1	NIL1	Traes_4BL_130EBAC40	1.65465	1.04524e-08
30hpi Fg-vs-mock-NIL1	NIL1	Traes_5BL_AB528184A	1.95139	1.04585e-08
30hpi Fg-vs-mock-NIL1	NIL1	Traes_2AS_D35789679	1.76994	1.05798e-08
30hpi Fg-vs-mock-NIL1	NIL1	Traes_2AS_48A3F9466	2.81584	1.06767e-08
30hpi Fg-vs-mock-NIL1	NIL1	Traes_2DL_B160C799E	6.64246	1.08517e-08
30hpi Fg-vs-mock-NIL1	NIL1	Traes_5DL_46D39C394	4.0281	1.0988e-08
30hpi Fg-vs-mock-NIL1	NIL1	Traes_5BL_F0D29C797	2.75105	1.10385e-08
30hpi Fg-vs-mock-NIL1	NIL1	Traes_1DS_36EFBD2EE	5.95807	1.13211e-08
30hpi Fg-vs-mock-NIL1	NIL1	Traes_6AS_45D1CB908	2.60453	1.13211e-08
30hpi Fg-vs-mock-NIL1	NIL1	Traes_1DS_BC52BD286	1.90402	1.13737e-08
30hpi Fg-vs-mock-NIL1	NIL1	Traes_4AS_F71C13C9B	1.57673	1.18933e-08
30hpi Fg-vs-mock-NIL1	NIL1	Traes_7DS_CB8E9331D	1.18304	1.19107e-08
30hpi Fg-vs-mock-NIL1	NIL1	Traes_3B_D6FB23C95	1.2782	1.20581e-08
30hpi Fg-vs-mock-NIL1	NIL1	Traes_1AS_32F5EC9D2	1.94341	1.3221e-08
30hpi Fg-vs-mock-NIL1	NIL1	Traes_4AS_7218FF406	1.94264	1.32578e-08
30hpi Fg-vs-mock-NIL1	NIL1	Traes_1AL_05881352A	1.29923	1.39034e-08
30hpi Fg-vs-mock-NIL1	NIL1	Traes_4DL_B21B78908	2.19128	1.40012e-08
30hpi Fg-vs-mock-NIL1	NIL1	Traes_4DL_B819BDB3C	2.21193	1.50972e-08
30hpi Fg-vs-mock-NIL1	NIL1	Traes_1AL_B90648BAE	4.11722	1.52956e-08
30hpi Fg-vs-mock-NIL1	NIL1	Traes_2AS_BDB982457	1.60066	1.53429e-08
30hpi Fg-vs-mock-NIL1	NIL1	Traes_4AL_B98797B11	4.03361	1.5624e-08
30hpi Fg-vs-mock-NIL1	NIL1	Traes_5BL_B3CC4FE48	2.0133	1.5799e-08
30hpi Fg-vs-mock-NIL1	NIL1	Traes_1DS_2B4F536B1	2.2574	1.5799e-08
30hpi Fg-vs-mock-NIL1	NIL1	Traes_3AL_562E40B1D	2.70389	1.58117e-08
30hpi Fg-vs-mock-NIL1	NIL1	Traes_2AL_7EBEB171F	4.13078	1.66303e-08
30hpi Fg-vs-mock-NIL1	NIL1	Traes_3B_B6EFD2044	2.42098	1.71415e-08
30hpi Fg-vs-mock-NIL1	NIL1	Traes_5AL_E8D6A2C3A	2.68116	1.77662e-08
30hpi Fg-vs-mock-NIL1	NIL1	Traes_5BL_D01F10A33	3.04484	1.78665e-08
30hpi Fg-vs-mock-NIL1	NIL1	Traes_2BL_A40E77BA6	1.67196	1.79199e-08
30hpi Fg-vs-mock-NIL1	NIL1	Traes_2AS_EC4ADE04E	2.11963	1.8695e-08
30hpi Fg-vs-mock-NIL1	NIL1	Traes_2BL_7E87B8320	1.40729	1.91054e-08
30hpi Fg-vs-mock-NIL1	NIL1	Traes_4AL_BDE58EA71	2.90217	1.91749e-08
30hpi Fg-vs-mock-NIL1	NIL1	Traes_3AL_CE3238869	1.77244	1.94834e-08
30hpi Fg-vs-mock-NIL1	NIL1	Traes_1BS_EF67E5A24	1.35396	1.9708e-08
30hpi Fg-vs-mock-NIL1	NIL1	Traes_3DL_03516502B	1.32125	1.99869e-08
30hpi Fg-vs-mock-NIL1	NIL1	Traes_4AS_5574058B4	1.75182	2.02473e-08
30hpi Fg-vs-mock-NIL1	NIL1	Traes_2BS_8B386EA34	2.60464	2.08977e-08
30hpi Fg-vs-mock-NIL1	NIL1	Traes_7DL_AF4FA72A1	1.34188	2.10111e-08
30hpi Fg-vs-mock-NIL1	NIL1	Traes_6BL_7D5B2DA20	1.5133	2.10257e-08
30hpi Fg-vs-mock-NIL1	NIL1	Traes_3B_586AD1388	4.91745	2.21183e-08
30hpi Fg-vs-mock-NIL1	NIL1	Traes_7BL_BAF53625C	1.53986	2.21424e-08
30hpi Fg-vs-mock-NIL1	NIL1	Traes_3B_0B15A35A6	4.29133	2.23083e-08
30hpi Fg-vs-mock-NIL1	NIL1	Traes_2AS_CE5E5F0A1	1.44928	2.23622e-08
30hpi Fg-vs-mock-NIL1	NIL1	Traes_7DS_A0FB734BE	5.40939	2.24214e-08
30hpi Fg-vs-mock-NIL1	NIL1	Traes_2DL_194C61EBA	1.26378	2.24214e-08
30hpi Fg-vs-mock-NIL1	NIL1	Traes_1DL_7657153A4	1.88051	2.2661e-08
30hpi Fg-vs-mock-NIL1	NIL1	Traes_3B_B991D1B1A	1.99452	2.27799e-08
30hpi Fg-vs-mock-NIL1	NIL1	Traes_3B_386283AC1	3.31535	2.34093e-08
30hpi Fg-vs-mock-NIL1	NIL1	Traes_6DL_72A70B0D8	1.59985	2.34661e-08
30hpi Fg-vs-mock-NIL1	NIL1	Traes_7DS_B46EBEC33	3.28557	2.41435e-08
30hpi Fg-vs-mock-NIL1	NIL1	Traes_4DS_92795CFC91	3.11623	2.46295e-08
30hpi Fg-vs-mock-NIL1	NIL1	Traes_2AS_9ACCB9C97	2.05316	2.48796e-08
30hpi Fg-vs-mock-NIL1	NIL1	Traes_1DL_DBAB8928C	2.01741	2.52202e-08
30hpi Fg-vs-mock-NIL1	NIL1	Traes_2AS_8F32006DE	6.0833	2.5631e-08
30hpi Fg-vs-mock-NIL1	NIL1	Traes_5DL_D794C8995	1.02561	2.74615e-08
30hpi Fg-vs-mock-NIL1	NIL1	Traes_7DS_EC210365D	1.28643	2.78778e-08
30hpi Fg-vs-mock-NIL1	NIL1	Traes_2DS_577286E6C	3.56366	2.82655e-08
30hpi Fg-vs-mock-NIL1	NIL1	Traes_7DS_351943FD9	2.25026	2.9892e-08
30hpi Fg-vs-mock-NIL1	NIL1	Traes_3DL_63DC25D4F	4.91671	3.41194e-08
30hpi Fg-vs-mock-NIL1	NIL1	Traes_3AS_4C90AAB7C	1.78153	3.42338e-08
30hpi Fg-vs-mock-NIL1	NIL1	Traes_1BL_9FCB31A4D	2.02422	3.42421e-08
30hpi Fg-vs-mock-NIL1	NIL1	Traes_5AL_96452306F	1.94485	3.43488e-08
30hpi Fg-vs-mock-NIL1	NIL1	Traes_7DL_B00F9E29B	1.00364	3.57955e-08
30hpi Fg-vs-mock-NIL1	NIL1	Traes_6DS_DD7B29152	2.12148	3.60107e-08
30hpi Fg-vs-mock-NIL1	NIL1	Traes_7DS_794AEF142	5.86973	3.60511e-08
30hpi Fg-vs-mock-NIL1	NIL1	Traes_1BL_CFD471B75	1.1712	3.61151e-08
30hpi Fg-vs-mock-NIL1	NIL1	Traes_6BS_6D372C770	1.12416	3.62003e-08
30hpi Fg-vs-mock-NIL1	NIL1	Traes_3AL_8A13B22C7	1.31298	3.71023e-08
30hpi Fg-vs-mock-NIL1	NIL1	Traes_5BS_34EDA6E3A	1.15437	3.82662e-08
30hpi Fg-vs-mock-NIL1	NIL1	Traes_7DL_30B685267	1.09953	3.91399e-08
30hpi Fg-vs-mock-NIL1	NIL1	Traes_5DS_EA2F39971	1.04128	4.15057e-08
30hpi Fg-vs-mock-NIL1	NIL1	Traes_7BS_873511EFA	1.46429	4.24798e-08
30hpi Fg-vs-mock-NIL1	NIL1	Traes_2DS_BD1D507B5	2.62635	4.26412e-08
30hpi Fg-vs-mock-NIL1	NIL1	Traes_7AS_B97EB9A75	1.38012	4.2947e-08
30hpi Fg-vs-mock-NIL1	NIL1	Traes_1BS_1172A6B03	6.20535	4.3991e-08
30hpi Fg-vs-mock-NIL1	NIL1	Traes_2DL_7D7B1B55D	5.00136	4.40851e-08
30hpi Fg-vs-mock-NIL1	NIL1	Traes_3B_766459852	2.95666	4.5676e-08
30hpi Fg-vs-mock-NIL1	NIL1	Traes_2BL_424BDA37F	4.90392	4.61869e-08
30hpi Fg-vs-mock-NIL1	NIL1	Traes_5AL_38C03A806	1.41191	4.74131e-08
30hpi Fg-vs-mock-NIL1	NIL1	Traes_2DL_9A0F096AD	2.23553	4.82357e-08
30hpi Fg-vs-mock-NIL1	NIL1	Traes_5AL_2D3E5EF9B	4.46269	4.86714e-08
30hpi Fg-vs-mock-NIL1	NIL1	Traes_6AL_07183E336	1.37631	5.65448e-08
30hpi Fg-vs-mock-NIL1	NIL1	Traes_7BS_828CB7CE0	3.40021	5.89111e-08
30hpi Fg-vs-mock-NIL1	NIL1	Traes_4BS_2A9A7C4A5	2.08499	5.99284e-08
30hpi Fg-vs-mock-NIL1	NIL1	Traes_3DS_0B1914F50	1.54304	6.2903e-08
30hpi Fg-vs-mock-NIL1	NIL1	Traes_2BS_0FC4E2A69	1.1257	6.37653e-08
30hpi Fg-vs-mock-NIL1	NIL1	Traes_6AS_60270B4C7	1.06527	7.03823e-08
30hpi Fg-vs-mock-NIL1	NIL1	Traes_5AS_81202BD88	1.07749	7.15505e-08
30hpi Fg-vs-mock-NIL1	NIL1	Traes_7DL_9F2981A4A	3.24658	7.26983e-08
30hpi Fg-vs-mock-NIL1	NIL1	Traes_3DS_37C9669CB	1.07899	7.58873e-08
30hpi Fg-vs-mock-NIL1	NIL1	Traes_5BL_619A5623A	1.04516	7.61661e-08
30hpi Fg-vs-mock-NIL1	NIL1	Traes_3B_F48A853C0	1.23138	7.65007e-08
30hpi Fg-vs-mock-NIL1	NIL1	Traes_1AL_C40703A29	2.1651	7.7489e-08
30hpi Fg-vs-mock-NIL1	NIL1	Traes_7AL_07AFCB20D	2.79301	7.82966e-08
30hpi Fg-vs-mock-NIL1	NIL1	Traes_6AL_3C96C6BAD	3.17218	8.07219e-08
30hpi Fg-vs-mock-NIL1	NIL1	Traes_4DL_2338677F8	1.07903	8.23842e-08
30hpi Fg-vs-mock-NIL1	NIL1	Traes_6DL_746EF9CE2	4.18292	8.45736e-08
30hpi Fg-vs-mock-NIL1	NIL1	Traes_7DS_04E7229DB	3.55697	8.62317e-08
30hpi Fg-vs-mock-NIL1	NIL1	Traes_7DS_76BA895D6	1.27007	8.96681e-08
30hpi Fg-vs-mock-NIL1	NIL1	Traes_7AS_932D94D9D	4.70647	9.06013e-08
30hpi Fg-vs-mock-NIL1	NIL1	Traes_4AL_FF24F9B94	4.00462	9.11199e-08
30hpi Fg-vs-mock-NIL1	NIL1	Traes_2BS_338B2681F	4.26686	9.1784e-08
30hpi Fg-vs-mock-NIL1	NIL1	Traes_1BL_964FFE7D9	1.7848	9.26003e-08
30hpi Fg-vs-mock-NIL1	NIL1	Traes_2DS_28CA50371	1.71026	1.04093e-07
30hpi Fg-vs-mock-NIL1	NIL1	Traes_2AL_AE6CC81B2	1.35665	1.04374e-07
30hpi Fg-vs-mock-NIL1	NIL1	Traes_6DL_8B1038920	1.00397	1.06139e-07
30hpi Fg-vs-mock-NIL1	NIL1	Traes_2DL_F8CF41335	1.7101	1.07909e-07
30hpi Fg-vs-mock-NIL1	NIL1	Traes_3AS_037375C84	2.58518	1.09571e-07
30hpi Fg-vs-mock-NIL1	NIL1	Traes_6BS_539C8C254	3.05324	1.11843e-07
30hpi Fg-vs-mock-NIL1	NIL1	Traes_5BS_D69BF925F	1.44037	1.11843e-07
30hpi Fg-vs-mock-NIL1	NIL1	Traes_2DS_4426C3F2F	1.79934	1.13185e-07
30hpi Fg-vs-mock-NIL1	NIL1	Traes_6DL_CBDD44DA9	5.43849	1.15696e-07
30hpi Fg-vs-mock-NIL1	NIL1	Traes_4DS_9ABB51FE4	1.1718	1.16562e-07
30hpi Fg-vs-mock-NIL1	NIL1	Traes_3B_9A61DFBAA	1.64698	1.23028e-07
30hpi Fg-vs-mock-NIL1	NIL1	Traes_2BS_8A6638ED4	1.79459	1.27019e-07
30hpi Fg-vs-mock-NIL1	NIL1	Traes_5DL_81DF02B93	4.10976	1.27805e-07
30hpi Fg-vs-mock-NIL1	NIL1	Traes_4AL_DEF089EE0	3.14967	1.31287e-07
30hpi Fg-vs-mock-NIL1	NIL1	Traes_5DS_C16C07DD1	1.61175	1.34725e-07
30hpi Fg-vs-mock-NIL1	NIL1	Traes_5DL_9FC8D3ECC	4.53728	1.37779e-07
30hpi Fg-vs-mock-NIL1	NIL1	Traes_2BL_C051606EA	1.62331	1.37779e-07
30hpi Fg-vs-mock-NIL1	NIL1	Traes_3B_25B7D0DF4	2.56383	1.3973e-07
30hpi Fg-vs-mock-NIL1	NIL1	Traes_1BS_B3530D4C9	3.88737	1.41175e-07
30hpi Fg-vs-mock-NIL1	NIL1	Traes_3B_A242B7A0C	1.9042	1.42172e-07
30hpi Fg-vs-mock-NIL1	NIL1	Traes_1BL_3765A51EC	1.97521	1.44203e-07
30hpi Fg-vs-mock-NIL1	NIL1	Traes_7AS_888AC8768	1.29603	1.46259e-07
30hpi Fg-vs-mock-NIL1	NIL1	Traes_5AL_F0293EF43	2.76515	1.49729e-07
30hpi Fg-vs-mock-NIL1	NIL1	Traes_5DS_46237B176	1.55594	1.50561e-07
30hpi Fg-vs-mock-NIL1	NIL1	Traes_7BS_0FE347D4E	1.43506	1.5681e-07
30hpi Fg-vs-mock-NIL1	NIL1	Traes_5DL_C7DA1DA6F	2.73827	1.5681e-07
30hpi Fg-vs-mock-NIL1	NIL1	Traes_7DL_CC2CD0C73	1.01364	1.64025e-07
30hpi Fg-vs-mock-NIL1	NIL1	Traes_5DL_2E82098EE1	3.4582	1.7283e-07
30hpi Fg-vs-mock-NIL1	NIL1	Traes_7BS_E0FB8CAAC	1.06433	1.75877e-07
30hpi Fg-vs-mock-NIL1	NIL1	Traes_4DS_3B58FB9BA	6.55117	1.90132e-07
30hpi Fg-vs-mock-NIL1	NIL1	Traes_6AL_F46F74A23	4.82586	1.91874e-07
30hpi Fg-vs-mock-NIL1	NIL1	Traes_1AL_3CBB9BB6E	3.0803	1.94796e-07
30hpi Fg-vs-mock-NIL1	NIL1	Traes_2BL_919DD0DC3	1.24392	1.95678e-07
30hpi Fg-vs-mock-NIL1	NIL1	Traes_2BS_BDF775B04	1.5939	1.97108e-07
30hpi Fg-vs-mock-NIL1	NIL1	Traes_2BS_694BFE710	2.03276	1.99232e-07
30hpi Fg-vs-mock-NIL1	NIL1	Traes_3AL_BCFD5F303	1.91302	2.05394e-07
30hpi Fg-vs-mock-NIL1	NIL1	Traes_5BS_F8AEA1089	1.32023	2.05528e-07
30hpi Fg-vs-mock-NIL1	NIL1	Traes_6AL_3C35F9928	2.84332	2.07628e-07
30hpi Fg-vs-mock-NIL1	NIL1	Traes_2DL_DFE834534	5.06892	2.1017e-07
30hpi Fg-vs-mock-NIL1	NIL1	Traes_2AL_70EB2B58A	3.41294	2.19573e-07
30hpi Fg-vs-mock-NIL1	NIL1	Traes_7DL_B1F79B516	2.42464	2.25282e-07
30hpi Fg-vs-mock-NIL1	NIL1	Traes_2BL_EF25E754E	2.61995	2.31783e-07
30hpi Fg-vs-mock-NIL1	NIL1	Traes_7AL_61D317A85	1.27216	2.43948e-07
30hpi Fg-vs-mock-NIL1	NIL1	Traes_5BS_D0C6E034C	2.07205	2.46972e-07
30hpi Fg-vs-mock-NIL1	NIL1	Traes_6BL_B6061C867	3.99745	2.4773e-07
30hpi Fg-vs-mock-NIL1	NIL1	Traes_3DS_E64A72020	1.18637	2.4773e-07
30hpi Fg-vs-mock-NIL1	NIL1	Traes_2BL_FFF96039E	1.03482	2.50743e-07
30hpi Fg-vs-mock-NIL1	NIL1	Traes_2AL_E14DBCFFE	4.05432	2.57867e-07
30hpi Fg-vs-mock-NIL1	NIL1	Traes_2DL_0F0A9C3B9	4.53336	2.58212e-07
30hpi Fg-vs-mock-NIL1	NIL1	Traes_6DS_850F8193A	1.35938	2.60835e-07
30hpi Fg-vs-mock-NIL1	NIL1	Traes_5BL_96E1CE27B	2.30979	2.65425e-07
30hpi Fg-vs-mock-NIL1	NIL1	Traes_3DL_32AB0DEF6	1.74676	2.73456e-07
30hpi Fg-vs-mock-NIL1	NIL1	Traes_3DL_E468838BA	1.138	2.74901e-07
30hpi Fg-vs-mock-NIL1	NIL1	Traes_2BS_439E3F9A5	3.08297	2.78972e-07
30hpi Fg-vs-mock-NIL1	NIL1	Traes_4BL_1C7601559	4.13212	2.79906e-07
30hpi Fg-vs-mock-NIL1	NIL1	Traes_5AL_405CD7EA2	1.71281	2.80408e-07
30hpi Fg-vs-mock-NIL1	NIL1	Traes_5AL_DE0132804	4.18771	2.83472e-07
30hpi Fg-vs-mock-NIL1	NIL1	Traes_5DL_A8BAD0EE1	1.2019	2.83748e-07
30hpi Fg-vs-mock-NIL1	NIL1	Traes_2AS_6696D43C0	1.78903	2.87748e-07
30hpi Fg-vs-mock-NIL1	NIL1	Traes_5DS_68BC2269E	2.827	2.88704e-07
30hpi Fg-vs-mock-NIL1	NIL1	Traes_2AL_2EFFD7933	3.4805	2.89371e-07
30hpi Fg-vs-mock-NIL1	NIL1	Traes_4BL_B5BF83119	2.76318	2.93959e-07
30hpi Fg-vs-mock-NIL1	NIL1	Traes_5BL_7C8F65A5E	1.4213	2.97639e-07
30hpi Fg-vs-mock-NIL1	NIL1	Traes_1DS_7FA26F1F2	1.02637	3.01229e-07
30hpi Fg-vs-mock-NIL1	NIL1	Traes_2DL_1AF45DD78	2.19605	3.22407e-07
30hpi Fg-vs-mock-NIL1	NIL1	Traes_2BL_13D5272D7	1.52113	3.25896e-07
30hpi Fg-vs-mock-NIL1	NIL1	Traes_7DS_D11C7F86E	3.68981	3.27698e-07
30hpi Fg-vs-mock-NIL1	NIL1	Traes_2BS_FE7DF33CC	1.21942	3.32177e-07
30hpi Fg-vs-mock-NIL1	NIL1	Traes_3DL_BE597D771	2.6514	3.39292e-07
30hpi Fg-vs-mock-NIL1	NIL1	Traes_1DL_28EA794BA	1.09609	3.44563e-07
30hpi Fg-vs-mock-NIL1	NIL1	Traes_6DL_94DCF0B70	1.28741	3.45995e-07
30hpi Fg-vs-mock-NIL1	NIL1	Traes_5BS_92F775461	5.1469	3.48133e-07
30hpi Fg-vs-mock-NIL1	NIL1	Traes_6DL_991931CF9	3.36102	3.4973e-07
30hpi Fg-vs-mock-NIL1	NIL1	Traes_5BL_6E019E8E7	2.24714	3.57139e-07
30hpi Fg-vs-mock-NIL1	NIL1	Traes_6BL_478B0A257	1.78616	3.66402e-07
30hpi Fg-vs-mock-NIL1	NIL1	Traes_1AL_9ADA7A031	2.31156	3.82723e-07
30hpi Fg-vs-mock-NIL1	NIL1	Traes_6BL_679A7C4BD	4.02188	3.84302e-07
30hpi Fg-vs-mock-NIL1	NIL1	Traes_4AL_8C4927CF5	1.39381	3.99911e-07
30hpi Fg-vs-mock-NIL1	NIL1	Traes_6DL_31114E7B8	3.02209	4.10776e-07
30hpi Fg-vs-mock-NIL1	NIL1	Traes_5BL_050EEDDBD	2.07473	4.20064e-07
30hpi Fg-vs-mock-NIL1	NIL1	Traes_1AS_C1574E3E3	2.51986	4.22252e-07
30hpi Fg-vs-mock-NIL1	NIL1	Traes_3B_26C985A13	2.06291	4.31453e-07
30hpi Fg-vs-mock-NIL1	NIL1	Traes_2DL_ADC681909	4.8268	4.3375e-07
30hpi Fg-vs-mock-NIL1	NIL1	Traes_2AL_796D6C2DE	3.75278	4.46896e-07
30hpi Fg-vs-mock-NIL1	NIL1	Traes_2DS_4D34CF603	1.56291	4.47902e-07
30hpi Fg-vs-mock-NIL1	NIL1	Traes_3B_E261CD566	4.69841	4.64577e-07
30hpi Fg-vs-mock-NIL1	NIL1	Traes_2AL_EA50702BB1	3.10132	4.82187e-07
30hpi Fg-vs-mock-NIL1	NIL1	Traes_7AL_ADE76CE5A	7.21563	4.83873e-07
30hpi Fg-vs-mock-NIL1	NIL1	Traes_3AL_3B8790ECA	1.02554	4.84136e-07
30hpi Fg-vs-mock-NIL1	NIL1	Traes_2BL_1C7224C7A	3.85078	4.85273e-07
30hpi Fg-vs-mock-NIL1	NIL1	Traes_3B_582DCEA06	1.29506	4.91579e-07
30hpi Fg-vs-mock-NIL1	NIL1	Traes_7AL_0F8FA764F	5.00682	5.03398e-07
30hpi Fg-vs-mock-NIL1	NIL1	Traes_3AS_08AB35FDC	2.02497	5.03398e-07
30hpi Fg-vs-mock-NIL1	NIL1	Traes_2DL_336B68FA9	1.97868	5.03583e-07
30hpi Fg-vs-mock-NIL1	NIL1	Traes_1DL_2200EA8BC	3.47881	5.09416e-07
30hpi Fg-vs-mock-NIL1	NIL1	Traes_5DL_FEEC4940A	1.0686	5.20065e-07
30hpi Fg-vs-mock-NIL1	NIL1	Traes_2AS_0F0720621	3.15571	5.26425e-07
30hpi Fg-vs-mock-NIL1	NIL1	Traes_3DL_83AA5D0CE	1.88967	5.28965e-07
30hpi Fg-vs-mock-NIL1	NIL1	Traes_6BS_7CD68C354	1.00359	5.29734e-07
30hpi Fg-vs-mock-NIL1	NIL1	Traes_6AL_30A8B8D00	2.82048	5.32222e-07
30hpi Fg-vs-mock-NIL1	NIL1	Traes_7AS_074FF17BF	6.39777	5.40104e-07
30hpi Fg-vs-mock-NIL1	NIL1	Traes_5BS_6BCB20F5D	1.48043	5.40822e-07
30hpi Fg-vs-mock-NIL1	NIL1	Traes_3AL_4EF4709FE	1.60661	5.54774e-07
30hpi Fg-vs-mock-NIL1	NIL1	Traes_3B_13E045F8D	2.55459	5.64636e-07
30hpi Fg-vs-mock-NIL1	NIL1	Traes_6DL_A4B815B65	-3.2928	5.69828e-07
30hpi Fg-vs-mock-NIL1	NIL1	Traes_6BL_D08076F58	-3.73462	5.83232e-07
30hpi Fg-vs-mock-NIL1	NIL1	Traes_2DL_EEEBD04E9	2.71513	5.91366e-07
30hpi Fg-vs-mock-NIL1	NIL1	Traes_2DL_F714CB6DF	1.16939	6.19319e-07
30hpi Fg-vs-mock-NIL1	NIL1	Traes_3B_8DE496E1D	2.76507	6.25435e-07
30hpi Fg-vs-mock-NIL1	NIL1	Traes_7AL_38E309909	1.2454	6.29151e-07
30hpi Fg-vs-mock-NIL1	NIL1	Traes_2BS_8F481F00B	2.3467	6.32839e-07
30hpi Fg-vs-mock-NIL1	NIL1	Traes_1AL_A270BED6E	1.4009	6.41299e-07
30hpi Fg-vs-mock-NIL1	NIL1	Traes_3DL_8D8B3AD6F	2.89334	6.58193e-07
30hpi Fg-vs-mock-NIL1	NIL1	Traes_3DL_6D98A54F8	2.57307	6.70344e-07
30hpi Fg-vs-mock-NIL1	NIL1	Traes_2AL_5DE9A014B	1.42932	6.74911e-07
30hpi Fg-vs-mock-NIL1	NIL1	Traes_4AL_53360CB14	1.49029	6.82e-07
30hpi Fg-vs-mock-NIL1	NIL1	Traes_2DS_44A7F70FB	1.22866	7.27836e-07
30hpi Fg-vs-mock-NIL1	NIL1	Traes_6AS_4FB64483A	1.19992	7.39891e-07
30hpi Fg-vs-mock-NIL1	NIL1	Traes_5DL_4F5B8D96F	1.0786	7.63338e-07
30hpi Fg-vs-mock-NIL1	NIL1	Traes_3B_6D2F7F7AB	1.99784	7.64375e-07
30hpi Fg-vs-mock-NIL1	NIL1	Traes_2DS_708F03DA3	2.33182	7.74092e-07
30hpi Fg-vs-mock-NIL1	NIL1	Traes_3B_A31D23ED2	3.79137	7.74092e-07
30hpi Fg-vs-mock-NIL1	NIL1	Traes_3B_ACEDDC345	3.09782	8.12607e-07
30hpi Fg-vs-mock-NIL1	NIL1	Traes_5DS_75F42BFD4	1.11024	8.25199e-07
30hpi Fg-vs-mock-NIL1	NIL1	Traes_4AL_486C64394	3.60306	8.29214e-07
30hpi Fg-vs-mock-NIL1	NIL1	Traes_4DL_78DC0991D	3.42201	8.5592e-07
30hpi Fg-vs-mock-NIL1	NIL1	Traes_6AL_3E9022C53	6.17267	8.66863e-07
30hpi Fg-vs-mock-NIL1	NIL1	Traes_1DL_CED038124	1.18492	8.81054e-07
30hpi Fg-vs-mock-NIL1	NIL1	Traes_5BL_79572CE25	1.23913	9.50917e-07
30hpi Fg-vs-mock-NIL1	NIL1	Traes_2BL_8ABEDF0A6	-7.95302	9.73273e-07
30hpi Fg-vs-mock-NIL1	NIL1	Traes_2BL_83409F316	2.52924	9.90286e-07
30hpi Fg-vs-mock-NIL1	NIL1	Traes_4DL_89B80245B	1.01929	1.01261e-06
30hpi Fg-vs-mock-NIL1	NIL1	Traes_4DL_702BA9725	1.28389	1.06548e-06
30hpi Fg-vs-mock-NIL1	NIL1	Traes_5BL_882CFC7EB	1.15962	1.09572e-06
30hpi Fg-vs-mock-NIL1	NIL1	Traes_1DL_4EF40E197	1.69913	1.09683e-06
30hpi Fg-vs-mock-NIL1	NIL1	Traes_2BL_529234331	1.58449	1.10371e-06
30hpi Fg-vs-mock-NIL1	NIL1	Traes_1AL_C64C85707	1.08803	1.12052e-06
30hpi Fg-vs-mock-NIL1	NIL1	Traes_7AL_45DDCD068	4.05645	1.13326e-06
30hpi Fg-vs-mock-NIL1	NIL1	Traes_7BL_3858E1ED7	1.44992	1.14701e-06
30hpi Fg-vs-mock-NIL1	NIL1	Traes_3B_F05B72B99	1.15572	1.18974e-06
30hpi Fg-vs-mock-NIL1	NIL1	Traes_7AL_71E2543AD	2.03698	1.18974e-06
30hpi Fg-vs-mock-NIL1	NIL1	Traes_2DS_92645528E	1.12878	1.19175e-06
30hpi Fg-vs-mock-NIL1	NIL1	Traes_2BL_C431F824A	2.52887	1.20044e-06
30hpi Fg-vs-mock-NIL1	NIL1	Traes_7AS_F907B749C	1.06536	1.21528e-06
30hpi Fg-vs-mock-NIL1	NIL1	Traes_2BS_C8FB3060D	1.65603	1.23411e-06
30hpi Fg-vs-mock-NIL1	NIL1	Traes_2BL_B4193BAEF	3.32211	1.31254e-06
30hpi Fg-vs-mock-NIL1	NIL1	Traes_7DS_D08EC104E	-4.64262	1.32357e-06
30hpi Fg-vs-mock-NIL1	NIL1	Traes_6AS_8ED966774	1.6676	1.35166e-06
30hpi Fg-vs-mock-NIL1	NIL1	Traes_2DL_7A912B2E9	4.82818	1.37579e-06
30hpi Fg-vs-mock-NIL1	NIL1	Traes_2DS_1689489FF	3.3719	1.38015e-06
30hpi Fg-vs-mock-NIL1	NIL1	Traes_4DL_C78813F15	1.5146	1.48346e-06
30hpi Fg-vs-mock-NIL1	NIL1	Traes_3AL_BAAD1325D	1.10345	1.5303e-06
30hpi Fg-vs-mock-NIL1	NIL1	Traes_1DS_A171C7D59	1.70112	1.53134e-06
30hpi Fg-vs-mock-NIL1	NIL1	Traes_2AS_958327519	1.84505	1.5573e-06
30hpi Fg-vs-mock-NIL1	NIL1	Traes_7DL_596F25148	2.65877	1.66907e-06
30hpi Fg-vs-mock-NIL1	NIL1	Traes_5DL_828B0D1D0	2.73709	1.67007e-06
30hpi Fg-vs-mock-NIL1	NIL1	Traes_7BS_70A64FD98	1.36995	1.71923e-06
30hpi Fg-vs-mock-NIL1	NIL1	Traes_5DL_D5522EF7B	3.11871	1.74838e-06
30hpi Fg-vs-mock-NIL1	NIL1	Traes_6DL_E5AE6A110	1.25728	1.80576e-06
30hpi Fg-vs-mock-NIL1	NIL1	Traes_1AL_4BA4656FC	1.20465	1.81394e-06
30hpi Fg-vs-mock-NIL1	NIL1	Traes_5BL_4E1A0FBF6	2.67218	1.91008e-06
30hpi Fg-vs-mock-NIL1	NIL1	Traes_7DS_08724E378	2.05363	1.91361e-06
30hpi Fg-vs-mock-NIL1	NIL1	Traes_7AL_72CCA493A	3.01719	1.91768e-06
30hpi Fg-vs-mock-NIL1	NIL1	Traes_3AL_822D8A43D	1.09426	2.15221e-06
30hpi Fg-vs-mock-NIL1	NIL1	Traes_1AS_F9013A945	1.92671	2.15221e-06
30hpi Fg-vs-mock-NIL1	NIL1	Traes_1AL_B69FCAA8E	1.66007	2.24683e-06
30hpi Fg-vs-mock-NIL1	NIL1	Traes_6DL_EBB928578	4.40795	2.27404e-06
30hpi Fg-vs-mock-NIL1	NIL1	Traes_2DS_DC6CAE528	3.949	2.27615e-06
30hpi Fg-vs-mock-NIL1	NIL1	Traes_3AL_0FFF60CAF	6.72293	2.36775e-06
30hpi Fg-vs-mock-NIL1	NIL1	Traes_7AS_9E633983A	2.23616	2.39262e-06
30hpi Fg-vs-mock-NIL1	NIL1	Traes_5BL_57ABE6426	4.03463	2.5638e-06
30hpi Fg-vs-mock-NIL1	NIL1	Traes_7BL_28E519867	1.03902	2.6161e-06
30hpi Fg-vs-mock-NIL1	NIL1	Traes_6BL_684D489FB	1.40516	2.81622e-06
30hpi Fg-vs-mock-NIL1	NIL1	Traes_2AL_1D7AAA2E2	6.29236	2.82326e-06
30hpi Fg-vs-mock-NIL1	NIL1	Traes_2DL_4A4C48C9D	1.5969	2.83706e-06
30hpi Fg-vs-mock-NIL1	NIL1	Traes_5BL_4DA7DB4B6	5.06781	2.92518e-06
30hpi Fg-vs-mock-NIL1	NIL1	Traes_4AS_6483C3688	5.08069	2.93721e-06
30hpi Fg-vs-mock-NIL1	NIL1	Traes_6AL_6239EF6E0	1.47828	3.00848e-06
30hpi Fg-vs-mock-NIL1	NIL1	Traes_2DS_1063CD755	3.21442	3.01543e-06
30hpi Fg-vs-mock-NIL1	NIL1	Traes_3B_D1A0C478F	1.66868	3.0206e-06
30hpi Fg-vs-mock-NIL1	NIL1	Traes_2BL_AAC50B7C6	5.16207	3.10352e-06
30hpi Fg-vs-mock-NIL1	NIL1	Traes_7DL_602B9D252	4.26551	3.28883e-06
30hpi Fg-vs-mock-NIL1	NIL1	Traes_7DS_E8E28B55A	6.49539	3.32641e-06
30hpi Fg-vs-mock-NIL1	NIL1	Traes_3AL_0BB1AEAAE	3.7071	3.33731e-06
30hpi Fg-vs-mock-NIL1	NIL1	Traes_3AS_4B9462BD0	1.17406	3.35461e-06
30hpi Fg-vs-mock-NIL1	NIL1	Traes_7BL_27C925A61	1.87618	3.37221e-06
30hpi Fg-vs-mock-NIL1	NIL1	Traes_1AS_3FDE06628	6.4004	3.38297e-06
30hpi Fg-vs-mock-NIL1	NIL1	Traes_5AL_E23B0E6C4	3.61408	3.44748e-06
30hpi Fg-vs-mock-NIL1	NIL1	Traes_3DS_81565F023	1.19982	3.49739e-06
30hpi Fg-vs-mock-NIL1	NIL1	Traes_3AL_32643C500	1.42603	3.49739e-06
30hpi Fg-vs-mock-NIL1	NIL1	Traes_7DL_5B4B21BA0	-4.19159	3.54003e-06
30hpi Fg-vs-mock-NIL1	NIL1	Traes_2AS_0B776BDEE	2.67766	3.5411e-06
30hpi Fg-vs-mock-NIL1	NIL1	Traes_5AL_184816E9D	1.94393	3.56007e-06
30hpi Fg-vs-mock-NIL1	NIL1	Traes_5AL_833A3E425	1.72838	3.58287e-06
30hpi Fg-vs-mock-NIL1	NIL1	Traes_7DL_DEAB90162	1.39471	3.59194e-06
30hpi Fg-vs-mock-NIL1	NIL1	Traes_6DL_1B77BC5531	1.64069	3.66709e-06
30hpi Fg-vs-mock-NIL1	NIL1	Traes_2BL_9CD68F902	1.17768	3.78691e-06
30hpi Fg-vs-mock-NIL1	NIL1	Traes_4DS_7D8A5F90B	1.74593	3.81632e-06
30hpi Fg-vs-mock-NIL1	NIL1	Traes_1AL_324584CCA	1.45078	3.82497e-06
30hpi Fg-vs-mock-NIL1	NIL1	Traes_4AL_E96501F35	2.79285	3.87412e-06
30hpi Fg-vs-mock-NIL1	NIL1	Traes_3AS_44927A043	1.53971	3.91305e-06
30hpi Fg-vs-mock-NIL1	NIL1	Traes_3B_EA25F3982	2.055	3.91305e-06
30hpi Fg-vs-mock-NIL1	NIL1	Traes_2BL_EE22FBE18	1.64327	4.15948e-06
30hpi Fg-vs-mock-NIL1	NIL1	Traes_3B_D516297E3	1.39458	4.24385e-06
30hpi Fg-vs-mock-NIL1	NIL1	Traes_2DL_37D967CFC	1.71263	4.24585e-06
30hpi Fg-vs-mock-NIL1	NIL1	Traes_2DL_85FEA256E	2.64289	4.25259e-06
30hpi Fg-vs-mock-NIL1	NIL1	Traes_2DS_0F2500A60	3.40796	4.3294e-06
30hpi Fg-vs-mock-NIL1	NIL1	Traes_5BL_65DDBA449	2.46829	4.39953e-06
30hpi Fg-vs-mock-NIL1	NIL1	Traes_4DL_18F2AAFE1	3.24965	4.47552e-06
30hpi Fg-vs-mock-NIL1	NIL1	Traes_3AL_E534F85E9	1.01724	4.70971e-06
30hpi Fg-vs-mock-NIL1	NIL1	Traes_1DL_99673F3C8	2.09005	4.81172e-06
30hpi Fg-vs-mock-NIL1	NIL1	Traes_1AL_D7BDD58BD	1.41167	4.84281e-06
30hpi Fg-vs-mock-NIL1	NIL1	Traes_1DS_DEA870752	2.15019	4.84281e-06
30hpi Fg-vs-mock-NIL1	NIL1	Traes_2AS_6EA1E372F	-5.08628	4.98973e-06
30hpi Fg-vs-mock-NIL1	NIL1	Traes_7AL_87BACAD2E	4.52694	5.04569e-06
30hpi Fg-vs-mock-NIL1	NIL1	Traes_1AL_E122A50BF	3.8555	5.04569e-06
30hpi Fg-vs-mock-NIL1	NIL1	Traes_3AL_5B3AC8874	2.69836	5.20073e-06
30hpi Fg-vs-mock-NIL1	NIL1	Traes_2AL_22EFC1256	1.18946	5.29403e-06
30hpi Fg-vs-mock-NIL1	NIL1	Traes_5AL_099F2FB96	1.13729	5.37981e-06
30hpi Fg-vs-mock-NIL1	NIL1	Traes_2AS_195870BB8	6.60912	5.37981e-06
30hpi Fg-vs-mock-NIL1	NIL1	Traes_5AL_857A0C6DE	1.84356	5.45441e-06
30hpi Fg-vs-mock-NIL1	NIL1	Traes_1AS_986E58F04	2.65794	5.5002e-06
30hpi Fg-vs-mock-NIL1	NIL1	Traes_1DL_7BCE5B151	3.20872	5.61142e-06
30hpi Fg-vs-mock-NIL1	NIL1	Traes_6AS_6B7B64E3F	1.63802	5.61142e-06
30hpi Fg-vs-mock-NIL1	NIL1	Traes_3B_E5B805A13	1.42604	5.7018e-06
30hpi Fg-vs-mock-NIL1	NIL1	Traes_2DS_48FB7EC2D	1.74263	5.74909e-06
30hpi Fg-vs-mock-NIL1	NIL1	Traes_4AL_9E66EFCF8	1.3001	5.74909e-06
30hpi Fg-vs-mock-NIL1	NIL1	Traes_4BL_5470DA786	1.1107	5.93028e-06
30hpi Fg-vs-mock-NIL1	NIL1	Traes_5DL_BABD13074	1.84287	6.06455e-06
30hpi Fg-vs-mock-NIL1	NIL1	Traes_2BS_BBA76E2E1	1.0607	6.06478e-06
30hpi Fg-vs-mock-NIL1	NIL1	Traes_1AL_2053BAA0E	3.43541	6.14134e-06
30hpi Fg-vs-mock-NIL1	NIL1	Traes_4BL_8E9618E24	1.15384	6.23326e-06
30hpi Fg-vs-mock-NIL1	NIL1	Traes_5DL_F96B51CD6	-3.3394	6.49391e-06
30hpi Fg-vs-mock-NIL1	NIL1	Traes_3AL_C932A3F30	2.42779	6.50517e-06
30hpi Fg-vs-mock-NIL1	NIL1	Traes_2DL_F3C37D80F	1.42643	6.54054e-06
30hpi Fg-vs-mock-NIL1	NIL1	Traes_4BS_E06645A2D	2.53244	6.57046e-06
30hpi Fg-vs-mock-NIL1	NIL1	Traes_4BS_4BC62B7F7	1.28943	6.69572e-06
30hpi Fg-vs-mock-NIL1	NIL1	Traes_1AS_D99A204A0	3.3065	6.76332e-06
30hpi Fg-vs-mock-NIL1	NIL1	Traes_1AS_F3EAEC435	1.27345	6.77022e-06
30hpi Fg-vs-mock-NIL1	NIL1	Traes_1DS_79B6C3D87	1.57509	6.81128e-06
30hpi Fg-vs-mock-NIL1	NIL1	Traes_6AL_98826D06D	3.00534	6.83694e-06
30hpi Fg-vs-mock-NIL1	NIL1	Traes_3B_837B5733E	-2.649	6.84023e-06
30hpi Fg-vs-mock-NIL1	NIL1	Traes_5BL_0B30EDC17	3.65064	7.08801e-06
30hpi Fg-vs-mock-NIL1	NIL1	Traes_1DL_048F54934	2.24399	7.35475e-06
30hpi Fg-vs-mock-NIL1	NIL1	Traes_2DL_A468AE260	1.47415	7.40809e-06
30hpi Fg-vs-mock-NIL1	NIL1	Traes_2BS_CF4F892DD	1.94215	7.41608e-06
30hpi Fg-vs-mock-NIL1	NIL1	Traes_3AL_BFBDB5789	2.18921	7.54192e-06
30hpi Fg-vs-mock-NIL1	NIL1	Traes_6AL_F16B94218	2.34418	7.5703e-06
30hpi Fg-vs-mock-NIL1	NIL1	Traes_4BS_53AF230A0	2.6075	7.60211e-06
30hpi Fg-vs-mock-NIL1	NIL1	Traes_3B_5882F357E	1.23213	7.70957e-06
30hpi Fg-vs-mock-NIL1	NIL1	Traes_3B_AEB9B81F6	2.83322	7.70957e-06
30hpi Fg-vs-mock-NIL1	NIL1	Traes_2DS_81E150594	1.98274	7.7319e-06
30hpi Fg-vs-mock-NIL1	NIL1	Traes_5AS_38EDB6280	3.0044	8.0646e-06
30hpi Fg-vs-mock-NIL1	NIL1	Traes_7DL_AEAE90568	2.20261	8.15399e-06
30hpi Fg-vs-mock-NIL1	NIL1	Traes_6DL_8828FB150	1.37563	8.15399e-06
30hpi Fg-vs-mock-NIL1	NIL1	Traes_1BL_1325BFF7F	2.22792	8.15471e-06
30hpi Fg-vs-mock-NIL1	NIL1	Traes_5DL_EF79C675F	4.00242	8.34877e-06
30hpi Fg-vs-mock-NIL1	NIL1	Traes_2BL_D7E37D22E	6.04277	8.40744e-06
30hpi Fg-vs-mock-NIL1	NIL1	Traes_6AS_D76CBD715	-2.62443	8.48206e-06
30hpi Fg-vs-mock-NIL1	NIL1	Traes_3DL_A0DF0351C	2.50825	8.51723e-06
30hpi Fg-vs-mock-NIL1	NIL1	Traes_6AL_A3D19D5F2	6.45143	8.54439e-06
30hpi Fg-vs-mock-NIL1	NIL1	Traes_1DL_0DF53C55A	3.4494	8.78388e-06
30hpi Fg-vs-mock-NIL1	NIL1	Traes_3AL_A2E00C5F6	1.27299	8.84846e-06
30hpi Fg-vs-mock-NIL1	NIL1	Traes_2DS_239C01C02	1.28107	8.9727e-06
30hpi Fg-vs-mock-NIL1	NIL1	Traes_5DL_4186C5347	1.55658	9.01902e-06
30hpi Fg-vs-mock-NIL1	NIL1	Traes_5AL_21ED731A7	2.21669	9.28567e-06
30hpi Fg-vs-mock-NIL1	NIL1	Traes_4AS_705FE3DAC	1.12455	9.54609e-06
30hpi Fg-vs-mock-NIL1	NIL1	Traes_4AS_2166F4C851	3.45052	9.79726e-06
30hpi Fg-vs-mock-NIL1	NIL1	Traes_3DL_DF7B5790E	4.35526	1.00108e-05
30hpi Fg-vs-mock-NIL1	NIL1	Traes_6AL_D2DD54576	2.44251	1.01831e-05
30hpi Fg-vs-mock-NIL1	NIL1	Traes_6AL_5940122BE	1.91672	1.05365e-05
30hpi Fg-vs-mock-NIL1	NIL1	Traes_2DL_2089E7EA4	4.41579	1.05741e-05
30hpi Fg-vs-mock-NIL1	NIL1	Traes_2DS_432EA86CA	2.54516	1.07068e-05
30hpi Fg-vs-mock-NIL1	NIL1	Traes_6BL_931C25F08	4.41477	1.07641e-05
30hpi Fg-vs-mock-NIL1	NIL1	Traes_3B_41061FF19	-1.13175	1.07952e-05
30hpi Fg-vs-mock-NIL1	NIL1	Traes_3B_F7AB40746	3.63527	1.09962e-05
30hpi Fg-vs-mock-NIL1	NIL1	Traes_1BS_A999A190E	1.36511	1.13391e-05
30hpi Fg-vs-mock-NIL1	NIL1	Traes_7BL_E14B151E3	1.20706	1.16279e-05
30hpi Fg-vs-mock-NIL1	NIL1	Traes_2AL_4BD26CDF2	-3.08839	1.16799e-05
30hpi Fg-vs-mock-NIL1	NIL1	Traes_6AL_4A505E21A	3.4153	1.17482e-05
30hpi Fg-vs-mock-NIL1	NIL1	Traes_2AS_656ABE561	3.38748	1.18492e-05
30hpi Fg-vs-mock-NIL1	NIL1	Traes_1BL_C40D1B0CC	1.22689	1.20858e-05
30hpi Fg-vs-mock-NIL1	NIL1	Traes_3B_D78D09A9C	2.50761	1.25999e-05
30hpi Fg-vs-mock-NIL1	NIL1	Traes_3B_B06E22C7B	1.71154	1.26486e-05
30hpi Fg-vs-mock-NIL1	NIL1	Traes_2BS_C57F6F3AD	1.16298	1.26493e-05
30hpi Fg-vs-mock-NIL1	NIL1	Traes_4AL_1794294B0	1.68545	1.27333e-05
30hpi Fg-vs-mock-NIL1	NIL1	Traes_4DS_B5A1413E1	2.78376	1.28867e-05
30hpi Fg-vs-mock-NIL1	NIL1	Traes_7BL_F6CEE2853	-5.1054	1.30678e-05
30hpi Fg-vs-mock-NIL1	NIL1	Traes_2AS_B78968A63	1.2467	1.30678e-05
30hpi Fg-vs-mock-NIL1	NIL1	Traes_1DL_1DEDB0903	2.75337	1.32104e-05
30hpi Fg-vs-mock-NIL1	NIL1	Traes_7DS_25F65F2AB	2.50384	1.35986e-05
30hpi Fg-vs-mock-NIL1	NIL1	Traes_1BL_9772C6F45	1.33301	1.37672e-05
30hpi Fg-vs-mock-NIL1	NIL1	Traes_2DL_DA7FB0A9A	2.83531	1.38419e-05
30hpi Fg-vs-mock-NIL1	NIL1	Traes_2DS_936E3050F	2.94457	1.38448e-05
30hpi Fg-vs-mock-NIL1	NIL1	Traes_6BS_EE168FA79	1.69817	1.403e-05
30hpi Fg-vs-mock-NIL1	NIL1	Traes_3B_3BA5466F1	1.14018	1.40936e-05
30hpi Fg-vs-mock-NIL1	NIL1	Traes_3DS_54EFC7319	1.907	1.47671e-05
30hpi Fg-vs-mock-NIL1	NIL1	Traes_5BL_F1596361A	4.73535	1.48908e-05
30hpi Fg-vs-mock-NIL1	NIL1	Traes_5BL_64E6BD483	1.11395	1.50695e-05
30hpi Fg-vs-mock-NIL1	NIL1	Traes_1AS_0B9295A68	1.73653	1.5146e-05
30hpi Fg-vs-mock-NIL1	NIL1	Traes_2BL_ADA4918F5	1.94036	1.54268e-05
30hpi Fg-vs-mock-NIL1	NIL1	Traes_2BL_2D421C24E1	-3.55295	1.55454e-05
30hpi Fg-vs-mock-NIL1	NIL1	Traes_1AL_11E21D7DA	4.57291	1.56637e-05
30hpi Fg-vs-mock-NIL1	NIL1	Traes_3DS_EE5D85DE2	1.28231	1.60207e-05
30hpi Fg-vs-mock-NIL1	NIL1	Traes_4AS_DA6382E64	1.0026	1.60511e-05
30hpi Fg-vs-mock-NIL1	NIL1	Traes_4AL_2124F80A1	5.97397	1.61427e-05
30hpi Fg-vs-mock-NIL1	NIL1	Traes_6BL_832F52688	-2.10268	1.62979e-05
30hpi Fg-vs-mock-NIL1	NIL1	Traes_2DS_632399075	1.97068	1.7103e-05
30hpi Fg-vs-mock-NIL1	NIL1	Traes_5BL_E8E582F5C	4.62953	1.7323e-05
30hpi Fg-vs-mock-NIL1	NIL1	Traes_1AS_7AD96C53A	3.37651	1.76202e-05
30hpi Fg-vs-mock-NIL1	NIL1	Traes_4DS_83607CF31	1.14228	1.77486e-05
30hpi Fg-vs-mock-NIL1	NIL1	Traes_2DS_A380503DA	1.83768	1.77566e-05
30hpi Fg-vs-mock-NIL1	NIL1	Traes_5DL_0A87926A8	4.47377	1.78103e-05
30hpi Fg-vs-mock-NIL1	NIL1	Traes_2BS_5E363420C	1.29279	1.79144e-05
30hpi Fg-vs-mock-NIL1	NIL1	Traes_2AL_0DDC60D6E	1.3257	1.81304e-05
30hpi Fg-vs-mock-NIL1	NIL1	Traes_2AS_5A3373A3D	4.6011	1.81304e-05
30hpi Fg-vs-mock-NIL1	NIL1	Traes_1AS_CDF005299	2.74903	1.83605e-05
30hpi Fg-vs-mock-NIL1	NIL1	Traes_2AL_87F8AD984	-2.5604	1.84703e-05
30hpi Fg-vs-mock-NIL1	NIL1	Traes_2DL_C3AC6E898	2.28351	1.84772e-05
30hpi Fg-vs-mock-NIL1	NIL1	Traes_3AS_ADDF32214	-2.36979	1.84864e-05
30hpi Fg-vs-mock-NIL1	NIL1	Traes_2AS_6C89A3064	-1.58524	1.88606e-05
30hpi Fg-vs-mock-NIL1	NIL1	Traes_1DS_A6733B734	1.19175	1.90119e-05
30hpi Fg-vs-mock-NIL1	NIL1	Traes_2AL_88120FABB	-2.11611	1.90346e-05
30hpi Fg-vs-mock-NIL1	NIL1	Traes_2BS_3411E0711	1.51817	1.90605e-05
30hpi Fg-vs-mock-NIL1	NIL1	Traes_3AL_A5ED732C1	1.07596	1.94464e-05
30hpi Fg-vs-mock-NIL1	NIL1	Traes_7DL_B73A0C80B	1.21049	1.95953e-05
30hpi Fg-vs-mock-NIL1	NIL1	Traes_1BL_71EF97B701	1.74876	2.02251e-05
30hpi Fg-vs-mock-NIL1	NIL1	Traes_1AL_3CB7070FF	1.3333	2.02251e-05
30hpi Fg-vs-mock-NIL1	NIL1	Traes_3B_DD3FF64B0	1.11874	2.04007e-05
30hpi Fg-vs-mock-NIL1	NIL1	Traes_2DS_EAD1BE315	1.7607	2.04007e-05
30hpi Fg-vs-mock-NIL1	NIL1	Traes_6AL_C82FB1662	2.13465	2.07477e-05
30hpi Fg-vs-mock-NIL1	NIL1	Traes_3AL_FECFAE18D	2.67491	2.07571e-05
30hpi Fg-vs-mock-NIL1	NIL1	Traes_4AS_0D2D3EC13	1.22335	2.09146e-05
30hpi Fg-vs-mock-NIL1	NIL1	Traes_6AL_E0C12E714	2.14149	2.09146e-05
30hpi Fg-vs-mock-NIL1	NIL1	Traes_2BS_2B483208E	2.26463	2.11153e-05
30hpi Fg-vs-mock-NIL1	NIL1	Traes_2AL_01EEA15FC	1.24466	2.11232e-05
30hpi Fg-vs-mock-NIL1	NIL1	Traes_2AL_92F9B8139	1.45724	2.12105e-05
30hpi Fg-vs-mock-NIL1	NIL1	Traes_7DS_5A98193E8	-2.72865	2.1377e-05
30hpi Fg-vs-mock-NIL1	NIL1	Traes_7BL_6EF469A1F	1.13341	2.14505e-05
30hpi Fg-vs-mock-NIL1	NIL1	Traes_4BS_3FC1A4939	2.29529	2.15635e-05
30hpi Fg-vs-mock-NIL1	NIL1	Traes_2AS_26DA90311	1.04347	2.17046e-05
30hpi Fg-vs-mock-NIL1	NIL1	Traes_5DL_7AD5789F6	2.64994	2.19511e-05
30hpi Fg-vs-mock-NIL1	NIL1	Traes_7AL_E55526D7C	5.04078	2.30982e-05
30hpi Fg-vs-mock-NIL1	NIL1	Traes_4BL_640B28938	1.05476	2.35023e-05
30hpi Fg-vs-mock-NIL1	NIL1	Traes_4AS_83CF805A0	1.51484	2.37327e-05
30hpi Fg-vs-mock-NIL1	NIL1	Traes_2BL_EA2B95CF0	1.96586	2.43955e-05
30hpi Fg-vs-mock-NIL1	NIL1	Traes_3AL_933EA6C60	-2.72988	2.58127e-05
30hpi Fg-vs-mock-NIL1	NIL1	Traes_5DL_2AE59A2BA	1.45028	2.58843e-05
30hpi Fg-vs-mock-NIL1	NIL1	Traes_4BS_57C731C4D	-1.99879	2.62093e-05
30hpi Fg-vs-mock-NIL1	NIL1	Traes_7DL_E6FDDEF7A	4.76298	2.65957e-05
30hpi Fg-vs-mock-NIL1	NIL1	Traes_5BL_2D1D16169	1.29718	2.70382e-05
30hpi Fg-vs-mock-NIL1	NIL1	Traes_2BL_3CC2778DE	-3.47029	2.70979e-05
30hpi Fg-vs-mock-NIL1	NIL1	Traes_5DS_DA324AE92	1.09424	2.71598e-05
30hpi Fg-vs-mock-NIL1	NIL1	Traes_3B_8B1693DFC	1.11539	2.74472e-05
30hpi Fg-vs-mock-NIL1	NIL1	Traes_2BL_0E331E237	1.70493	2.74728e-05
30hpi Fg-vs-mock-NIL1	NIL1	Traes_7AS_8FB9704D9	2.12682	2.75622e-05
30hpi Fg-vs-mock-NIL1	NIL1	Traes_7DL_65B55A7B9	4.02772	2.76242e-05
30hpi Fg-vs-mock-NIL1	NIL1	Traes_3AL_393D29511	-1.84083	2.76242e-05
30hpi Fg-vs-mock-NIL1	NIL1	Traes_3AL_0C1B383C3	1.17906	2.7711e-05
30hpi Fg-vs-mock-NIL1	NIL1	Traes_4BS_BE761A604	1.18624	2.80264e-05
30hpi Fg-vs-mock-NIL1	NIL1	Traes_4BL_2ABD3B58D	-2.78242	2.80272e-05
30hpi Fg-vs-mock-NIL1	NIL1	Traes_1DL_9CEFCCA7A	1.1209	2.82423e-05
30hpi Fg-vs-mock-NIL1	NIL1	Traes_3AL_52C4F020E	1.67568	2.85391e-05
30hpi Fg-vs-mock-NIL1	NIL1	Traes_2DS_CF71FEFEC	4.15623	2.87965e-05
30hpi Fg-vs-mock-NIL1	NIL1	Traes_4AL_C35DFAE33	1.23609	2.89842e-05
30hpi Fg-vs-mock-NIL1	NIL1	Traes_2DL_378E24FC1	1.26218	2.93622e-05
30hpi Fg-vs-mock-NIL1	NIL1	Traes_2AL_E5A9615E2	3.1417	2.93622e-05
30hpi Fg-vs-mock-NIL1	NIL1	Traes_2DL_8FFB2DC5D	5.97703	2.93998e-05
30hpi Fg-vs-mock-NIL1	NIL1	Traes_2BS_56BFADC16	3.04449	2.96594e-05
30hpi Fg-vs-mock-NIL1	NIL1	Traes_3DL_218EB7B61	2.04658	2.98107e-05
30hpi Fg-vs-mock-NIL1	NIL1	Traes_2AL_7E647D11D	-2.12732	2.98945e-05
30hpi Fg-vs-mock-NIL1	NIL1	Traes_3DL_740865E24	1.48518	3.01431e-05
30hpi Fg-vs-mock-NIL1	NIL1	Traes_4DS_CB9C8D689	1.37942	3.02848e-05
30hpi Fg-vs-mock-NIL1	NIL1	Traes_7AL_4EFFD9BDF	1.25028	3.06366e-05
30hpi Fg-vs-mock-NIL1	NIL1	Traes_3B_EDFCBD301	1.90722	3.06718e-05
30hpi Fg-vs-mock-NIL1	NIL1	Traes_1DS_7EEC3EDBA	1.68523	3.10116e-05
30hpi Fg-vs-mock-NIL1	NIL1	Traes_3AL_B9F514530	1.16135	3.11435e-05
30hpi Fg-vs-mock-NIL1	NIL1	Traes_3B_D0EFA01B4	2.38008	3.34153e-05
30hpi Fg-vs-mock-NIL1	NIL1	Traes_1AL_CC4CF4E71	2.60864	3.5298e-05
30hpi Fg-vs-mock-NIL1	NIL1	Traes_5BL_2F80F7A69	1.05708	3.5298e-05
30hpi Fg-vs-mock-NIL1	NIL1	Traes_2DL_6EC78D7FB	1.79007	3.55526e-05
30hpi Fg-vs-mock-NIL1	NIL1	Traes_3AL_60BB7086F	2.03899	3.64061e-05
30hpi Fg-vs-mock-NIL1	NIL1	Traes_6DL_9FAE3F08F	1.47726	3.66842e-05
30hpi Fg-vs-mock-NIL1	NIL1	Traes_4AS_C3BC395FC	-2.60574	3.69805e-05
30hpi Fg-vs-mock-NIL1	NIL1	Traes_5DL_5661E2B4E	1.26905	3.89521e-05
30hpi Fg-vs-mock-NIL1	NIL1	Traes_6AL_8AF8A89EC	2.51083	3.97295e-05
30hpi Fg-vs-mock-NIL1	NIL1	Traes_7DS_E50749E85	1.28152	4.05182e-05
30hpi Fg-vs-mock-NIL1	NIL1	Traes_7BL_F3401F44E	2.99415	4.09757e-05
30hpi Fg-vs-mock-NIL1	NIL1	Traes_4BL_3035EBEFD	2.44008	4.22966e-05
30hpi Fg-vs-mock-NIL1	NIL1	Traes_5DL_5E35DBD92	3.79852	4.26462e-05
30hpi Fg-vs-mock-NIL1	NIL1	Traes_6DS_17B737547	3.47204	4.26605e-05
30hpi Fg-vs-mock-NIL1	NIL1	Traes_2AL_54DB61AA5	1.76802	4.2828e-05
30hpi Fg-vs-mock-NIL1	NIL1	Traes_4BS_344A932261	1.05105	4.29667e-05
30hpi Fg-vs-mock-NIL1	NIL1	Traes_7AS_037120867	5.0032	4.45094e-05
30hpi Fg-vs-mock-NIL1	NIL1	Traes_1DL_9F6E6F107	-2.41756	4.4675e-05
30hpi Fg-vs-mock-NIL1	NIL1	Traes_6DL_81B08472E	1.30944	4.49455e-05
30hpi Fg-vs-mock-NIL1	NIL1	Traes_5BL_7C54A425E	1.52717	4.5226e-05
30hpi Fg-vs-mock-NIL1	NIL1	Traes_3AL_42ABBCE9D	1.28346	4.58486e-05
30hpi Fg-vs-mock-NIL1	NIL1	Traes_3DL_5AABE9EAE	2.34807	4.58486e-05
30hpi Fg-vs-mock-NIL1	NIL1	Traes_6DS_CE90228D9	3.17248	4.63657e-05
30hpi Fg-vs-mock-NIL1	NIL1	Traes_2BL_EC380C112	2.94845	4.64613e-05
30hpi Fg-vs-mock-NIL1	NIL1	Traes_7DS_4CE1A25EF	1.0199	4.69087e-05
30hpi Fg-vs-mock-NIL1	NIL1	Traes_1AS_A12E87FB6	2.13134	4.69087e-05
30hpi Fg-vs-mock-NIL1	NIL1	Traes_2AS_2FA921A91	1.93876	4.73109e-05
30hpi Fg-vs-mock-NIL1	NIL1	Traes_5BS_45A326A9F	1.68942	4.74144e-05
30hpi Fg-vs-mock-NIL1	NIL1	Traes_2BS_7A9FD08C2	-1.58831	4.90331e-05
30hpi Fg-vs-mock-NIL1	NIL1	Traes_2BS_710A67321	1.30113	4.92605e-05
30hpi Fg-vs-mock-NIL1	NIL1	Traes_6DL_5C7756C31	2.75576	5.09972e-05
30hpi Fg-vs-mock-NIL1	NIL1	Traes_4DL_788BB68B8	1.92847	5.09972e-05
30hpi Fg-vs-mock-NIL1	NIL1	Traes_5BL_D403CBCC6	1.18299	5.13851e-05
30hpi Fg-vs-mock-NIL1	NIL1	Traes_2AL_4C6E19DEA	2.58846	5.16225e-05
30hpi Fg-vs-mock-NIL1	NIL1	Traes_2AL_50F552E3A	-2.69149	5.19456e-05
30hpi Fg-vs-mock-NIL1	NIL1	Traes_5DL_0560DCDC0	3.95785	5.20166e-05
30hpi Fg-vs-mock-NIL1	NIL1	Traes_4AL_8BA51BBE8	-2.29435	5.21287e-05
30hpi Fg-vs-mock-NIL1	NIL1	Traes_7BL_5F9E57F3F	-3.16944	5.34778e-05
30hpi Fg-vs-mock-NIL1	NIL1	Traes_1BS_D5E16C471	1.0795	5.36264e-05
30hpi Fg-vs-mock-NIL1	NIL1	Traes_4BS_A614FCD83	6.17225	5.41094e-05
30hpi Fg-vs-mock-NIL1	NIL1	Traes_2AL_2763280FC	1.51094	5.41947e-05
30hpi Fg-vs-mock-NIL1	NIL1	Traes_1AL_FACE446EE	2.16307	5.49268e-05
30hpi Fg-vs-mock-NIL1	NIL1	Traes_5AL_A041A47C4	1.53224	5.49268e-05
30hpi Fg-vs-mock-NIL1	NIL1	Traes_1BL_7FFD602EC	-3.19898	5.68036e-05
30hpi Fg-vs-mock-NIL1	NIL1	Traes_6AL_9B927DB84	1.86804	5.6853e-05
30hpi Fg-vs-mock-NIL1	NIL1	Traes_2DL_4D00BC16D	2.33632	5.71359e-05
30hpi Fg-vs-mock-NIL1	NIL1	Traes_1DL_8D4911E9F	-2.9734	5.72071e-05
30hpi Fg-vs-mock-NIL1	NIL1	Traes_3DS_294EA7477	1.47587	5.74963e-05
30hpi Fg-vs-mock-NIL1	NIL1	Traes_3AS_EC81BA997	2.3681	5.74963e-05
30hpi Fg-vs-mock-NIL1	NIL1	Traes_6AS_5F02CA081	1.65715	5.75601e-05
30hpi Fg-vs-mock-NIL1	NIL1	Traes_6DL_18B245CAB	1.43234	5.75834e-05
30hpi Fg-vs-mock-NIL1	NIL1	Traes_4DS_1A116677F	2.01992	5.76323e-05
30hpi Fg-vs-mock-NIL1	NIL1	Traes_6DS_780B49347	1.47083	5.93568e-05
30hpi Fg-vs-mock-NIL1	NIL1	Traes_3AL_BBEB3E751	3.48098	6.119e-05
30hpi Fg-vs-mock-NIL1	NIL1	Traes_2DL_7379D1394	3.75186	6.12135e-05
30hpi Fg-vs-mock-NIL1	NIL1	Traes_2BL_8CD42B820	2.97009	6.18908e-05
30hpi Fg-vs-mock-NIL1	NIL1	Traes_7BL_946843C47	2.22766	6.20011e-05
30hpi Fg-vs-mock-NIL1	NIL1	Traes_1AS_EA14D73CC	2.18761	6.23364e-05
30hpi Fg-vs-mock-NIL1	NIL1	Traes_1BS_BD86C90A7	2.37239	6.23767e-05
30hpi Fg-vs-mock-NIL1	NIL1	Traes_6BS_1E0B929A3	1.35247	6.34367e-05
30hpi Fg-vs-mock-NIL1	NIL1	Traes_2DS_4C44A381F	1.09791	6.40447e-05
30hpi Fg-vs-mock-NIL1	NIL1	Traes_2BL_CCE8A9757	2.85839	6.46351e-05
30hpi Fg-vs-mock-NIL1	NIL1	Traes_5BL_48A71A1C1	6.04878	6.4744e-05
30hpi Fg-vs-mock-NIL1	NIL1	Traes_3AL_027E239A2	1.04362	6.4893e-05
30hpi Fg-vs-mock-NIL1	NIL1	Traes_4AL_B61DB56E6	3.64478	6.51469e-05
30hpi Fg-vs-mock-NIL1	NIL1	Traes_5BS_DA5941467	-2.38122	6.54638e-05
30hpi Fg-vs-mock-NIL1	NIL1	Traes_2BL_409C9A982	4.35225	6.61611e-05
30hpi Fg-vs-mock-NIL1	NIL1	Traes_7DL_DBC637F81	1.01209	6.7098e-05
30hpi Fg-vs-mock-NIL1	NIL1	Traes_6AL_706B3AF30	1.31533	7.00458e-05
30hpi Fg-vs-mock-NIL1	NIL1	Traes_5BL_1C01FBFC1	1.23294	7.13543e-05
30hpi Fg-vs-mock-NIL1	NIL1	Traes_5AL_F31F6E9EA	1.0993	7.1449e-05
30hpi Fg-vs-mock-NIL1	NIL1	Traes_4DL_1F8BA4DF8	1.18288	7.24764e-05
30hpi Fg-vs-mock-NIL1	NIL1	Traes_1DL_029840D9E	1.03947	7.25211e-05
30hpi Fg-vs-mock-NIL1	NIL1	Traes_4DL_8DA9F53C4	1.63522	7.2637e-05
30hpi Fg-vs-mock-NIL1	NIL1	Traes_5AL_32A81F167	1.67033	7.2867e-05
30hpi Fg-vs-mock-NIL1	NIL1	Traes_7AS_6F8917322	1.36226	7.34571e-05
30hpi Fg-vs-mock-NIL1	NIL1	Traes_3AL_B27A64367	1.08417	7.41756e-05
30hpi Fg-vs-mock-NIL1	NIL1	Traes_7DL_7716C6556	1.96907	7.45312e-05
30hpi Fg-vs-mock-NIL1	NIL1	Traes_4AS_DCDB8DD65	-4.53863	7.57303e-05
30hpi Fg-vs-mock-NIL1	NIL1	Traes_7AL_7C2F5E19F	-4.0533	7.66532e-05
30hpi Fg-vs-mock-NIL1	NIL1	Traes_2AL_6DD8C60DB	6.221	7.73302e-05
30hpi Fg-vs-mock-NIL1	NIL1	Traes_6AS_4D5775944	4.57465	7.92254e-05
30hpi Fg-vs-mock-NIL1	NIL1	Traes_6AS_64216265C	6.30165	7.93832e-05
30hpi Fg-vs-mock-NIL1	NIL1	Traes_1AL_CA2AFD745	1.39711	8.01927e-05
30hpi Fg-vs-mock-NIL1	NIL1	Traes_6BS_B0E9CDCB7	1.65981	8.03885e-05
30hpi Fg-vs-mock-NIL1	NIL1	Traes_2AL_9EC3226F7	1.16717	8.08655e-05
30hpi Fg-vs-mock-NIL1	NIL1	Traes_2BS_EA189405F	1.30546	8.1192e-05
30hpi Fg-vs-mock-NIL1	NIL1	Traes_2AS_08E32574A	2.9107	8.1982e-05
30hpi Fg-vs-mock-NIL1	NIL1	Traes_2AL_520618712	2.05158	8.20628e-05
30hpi Fg-vs-mock-NIL1	NIL1	Traes_3AL_A7851ED0F	1.21117	8.2343e-05
30hpi Fg-vs-mock-NIL1	NIL1	Traes_5DL_ADD8EA382	-1.98024	8.29325e-05
30hpi Fg-vs-mock-NIL1	NIL1	Traes_6AS_8DDE1D849	2.22459	8.40918e-05
30hpi Fg-vs-mock-NIL1	NIL1	Traes_7AS_C9DF68E53	1.91844	8.4444e-05
30hpi Fg-vs-mock-NIL1	NIL1	Traes_7BL_998B76F43	2.85551	8.47078e-05
30hpi Fg-vs-mock-NIL1	NIL1	Traes_4DL_2CA831869	-4.04654	8.47078e-05
30hpi Fg-vs-mock-NIL1	NIL1	Traes_3B_50393D4121	1.13624	8.59725e-05
30hpi Fg-vs-mock-NIL1	NIL1	Traes_4AL_72F31ECA8	-2.33319	8.74675e-05
30hpi Fg-vs-mock-NIL1	NIL1	Traes_5BL_244C7AACB	-5.72066	8.74675e-05
30hpi Fg-vs-mock-NIL1	NIL1	Traes_6DL_D02E85399	2.75711	8.8529e-05
30hpi Fg-vs-mock-NIL1	NIL1	Traes_5DL_BAEE91C49	1.2642	8.90554e-05
30hpi Fg-vs-mock-NIL1	NIL1	Traes_6DL_6505B36DC	5.65932	8.96736e-05
30hpi Fg-vs-mock-NIL1	NIL1	Traes_3AL_6B5118EFF	1.20348	9.00482e-05
30hpi Fg-vs-mock-NIL1	NIL1	Traes_2BS_F2B08EA38	3.74644	9.07055e-05
30hpi Fg-vs-mock-NIL1	NIL1	Traes_3B_6216A917E	-2.88396	9.28228e-05
30hpi Fg-vs-mock-NIL1	NIL1	Traes_2DS_84C394872	-2.85952	9.35267e-05
30hpi Fg-vs-mock-NIL1	NIL1	Traes_2DL_44DA40D1B	2.05238	9.35267e-05
30hpi Fg-vs-mock-NIL1	NIL1	Traes_1AL_A3A29B974	1.49069	9.38501e-05
30hpi Fg-vs-mock-NIL1	NIL1	Traes_7DL_A61AF7500	1.50464	9.38501e-05
30hpi Fg-vs-mock-NIL1	NIL1	Traes_2BL_1BC995A41	-2.76436	9.43621e-05
30hpi Fg-vs-mock-NIL1	NIL1	Traes_7DL_A9A165E8E	3.12356	9.43758e-05
30hpi Fg-vs-mock-NIL1	NIL1	Traes_6BL_4A774D9D6	-2.81945	9.54039e-05
30hpi Fg-vs-mock-NIL1	NIL1	Traes_2AL_DFB829624	2.69335	9.54137e-05
30hpi Fg-vs-mock-NIL1	NIL1	Traes_3B_AC3752E39	1.16991	9.76683e-05
30hpi Fg-vs-mock-NIL1	NIL1	Traes_2BL_6D7E8D09A	-2.02129	9.79471e-05
30hpi Fg-vs-mock-NIL1	NIL1	Traes_3AL_18B03D894	-2.76601	0.000101526
30hpi Fg-vs-mock-NIL1	NIL1	Traes_6DS_386527C03	2.19469	0.000102322
30hpi Fg-vs-mock-NIL1	NIL1	Traes_1DL_2B87D1396	1.10511	0.000103874
30hpi Fg-vs-mock-NIL1	NIL1	Traes_4AL_1F77AED931	2.14589	0.000104502
30hpi Fg-vs-mock-NIL1	NIL1	Traes_5DL_3685C6B34	1.35969	0.000104584
30hpi Fg-vs-mock-NIL1	NIL1	Traes_7AL_E70933BD3	1.10833	0.000104912
30hpi Fg-vs-mock-NIL1	NIL1	Traes_4BS_0E8412517	1.05757	0.00010516
30hpi Fg-vs-mock-NIL1	NIL1	Traes_5DL_95C07CEA0	-2.53703	0.00010516
30hpi Fg-vs-mock-NIL1	NIL1	Traes_7BS_EF0C06C5F	-3.31224	0.000105374
30hpi Fg-vs-mock-NIL1	NIL1	Traes_7DS_E620A70A1	-3.23211	0.000106041
30hpi Fg-vs-mock-NIL1	NIL1	Traes_3B_590E4B5B0	1.22381	0.000107383
30hpi Fg-vs-mock-NIL1	NIL1	Traes_3B_2BE349E86	1.96169	0.000107669
30hpi Fg-vs-mock-NIL1	NIL1	Traes_3DL_D88CAD32B	1.07515	0.000109594
30hpi Fg-vs-mock-NIL1	NIL1	Traes_6DL_C1AECCFF5	1.83336	0.00011021
30hpi Fg-vs-mock-NIL1	NIL1	Traes_1DL_AFF7AECEA	1.43039	0.000110269
30hpi Fg-vs-mock-NIL1	NIL1	Traes_2DS_9CAAFC49D	-1.84239	0.000111081
30hpi Fg-vs-mock-NIL1	NIL1	Traes_5BL_B2EFA5F4A	1.74588	0.000111808
30hpi Fg-vs-mock-NIL1	NIL1	Traes_5DL_6B3C9D8FF	1.69549	0.000114399
30hpi Fg-vs-mock-NIL1	NIL1	Traes_3B_5222D4A5D	-3.54582	0.000114909
30hpi Fg-vs-mock-NIL1	NIL1	Traes_3DL_F5930F58D	1.27942	0.000115854
30hpi Fg-vs-mock-NIL1	NIL1	Traes_4AS_3EBE9CF13	1.17323	0.000115854
30hpi Fg-vs-mock-NIL1	NIL1	Traes_2AL_8394449B2	2.10589	0.000116519
30hpi Fg-vs-mock-NIL1	NIL1	Traes_3B_FA3A2EA7B	3.35568	0.000116649
30hpi Fg-vs-mock-NIL1	NIL1	Traes_3DL_922176A86	1.87314	0.000117064
30hpi Fg-vs-mock-NIL1	NIL1	Traes_4DS_00A066C3D	-2.26936	0.000119322
30hpi Fg-vs-mock-NIL1	NIL1	Traes_6AL_BB730675A	2.53712	0.000120611
30hpi Fg-vs-mock-NIL1	NIL1	Traes_2AS_C8B6AF996	1.90599	0.000121851
30hpi Fg-vs-mock-NIL1	NIL1	Traes_5AL_9AA3E078D	1.4879	0.000123688
30hpi Fg-vs-mock-NIL1	NIL1	Traes_7AS_BAE1C8CEE	1.88428	0.000123704
30hpi Fg-vs-mock-NIL1	NIL1	Traes_5DL_C9CEDF67C	3.33291	0.00012377
30hpi Fg-vs-mock-NIL1	NIL1	Traes_3DL_E7165AB7A	1.87467	0.000123858
30hpi Fg-vs-mock-NIL1	NIL1	Traes_2AS_C80D3AD0F	-6.60748	0.000125095
30hpi Fg-vs-mock-NIL1	NIL1	Traes_7BS_34F0EE75A	1.79332	0.000125348
30hpi Fg-vs-mock-NIL1	NIL1	Traes_1AL_1A9EB2CBB	1.38481	0.000128591
30hpi Fg-vs-mock-NIL1	NIL1	Traes_2DL_602829267	-2.02076	0.000128788
30hpi Fg-vs-mock-NIL1	NIL1	Traes_2BS_718E091E0	-1.43059	0.000129495
30hpi Fg-vs-mock-NIL1	NIL1	Traes_7DL_7DBDF8038	3.34415	0.000130086
30hpi Fg-vs-mock-NIL1	NIL1	Traes_3DS_FEFA15418	1.22543	0.0001378
30hpi Fg-vs-mock-NIL1	NIL1	Traes_5DL_CCC276C07	2.02936	0.000138291
30hpi Fg-vs-mock-NIL1	NIL1	Traes_5DL_DECE65914	4.01832	0.000138787
30hpi Fg-vs-mock-NIL1	NIL1	Traes_1DS_BF3A4AF27	-4.12664	0.00013939
30hpi Fg-vs-mock-NIL1	NIL1	Traes_6DL_13B51D4DC	1.65926	0.000139657
30hpi Fg-vs-mock-NIL1	NIL1	Traes_7BL_1140EF871	2.08291	0.000139657
30hpi Fg-vs-mock-NIL1	NIL1	Traes_2BS_7A134BBD0	-2.1272	0.000139953
30hpi Fg-vs-mock-NIL1	NIL1	Traes_6DL_436C56DBB	-1.93491	0.000143475
30hpi Fg-vs-mock-NIL1	NIL1	Traes_1DS_BD097C5E1	2.84048	0.000144341
30hpi Fg-vs-mock-NIL1	NIL1	Traes_3B_D64CB9A49	2.10773	0.000144341
30hpi Fg-vs-mock-NIL1	NIL1	Traes_5DL_8AED39C84	2.86109	0.000144576
30hpi Fg-vs-mock-NIL1	NIL1	Traes_2DL_870C5A674	1.44394	0.000144788
30hpi Fg-vs-mock-NIL1	NIL1	Traes_1BL_386F2C588	1.4314	0.000149761
30hpi Fg-vs-mock-NIL1	NIL1	Traes_6DL_C26461F78	1.22677	0.000152809
30hpi Fg-vs-mock-NIL1	NIL1	Traes_2AL_47E471DB6	4.65495	0.000153082
30hpi Fg-vs-mock-NIL1	NIL1	Traes_2AS_8DE0CE26E	1.09918	0.000155684
30hpi Fg-vs-mock-NIL1	NIL1	Traes_1BL_164A89B5B	1.15511	0.000155977
30hpi Fg-vs-mock-NIL1	NIL1	Traes_3B_273283EDE	1.50306	0.000157113
30hpi Fg-vs-mock-NIL1	NIL1	Traes_2DL_382370E3B	-2.71262	0.000157113
30hpi Fg-vs-mock-NIL1	NIL1	Traes_3AS_F434A9F61	1.45871	0.000159404
30hpi Fg-vs-mock-NIL1	NIL1	Traes_6DL_F1BE6CD84	3.90087	0.000160481
30hpi Fg-vs-mock-NIL1	NIL1	Traes_2AL_97B50F4A7	4.15634	0.000165567
30hpi Fg-vs-mock-NIL1	NIL1	Traes_1BL_D2FD17890	1.93653	0.000167012
30hpi Fg-vs-mock-NIL1	NIL1	Traes_2DL_E008B6B4D	-2.29966	0.00016777
30hpi Fg-vs-mock-NIL1	NIL1	Traes_2AL_8A5AB0B4E	1.14634	0.000167913
30hpi Fg-vs-mock-NIL1	NIL1	Traes_5BL_4189EA490	1.85459	0.000171261
30hpi Fg-vs-mock-NIL1	NIL1	Traes_2AS_E2A0A6F1B	-1.28352	0.000171521
30hpi Fg-vs-mock-NIL1	NIL1	Traes_2AL_0B28B6DBE	5.82774	0.000173628
30hpi Fg-vs-mock-NIL1	NIL1	Traes_2BL_859E9B1DA	4.22161	0.000174763
30hpi Fg-vs-mock-NIL1	NIL1	Traes_2AL_214E52293	3.01434	0.000178219
30hpi Fg-vs-mock-NIL1	NIL1	Traes_7AS_E00753A32	1.63446	0.000180043
30hpi Fg-vs-mock-NIL1	NIL1	Traes_2AL_CF862CF2D	1.36749	0.000180193
30hpi Fg-vs-mock-NIL1	NIL1	Traes_5BL_7BE1B10FD1	3.28004	0.000181284
30hpi Fg-vs-mock-NIL1	NIL1	Traes_1AL_2103C5913	1.26572	0.000181637
30hpi Fg-vs-mock-NIL1	NIL1	Traes_2AL_C07505E42	2.1928	0.000182121
30hpi Fg-vs-mock-NIL1	NIL1	Traes_2DS_BE6EF1902	2.78749	0.000183788
30hpi Fg-vs-mock-NIL1	NIL1	Traes_2AL_58A4A8EC7	1.62986	0.000183943
30hpi Fg-vs-mock-NIL1	NIL1	Traes_4DS_63083B4941	5.38886	0.000183943
30hpi Fg-vs-mock-NIL1	NIL1	Traes_1AL_1A1E3798D	2.33587	0.00018535
30hpi Fg-vs-mock-NIL1	NIL1	Traes_4DL_A7ECE81A1	1.07943	0.000189578
30hpi Fg-vs-mock-NIL1	NIL1	Traes_3B_D4262248A	1.11985	0.000190193
30hpi Fg-vs-mock-NIL1	NIL1	Traes_2DL_777A7E04E	1.93683	0.00019079
30hpi Fg-vs-mock-NIL1	NIL1	Traes_7AL_2A72DE729	1.3378	0.000192069
30hpi Fg-vs-mock-NIL1	NIL1	Traes_7AL_CAE523DB1	1.93786	0.00019516
30hpi Fg-vs-mock-NIL1	NIL1	Traes_1DL_DD6CFF0F3	2.43384	0.000197628
30hpi Fg-vs-mock-NIL1	NIL1	Traes_5DS_8F312CB951	2.3658	0.000201157
30hpi Fg-vs-mock-NIL1	NIL1	Traes_3B_49D3C8554	-2.43649	0.000201347
30hpi Fg-vs-mock-NIL1	NIL1	Traes_1AS_6BDC65775	2.17137	0.000211668
30hpi Fg-vs-mock-NIL1	NIL1	Traes_2BL_4A88F2C7E	4.29055	0.000214819
30hpi Fg-vs-mock-NIL1	NIL1	Traes_3B_A65239443	2.18861	0.000217683
30hpi Fg-vs-mock-NIL1	NIL1	Traes_6AL_557F07059	-2.54223	0.000218269
30hpi Fg-vs-mock-NIL1	NIL1	Traes_7DS_D94DB02B1	6.10785	0.000218301
30hpi Fg-vs-mock-NIL1	NIL1	Traes_4DS_12904203A	-2.26485	0.000219035
30hpi Fg-vs-mock-NIL1	NIL1	Traes_2DL_54153D04F	-2.60256	0.000223411
30hpi Fg-vs-mock-NIL1	NIL1	Traes_4AL_A063268BE	1.18696	0.000223801
30hpi Fg-vs-mock-NIL1	NIL1	Traes_4BL_B84ED7C6C	2.84197	0.000232534
30hpi Fg-vs-mock-NIL1	NIL1	Traes_4BL_BE1977CA0	1.68691	0.000235109
30hpi Fg-vs-mock-NIL1	NIL1	Traes_6DL_3D278E90B	3.246	0.000237513
30hpi Fg-vs-mock-NIL1	NIL1	Traes_6AL_A4B860CA8	2.7042	0.000238164
30hpi Fg-vs-mock-NIL1	NIL1	Traes_6AL_C0A2B4F041	1.95472	0.00023854
30hpi Fg-vs-mock-NIL1	NIL1	Traes_4DL_BC3008B1E	1.06137	0.00024113
30hpi Fg-vs-mock-NIL1	NIL1	Traes_7DS_CECC506D3	-2.54205	0.000248898
30hpi Fg-vs-mock-NIL1	NIL1	Traes_7BL_C1238661A	-2.55968	0.000249875
30hpi Fg-vs-mock-NIL1	NIL1	Traes_2DS_30A56657D	-5.6268	0.000249876
30hpi Fg-vs-mock-NIL1	NIL1	Traes_6DL_C230EB5A0	1.11922	0.000251798
30hpi Fg-vs-mock-NIL1	NIL1	Traes_3AL_3CDB7E5FA	-2.5906	0.000253282
30hpi Fg-vs-mock-NIL1	NIL1	Traes_3B_7F9BAF37A	-1.01075	0.000256139
30hpi Fg-vs-mock-NIL1	NIL1	Traes_7AL_DE79AE0D6	1.44145	0.000256628
30hpi Fg-vs-mock-NIL1	NIL1	Traes_2AS_B396948F5	1.47486	0.000257063
30hpi Fg-vs-mock-NIL1	NIL1	Traes_4AL_8F226D89F	2.80215	0.00026085
30hpi Fg-vs-mock-NIL1	NIL1	Traes_5DL_EBC0033E7	3.34914	0.000261443
30hpi Fg-vs-mock-NIL1	NIL1	Traes_5BL_AE99FDF89	-3.09538	0.000264537
30hpi Fg-vs-mock-NIL1	NIL1	Traes_3B_D9E250E7C	-1.89272	0.000268957
30hpi Fg-vs-mock-NIL1	NIL1	Traes_6BS_2996C7AD8	1.04895	0.000269513
30hpi Fg-vs-mock-NIL1	NIL1	Traes_6AS_8A64E10D0	-6.37453	0.000269753
30hpi Fg-vs-mock-NIL1	NIL1	Traes_7DS_4C0289AF7	2.44354	0.000270952
30hpi Fg-vs-mock-NIL1	NIL1	Traes_4BS_43B82FD6D	3.11785	0.000273131
30hpi Fg-vs-mock-NIL1	NIL1	Traes_5AL_CE67E09FB	-3.1805	0.000279436
30hpi Fg-vs-mock-NIL1	NIL1	Traes_6BL_C210D9C27	5.74508	0.000282578
30hpi Fg-vs-mock-NIL1	NIL1	Traes_6BL_BB004AB8B	1.59475	0.000283636
30hpi Fg-vs-mock-NIL1	NIL1	Traes_4AL_85E3CBBC3	1.08637	0.000286634
30hpi Fg-vs-mock-NIL1	NIL1	Traes_4DL_936E773F5	1.38766	0.000286907
30hpi Fg-vs-mock-NIL1	NIL1	Traes_1DL_912E742DC	1.77486	0.000288498
30hpi Fg-vs-mock-NIL1	NIL1	Traes_6AL_BD173107E	2.63878	0.000290781
30hpi Fg-vs-mock-NIL1	NIL1	Traes_2AS_2610FD515	3.72644	0.000292965
30hpi Fg-vs-mock-NIL1	NIL1	Traes_7BL_CD7564E75	1.66739	0.000292966
30hpi Fg-vs-mock-NIL1	NIL1	Traes_5BL_DE0C53CE2	1.4759	0.000293244
30hpi Fg-vs-mock-NIL1	NIL1	Traes_5AL_7B7ED105F	-3.31704	0.000294379
30hpi Fg-vs-mock-NIL1	NIL1	Traes_3B_AAB0E3163	1.02761	0.000296339
30hpi Fg-vs-mock-NIL1	NIL1	Traes_2DL_2F072D907	1.50381	0.000296339
30hpi Fg-vs-mock-NIL1	NIL1	Traes_3AL_415FE578A	4.52015	0.000300625
30hpi Fg-vs-mock-NIL1	NIL1	Traes_3AS_FD018268B	1.03633	0.000304453
30hpi Fg-vs-mock-NIL1	NIL1	Traes_2DL_798BF4B20	4.08365	0.000305842
30hpi Fg-vs-mock-NIL1	NIL1	Traes_2BS_209788B1B	2.52178	0.000306424
30hpi Fg-vs-mock-NIL1	NIL1	Traes_7AS_472B6D985	1.63425	0.000307069
30hpi Fg-vs-mock-NIL1	NIL1	Traes_4AL_DD83F1A44	1.99198	0.000307231
30hpi Fg-vs-mock-NIL1	NIL1	Traes_7AS_6D22E9F6C	1.06936	0.0003115
30hpi Fg-vs-mock-NIL1	NIL1	Traes_5BL_2B4C22EDA	2.92703	0.00031389
30hpi Fg-vs-mock-NIL1	NIL1	Traes_5DL_0924913F8	3.33837	0.00032204
30hpi Fg-vs-mock-NIL1	NIL1	Traes_4BS_6B1B80FE9	1.45608	0.000322696
30hpi Fg-vs-mock-NIL1	NIL1	Traes_5BL_873CE02D7	1.71288	0.000323608
30hpi Fg-vs-mock-NIL1	NIL1	Traes_7DL_FAF2AE9FB	-1.98612	0.000324382
30hpi Fg-vs-mock-NIL1	NIL1	Traes_4BS_ED4399BF6	1.58199	0.000325529
30hpi Fg-vs-mock-NIL1	NIL1	Traes_1BS_D27D5141B	1.47426	0.000325686
30hpi Fg-vs-mock-NIL1	NIL1	Traes_2BS_7A0BC2C34	1.97538	0.000325686
30hpi Fg-vs-mock-NIL1	NIL1	Traes_7AL_871814FB8	1.46199	0.000327928
30hpi Fg-vs-mock-NIL1	NIL1	Traes_2BL_2A01A5091	1.10418	0.000328564
30hpi Fg-vs-mock-NIL1	NIL1	Traes_3AS_5B258E7EB	1.10365	0.000328564
30hpi Fg-vs-mock-NIL1	NIL1	Traes_5BL_C10835A41	2.1421	0.000328564
30hpi Fg-vs-mock-NIL1	NIL1	Traes_2AL_355107900	-2.85794	0.000330707
30hpi Fg-vs-mock-NIL1	NIL1	Traes_2AS_38B038B2F	1.24106	0.000334258
30hpi Fg-vs-mock-NIL1	NIL1	Traes_2DL_7DD4A39D4	2.1209	0.000335697
30hpi Fg-vs-mock-NIL1	NIL1	Traes_7BL_892A42E7B	2.4528	0.000336342
30hpi Fg-vs-mock-NIL1	NIL1	Traes_7AS_C8C2CACD2	-2.49292	0.00033939
30hpi Fg-vs-mock-NIL1	NIL1	Traes_2BL_10675DDF0	2.06113	0.000339997
30hpi Fg-vs-mock-NIL1	NIL1	Traes_2BS_011B0377F	2.83372	0.000340831
30hpi Fg-vs-mock-NIL1	NIL1	Traes_7DL_552C7437F	-3.59011	0.000342801
30hpi Fg-vs-mock-NIL1	NIL1	Traes_7DL_6EFFDA6D1	1.48937	0.000345091
30hpi Fg-vs-mock-NIL1	NIL1	Traes_6BL_5EA965A7E	2.294	0.000345355
30hpi Fg-vs-mock-NIL1	NIL1	Traes_3B_203A9262A	-4.97023	0.000346661
30hpi Fg-vs-mock-NIL1	NIL1	Traes_4DS_BD5E588E51	-3.54913	0.000347943
30hpi Fg-vs-mock-NIL1	NIL1	Traes_1DL_0162A6BAC	1.92695	0.00034837
30hpi Fg-vs-mock-NIL1	NIL1	Traes_4DL_4F1282E1A	1.31352	0.000349197
30hpi Fg-vs-mock-NIL1	NIL1	Traes_5DL_D9AB797D1	-3.53013	0.000350212
30hpi Fg-vs-mock-NIL1	NIL1	Traes_3AS_EE94CDA99	3.70077	0.000352808
30hpi Fg-vs-mock-NIL1	NIL1	Traes_2DL_C1DE1FE24	-1.9557	0.000356849
30hpi Fg-vs-mock-NIL1	NIL1	Traes_3DL_B6EAFCDDA	1.55417	0.000357421
30hpi Fg-vs-mock-NIL1	NIL1	Traes_4AL_3339E4870	1.64188	0.000358662
30hpi Fg-vs-mock-NIL1	NIL1	Traes_1DL_A8C709030	1.56324	0.000359143
30hpi Fg-vs-mock-NIL1	NIL1	Traes_2BS_39397CD03	3.24731	0.00036133
30hpi Fg-vs-mock-NIL1	NIL1	Traes_2DS_E4674ECD6	1.07138	0.000363878
30hpi Fg-vs-mock-NIL1	NIL1	Traes_3AL_5DC02A5FC	1.13186	0.000363881
30hpi Fg-vs-mock-NIL1	NIL1	Traes_7DL_E6C167469	1.03903	0.000372874
30hpi Fg-vs-mock-NIL1	NIL1	Traes_2BL_7F4C72451	5.56623	0.000374274
30hpi Fg-vs-mock-NIL1	NIL1	Traes_1BL_3B560A3B9	1.49656	0.000375157
30hpi Fg-vs-mock-NIL1	NIL1	Traes_3B_2B1190D7D	-2.02604	0.000375791
30hpi Fg-vs-mock-NIL1	NIL1	Traes_2BL_0783B8D8C	1.46191	0.000378044
30hpi Fg-vs-mock-NIL1	NIL1	Traes_2BS_D2ED6DCD7	1.79061	0.000382039
30hpi Fg-vs-mock-NIL1	NIL1	Traes_2BL_E24C6CCC0	1.4296	0.000384448
30hpi Fg-vs-mock-NIL1	NIL1	Traes_5BL_EF3CE8FD3	-3.04381	0.000386696
30hpi Fg-vs-mock-NIL1	NIL1	Traes_3B_A0AA3115A	5.74385	0.000387038
30hpi Fg-vs-mock-NIL1	NIL1	Traes_2BL_B3FFF8623	1.22503	0.000387038
30hpi Fg-vs-mock-NIL1	NIL1	Traes_1AL_19817730D	1.86936	0.000391322
30hpi Fg-vs-mock-NIL1	NIL1	Traes_4BS_A63200F27	1.35622	0.000391794
30hpi Fg-vs-mock-NIL1	NIL1	Traes_3B_B1B3BD1EE	-2.50039	0.000395576
30hpi Fg-vs-mock-NIL1	NIL1	Traes_5DL_94F2D0C73	1.13516	0.000402168
30hpi Fg-vs-mock-NIL1	NIL1	Traes_2AS_E3638EE97	2.00896	0.000402168
30hpi Fg-vs-mock-NIL1	NIL1	Traes_5DL_A75494E29	1.26697	0.000405234
30hpi Fg-vs-mock-NIL1	NIL1	Traes_2BL_DD15F9710	2.02618	0.000408861
30hpi Fg-vs-mock-NIL1	NIL1	Traes_1AS_48275B0D9	4.26905	0.000411334
30hpi Fg-vs-mock-NIL1	NIL1	Traes_3AL_6B0BC71FE	-3.64341	0.000412149
30hpi Fg-vs-mock-NIL1	NIL1	Traes_2BS_E72B528FC	5.56925	0.000412563
30hpi Fg-vs-mock-NIL1	NIL1	Traes_2AS_D0C21ADB5	2.51948	0.000412563
30hpi Fg-vs-mock-NIL1	NIL1	Traes_4BS_088611AA4	1.08282	0.000416207
30hpi Fg-vs-mock-NIL1	NIL1	Traes_5AS_1C37CC3BD	1.11171	0.000416207
30hpi Fg-vs-mock-NIL1	NIL1	Traes_2BS_BE7D83F34	-3.47067	0.000416838
30hpi Fg-vs-mock-NIL1	NIL1	Traes_7DL_A9EF00572	1.27769	0.000418408
30hpi Fg-vs-mock-NIL1	NIL1	Traes_5DL_9FFE6EE521	3.55856	0.000418408
30hpi Fg-vs-mock-NIL1	NIL1	Traes_3DS_C025F3635	-1.035	0.000419521
30hpi Fg-vs-mock-NIL1	NIL1	Traes_2AS_503655836	4.50567	0.000420516
30hpi Fg-vs-mock-NIL1	NIL1	Traes_6DS_9B2107C08	1.30555	0.000426039
30hpi Fg-vs-mock-NIL1	NIL1	Traes_3AL_5FAA2CCB0	1.07648	0.0004268
30hpi Fg-vs-mock-NIL1	NIL1	Traes_3B_FACCDB792	3.44271	0.000431988
30hpi Fg-vs-mock-NIL1	NIL1	Traes_5DL_9FA4A6AE2	1.20847	0.000434398
30hpi Fg-vs-mock-NIL1	NIL1	Traes_7DL_AABFA3FB0	4.15327	0.000438202
30hpi Fg-vs-mock-NIL1	NIL1	Traes_2AL_9EB42E6F3	-1.85856	0.000440768
30hpi Fg-vs-mock-NIL1	NIL1	Traes_4DL_68EAC9343	-1.61411	0.000443935
30hpi Fg-vs-mock-NIL1	NIL1	Traes_2BL_68B0A4F72	-2.94535	0.000445966
30hpi Fg-vs-mock-NIL1	NIL1	Traes_2AL_34786C78C	1.67269	0.000456051
30hpi Fg-vs-mock-NIL1	NIL1	Traes_2BL_227555978	1.10548	0.000457804
30hpi Fg-vs-mock-NIL1	NIL1	Traes_5AL_81427CBF9	1.92027	0.000457808
30hpi Fg-vs-mock-NIL1	NIL1	Traes_7DS_ABBDA3DBB	1.68434	0.000457948
30hpi Fg-vs-mock-NIL1	NIL1	Traes_4AL_151FE29DA	2.21609	0.000464109
30hpi Fg-vs-mock-NIL1	NIL1	Traes_2DL_44552FCF2	2.99726	0.000474264
30hpi Fg-vs-mock-NIL1	NIL1	Traes_1DL_318932661	1.88097	0.000482598
30hpi Fg-vs-mock-NIL1	NIL1	Traes_5AL_9DB4AC994	1.22723	0.000485281
30hpi Fg-vs-mock-NIL1	NIL1	Traes_7AL_0AD4A7A87	-2.28619	0.000490541
30hpi Fg-vs-mock-NIL1	NIL1	Traes_4DL_FB37BA2A91	2.50023	0.00049729
30hpi Fg-vs-mock-NIL1	NIL1	Traes_5BL_B92355534	1.61801	0.000498577
30hpi Fg-vs-mock-NIL1	NIL1	Traes_7BL_3F0C25455	2.33273	0.000498982
30hpi Fg-vs-mock-NIL1	NIL1	Traes_2AS_AFEB22E37	1.8115	0.000507767
30hpi Fg-vs-mock-NIL1	NIL1	Traes_2BS_64BD37C41	1.54327	0.00051866
30hpi Fg-vs-mock-NIL1	NIL1	Traes_2BL_9CDEB96B1	1.40252	0.000522589
30hpi Fg-vs-mock-NIL1	NIL1	Traes_4DS_033958E87	-2.37502	0.000523069
30hpi Fg-vs-mock-NIL1	NIL1	Traes_2DS_987CDECE0	1.35699	0.000523154
30hpi Fg-vs-mock-NIL1	NIL1	Traes_6DL_9BA92E661	1.99491	0.000530502
30hpi Fg-vs-mock-NIL1	NIL1	Traes_4AL_7ADF570D9	3.90612	0.00053155
30hpi Fg-vs-mock-NIL1	NIL1	Traes_1AL_C21696173	1.16472	0.00053155
30hpi Fg-vs-mock-NIL1	NIL1	Traes_5BL_990E3FD07	-2.38533	0.000533643
30hpi Fg-vs-mock-NIL1	NIL1	Traes_4BS_D989297BB	-1.28404	0.00054471
30hpi Fg-vs-mock-NIL1	NIL1	Traes_7BL_040B5C4F5	1.54297	0.000545468
30hpi Fg-vs-mock-NIL1	NIL1	Traes_3DL_151062E9D	-2.53503	0.000546974
30hpi Fg-vs-mock-NIL1	NIL1	Traes_5DL_309650024	3.05869	0.000554421
30hpi Fg-vs-mock-NIL1	NIL1	Traes_3B_59B827C5C	3.61485	0.000561828
30hpi Fg-vs-mock-NIL1	NIL1	Traes_2AL_35710EDA6	2.46893	0.000564815
30hpi Fg-vs-mock-NIL1	NIL1	Traes_6AS_7F461605A	-2.15933	0.000565655
30hpi Fg-vs-mock-NIL1	NIL1	Traes_2DL_FBF94A738	1.87633	0.0005763
30hpi Fg-vs-mock-NIL1	NIL1	Traes_4BS_615DE1514	1.00153	0.000583457
30hpi Fg-vs-mock-NIL1	NIL1	Traes_6DS_E745E946C	-1.05581	0.000585371
30hpi Fg-vs-mock-NIL1	NIL1	Traes_1AS_6B5331010	-7.02153	0.000599156
30hpi Fg-vs-mock-NIL1	NIL1	Traes_4AS_669BAF6C7	2.63221	0.000606229
30hpi Fg-vs-mock-NIL1	NIL1	Traes_2BL_2A9F513B6	1.81812	0.000613674
30hpi Fg-vs-mock-NIL1	NIL1	Traes_5DL_61ECD451B	1.99005	0.000614658
30hpi Fg-vs-mock-NIL1	NIL1	Traes_4DS_543B7D1A8	1.0966	0.000622341
30hpi Fg-vs-mock-NIL1	NIL1	Traes_7BL_408E23082	1.30867	0.000624312
30hpi Fg-vs-mock-NIL1	NIL1	Traes_3DL_2795DC25B	1.28311	0.000624559
30hpi Fg-vs-mock-NIL1	NIL1	Traes_3AL_F97EA0BF0	-1.07104	0.000632355
30hpi Fg-vs-mock-NIL1	NIL1	Traes_1BS_6A84E22E2	1.18005	0.000632456
30hpi Fg-vs-mock-NIL1	NIL1	Traes_7AS_01FC30BE1	-3.20394	0.000637375
30hpi Fg-vs-mock-NIL1	NIL1	Traes_4DS_AF2E3D847	1.30743	0.000643672
30hpi Fg-vs-mock-NIL1	NIL1	Traes_2DS_8018E1009	5.56763	0.000650717
30hpi Fg-vs-mock-NIL1	NIL1	Traes_6DL_1E6F60FA6	1.08604	0.000651808
30hpi Fg-vs-mock-NIL1	NIL1	Traes_2AS_46CE250F5	-2.61407	0.00065305
30hpi Fg-vs-mock-NIL1	NIL1	Traes_1BL_87F23E125	-1.78175	0.000662911
30hpi Fg-vs-mock-NIL1	NIL1	Traes_5DL_F62190F0A1	2.38605	0.000669311
30hpi Fg-vs-mock-NIL1	NIL1	Traes_3AL_9734D4A76	1.77673	0.000670104
30hpi Fg-vs-mock-NIL1	NIL1	Traes_5AS_A9B480ADF	1.13056	0.000679005
30hpi Fg-vs-mock-NIL1	NIL1	Traes_5DL_949FB750C	-2.26088	0.000679967
30hpi Fg-vs-mock-NIL1	NIL1	Traes_1AL_7DDB6D362	4.07858	0.000682216
30hpi Fg-vs-mock-NIL1	NIL1	Traes_2AS_649FE91DA	2.92238	0.000685687
30hpi Fg-vs-mock-NIL1	NIL1	Traes_1DL_A6553EC96	1.05454	0.000695071
30hpi Fg-vs-mock-NIL1	NIL1	Traes_2BL_72E420C71	-1.89273	0.000697432
30hpi Fg-vs-mock-NIL1	NIL1	Traes_6DL_83113F602	-1.46605	0.000721388
30hpi Fg-vs-mock-NIL1	NIL1	Traes_3AL_C777CC194	5.65538	0.000724186
30hpi Fg-vs-mock-NIL1	NIL1	Traes_7DL_A044BAF5B	3.78399	0.000724392
30hpi Fg-vs-mock-NIL1	NIL1	Traes_4AL_D10C2BC2D1	2.17303	0.000725351
30hpi Fg-vs-mock-NIL1	NIL1	Traes_2AS_09E707C65	1.11661	0.00073909
30hpi Fg-vs-mock-NIL1	NIL1	Traes_4BL_9E0B4C9BC1	1.8983	0.000739254
30hpi Fg-vs-mock-NIL1	NIL1	Traes_7DS_AAE1F40AB	1.92686	0.000739254
30hpi Fg-vs-mock-NIL1	NIL1	Traes_5AS_33A8004A5	-2.42155	0.000740749
30hpi Fg-vs-mock-NIL1	NIL1	Traes_3B_044CB93371	1.73445	0.000744342
30hpi Fg-vs-mock-NIL1	NIL1	Traes_4AS_3AD486B1A	1.83135	0.000746871
30hpi Fg-vs-mock-NIL1	NIL1	Traes_7AS_069A1FA77	1.09175	0.000753099
30hpi Fg-vs-mock-NIL1	NIL1	Traes_6AL_2B1E9CA23	2.83833	0.000771845
30hpi Fg-vs-mock-NIL1	NIL1	Traes_6AS_BBFCFD084	-3.8989	0.000772433
30hpi Fg-vs-mock-NIL1	NIL1	Traes_2AS_91BD9E9FB	1.0112	0.000774868
30hpi Fg-vs-mock-NIL1	NIL1	Traes_4AS_FACA1EB6C	-3.95405	0.000796711
30hpi Fg-vs-mock-NIL1	NIL1	Traes_5DL_00C3DCD19	5.82311	0.000799498
30hpi Fg-vs-mock-NIL1	NIL1	Traes_2AL_DD01B8330	-1.573	0.000808468
30hpi Fg-vs-mock-NIL1	NIL1	Traes_5DL_D3F3569E1	1.41006	0.000809272
30hpi Fg-vs-mock-NIL1	NIL1	Traes_4BL_5C52625BF1	-1.67508	0.000810252
30hpi Fg-vs-mock-NIL1	NIL1	Traes_5BL_508BFCCEC	1.993	0.000814417
30hpi Fg-vs-mock-NIL1	NIL1	Traes_1BS_0EEDCDBE1	-3.99911	0.000815463
30hpi Fg-vs-mock-NIL1	NIL1	Traes_3AL_C4B267DFB	1.5786	0.000817765
30hpi Fg-vs-mock-NIL1	NIL1	Traes_7AS_5683D85E8	5.65788	0.000825425
30hpi Fg-vs-mock-NIL1	NIL1	Traes_2AL_2BFC0F129	-3.45772	0.000826623
30hpi Fg-vs-mock-NIL1	NIL1	Traes_2AL_FBB87F773	1.95272	0.000833299
30hpi Fg-vs-mock-NIL1	NIL1	Traes_5BL_40DC18914	2.48008	0.000847366
30hpi Fg-vs-mock-NIL1	NIL1	Traes_3B_32D611152	-1.55487	0.000854988
30hpi Fg-vs-mock-NIL1	NIL1	Traes_6AL_E1D3D8DAA1	2.03669	0.000856854
30hpi Fg-vs-mock-NIL1	NIL1	Traes_6DL_FD0D2AD54	1.44706	0.000861222
30hpi Fg-vs-mock-NIL1	NIL1	Traes_6DL_1BAFABCC2	1.82667	0.000868021
30hpi Fg-vs-mock-NIL1	NIL1	Traes_3AL_66B3C6DAF	1.09727	0.00087275
30hpi Fg-vs-mock-NIL1	NIL1	Traes_1DS_142AEBA11	-5.91064	0.000873714
30hpi Fg-vs-mock-NIL1	NIL1	Traes_1AS_081481D35	-1.512	0.00089028
30hpi Fg-vs-mock-NIL1	NIL1	Traes_4DS_A16C2DB5A	1.50024	0.00089028
30hpi Fg-vs-mock-NIL1	NIL1	Traes_6BS_34FF53474	1.01888	0.000894908
30hpi Fg-vs-mock-NIL1	NIL1	Traes_1AL_1F70A2C8B	1.2665	0.000895426
30hpi Fg-vs-mock-NIL1	NIL1	Traes_6DS_053061050	5.46724	0.000896561
30hpi Fg-vs-mock-NIL1	NIL1	Traes_3DL_A2EB73B1D	-2.48674	0.000902736
30hpi Fg-vs-mock-NIL1	NIL1	Traes_3DL_6CAC37EC2	1.19756	0.000903278
30hpi Fg-vs-mock-NIL1	NIL1	Traes_3B_471F3D787	1.24116	0.000906352
30hpi Fg-vs-mock-NIL1	NIL1	Traes_1AL_C21956F30	-3.07459	0.000912064
30hpi Fg-vs-mock-NIL1	NIL1	Traes_7BS_7421A7896	1.00169	0.000917126
30hpi Fg-vs-mock-NIL1	NIL1	Traes_3B_0F8B984D6	3.25298	0.000918741
30hpi Fg-vs-mock-NIL1	NIL1	Traes_6DL_1CB111965	2.03635	0.00094242
30hpi Fg-vs-mock-NIL1	NIL1	Traes_6DL_FCDEB9A8B	3.0724	0.000949486
30hpi Fg-vs-mock-NIL1	NIL1	Traes_1BL_D3E2887F4	1.07267	0.00096433
30hpi Fg-vs-mock-NIL1	NIL1	Traes_3AL_8C81B1E7F	-1.9832	0.000978783
30hpi Fg-vs-mock-NIL1	NIL1	Traes_5BS_0696B0238	-2.16996	0.000982527
30hpi Fg-vs-mock-NIL1	NIL1	Traes_2DS_E932BCA32	5.82253	0.000982527
30hpi Fg-vs-mock-NIL1	NIL1	Traes_5BL_631EC58F0	-3.1879	0.00100543
30hpi Fg-vs-mock-NIL1	NIL1	Traes_1BS_75EAA5C25	2.26765	0.00100767
30hpi Fg-vs-mock-NIL1	NIL1	Traes_3B_A21CA83AE	2.58345	0.00100841
30hpi Fg-vs-mock-NIL1	NIL1	Traes_6BL_F030A9C4A	3.19635	0.00101405
30hpi Fg-vs-mock-NIL1	NIL1	Traes_6AL_B1E4E11A9	1.34247	0.00101457
30hpi Fg-vs-mock-NIL1	NIL1	Traes_2DS_D4BEEA814	1.72566	0.00101457
30hpi Fg-vs-mock-NIL1	NIL1	Traes_1AL_E1F3614B3	1.31809	0.00102449
30hpi Fg-vs-mock-NIL1	NIL1	Traes_6AS_2F1802D68	-2.55535	0.00102845
30hpi Fg-vs-mock-NIL1	NIL1	Traes_4DL_ABAB935A7	1.1849	0.00103679
30hpi Fg-vs-mock-NIL1	NIL1	Traes_1BL_0DC9353BF	-4.45847	0.00103685
30hpi Fg-vs-mock-NIL1	NIL1	Traes_3B_BB6F96CDB	3.47405	0.00103925
30hpi Fg-vs-mock-NIL1	NIL1	Traes_1AS_D208E0905	1.04562	0.0010433
30hpi Fg-vs-mock-NIL1	NIL1	Traes_4BS_51ADFA071	1.24007	0.00104811
30hpi Fg-vs-mock-NIL1	NIL1	Traes_2BS_87FFE89A3	1.87965	0.00105025
30hpi Fg-vs-mock-NIL1	NIL1	Traes_1AS_9623EDCAC	-5.53538	0.00105301
30hpi Fg-vs-mock-NIL1	NIL1	Traes_6AL_873153BA3	5.36485	0.00106473
30hpi Fg-vs-mock-NIL1	NIL1	Traes_7BL_687311C5D	1.71153	0.00106692
30hpi Fg-vs-mock-NIL1	NIL1	Traes_4AL_83ACE50BB	-2.77527	0.00107619
30hpi Fg-vs-mock-NIL1	NIL1	Traes_5BL_02EB972CC	1.33084	0.00107654
30hpi Fg-vs-mock-NIL1	NIL1	Traes_3AL_38EDC364B	3.36118	0.00108592
30hpi Fg-vs-mock-NIL1	NIL1	Traes_5DS_8C4EC71C0	-2.09496	0.00109696
30hpi Fg-vs-mock-NIL1	NIL1	Traes_4DS_486CF7DF0	-3.12435	0.00110214
30hpi Fg-vs-mock-NIL1	NIL1	Traes_5AL_E5F6B321B	4.08233	0.00110685
30hpi Fg-vs-mock-NIL1	NIL1	Traes_3DS_24D800B66	1.2327	0.00111397
30hpi Fg-vs-mock-NIL1	NIL1	Traes_1AL_DEB3A0A18	-2.68908	0.00111401
30hpi Fg-vs-mock-NIL1	NIL1	Traes_2DL_362A1F535	1.5072	0.00112581
30hpi Fg-vs-mock-NIL1	NIL1	Traes_5DL_DA208BF44	1.1159	0.00112653
30hpi Fg-vs-mock-NIL1	NIL1	Traes_2AS_457604359	3.38702	0.00114042
30hpi Fg-vs-mock-NIL1	NIL1	Traes_5DL_13700A47A	3.5078	0.00114042
30hpi Fg-vs-mock-NIL1	NIL1	Traes_7AL_435AA3217	1.36206	0.00114261
30hpi Fg-vs-mock-NIL1	NIL1	Traes_4DS_21FFF1A18	1.92988	0.00114435
30hpi Fg-vs-mock-NIL1	NIL1	Traes_1AL_18495DFAA	1.16964	0.00114881
30hpi Fg-vs-mock-NIL1	NIL1	Traes_3B_8901FB437	5.25344	0.00116661
30hpi Fg-vs-mock-NIL1	NIL1	Traes_2DL_51AF697BA	1.02331	0.00117426
30hpi Fg-vs-mock-NIL1	NIL1	Traes_2AS_8615CCEF0	3.93926	0.00117659
30hpi Fg-vs-mock-NIL1	NIL1	Traes_1BL_7C8FB9763	1.32526	0.00118019
30hpi Fg-vs-mock-NIL1	NIL1	Traes_2DL_7C58FC3E3	5.3659	0.00119015
30hpi Fg-vs-mock-NIL1	NIL1	Traes_2DL_2AE90059F	-1.42918	0.00119031
30hpi Fg-vs-mock-NIL1	NIL1	Traes_5AL_ED0D49AB9	1.32346	0.00119276
30hpi Fg-vs-mock-NIL1	NIL1	Traes_4AS_B984297FD	-2.70041	0.00120647
30hpi Fg-vs-mock-NIL1	NIL1	Traes_6AS_7A5C4DFFF	2.95473	0.00123923
30hpi Fg-vs-mock-NIL1	NIL1	Traes_3DL_BFF443130	1.03315	0.00125714
30hpi Fg-vs-mock-NIL1	NIL1	Traes_7DL_EF6AA8F4A	3.06869	0.00125869
30hpi Fg-vs-mock-NIL1	NIL1	Traes_7BL_4FD413932	2.98803	0.00126652
30hpi Fg-vs-mock-NIL1	NIL1	Traes_5DL_3C40CD1D4	1.71053	0.00127653
30hpi Fg-vs-mock-NIL1	NIL1	Traes_5DL_A8FB1F16C	2.80782	0.00127653
30hpi Fg-vs-mock-NIL1	NIL1	Traes_5DS_C83470A02	1.52236	0.00130027
30hpi Fg-vs-mock-NIL1	NIL1	Traes_7AS_2DF14471C	1.78524	0.0013058
30hpi Fg-vs-mock-NIL1	NIL1	Traes_4DL_C535DC340	5.25261	0.00131949
30hpi Fg-vs-mock-NIL1	NIL1	Traes_3B_2DA46E431	1.14342	0.00134116
30hpi Fg-vs-mock-NIL1	NIL1	Traes_5DL_2D48BD7B0	-3.05893	0.00134169
30hpi Fg-vs-mock-NIL1	NIL1	Traes_4AS_F6CBDF448	4.09252	0.00135931
30hpi Fg-vs-mock-NIL1	NIL1	Traes_6DS_20842B86F	1.52849	0.00136417
30hpi Fg-vs-mock-NIL1	NIL1	Traes_5DS_F49283B77	1.3787	0.00136527
30hpi Fg-vs-mock-NIL1	NIL1	Traes_5DL_AF19326DE	2.94392	0.00137367
30hpi Fg-vs-mock-NIL1	NIL1	Traes_1BS_EEC637567	-2.52487	0.00137367
30hpi Fg-vs-mock-NIL1	NIL1	Traes_3B_E6FADD994	1.60353	0.00138701
30hpi Fg-vs-mock-NIL1	NIL1	Traes_4BL_6B4FFC0A8	1.18929	0.00139348
30hpi Fg-vs-mock-NIL1	NIL1	Traes_2DL_94610DCB1	5.56951	0.00139973
30hpi Fg-vs-mock-NIL1	NIL1	Traes_3B_4EB82F128	1.19002	0.00140332
30hpi Fg-vs-mock-NIL1	NIL1	Traes_2DL_4304CCAF6	-2.82257	0.00140654
30hpi Fg-vs-mock-NIL1	NIL1	Traes_5AL_30D59F68B	1.02912	0.00141154
30hpi Fg-vs-mock-NIL1	NIL1	Traes_3B_8313CB46C	1.30384	0.00141645
30hpi Fg-vs-mock-NIL1	NIL1	Traes_6AS_1C6AE9990	3.9978	0.00142529
30hpi Fg-vs-mock-NIL1	NIL1	Traes_7AL_FAE816A85	1.35534	0.00143714
30hpi Fg-vs-mock-NIL1	NIL1	Traes_2AS_72046ABCC	-3.15393	0.00145186
30hpi Fg-vs-mock-NIL1	NIL1	Traes_3DS_BD8671794	1.34936	0.00145989
30hpi Fg-vs-mock-NIL1	NIL1	Traes_5BL_B8424D2E6	3.73467	0.00147046
30hpi Fg-vs-mock-NIL1	NIL1	Traes_4DS_1961864CA	1.86187	0.00147137
30hpi Fg-vs-mock-NIL1	NIL1	Traes_7BS_D206DFBF2	-1.46004	0.00149533
30hpi Fg-vs-mock-NIL1	NIL1	Traes_4AL_B6154ED13	1.60418	0.00149907
30hpi Fg-vs-mock-NIL1	NIL1	Traes_7BS_0B82BFBBB	1.0375	0.00150222
30hpi Fg-vs-mock-NIL1	NIL1	Traes_4AL_510883C9E	1.51865	0.00150793
30hpi Fg-vs-mock-NIL1	NIL1	Traes_5DS_8471D9E4E	-3.64857	0.00152465
30hpi Fg-vs-mock-NIL1	NIL1	Traes_3AS_5A9D7DEA1	-2.82375	0.00153736
30hpi Fg-vs-mock-NIL1	NIL1	Traes_3DL_CA68456A2	1.06481	0.00154051
30hpi Fg-vs-mock-NIL1	NIL1	Traes_2BL_BAC6CF5B8	1.86164	0.00154051
30hpi Fg-vs-mock-NIL1	NIL1	Traes_1DL_155422685	2.76423	0.00155382
30hpi Fg-vs-mock-NIL1	NIL1	Traes_2BL_71DFD7BA4	-2.371	0.00157274
30hpi Fg-vs-mock-NIL1	NIL1	Traes_4DS_B7F6F6B61	1.87078	0.00157807
30hpi Fg-vs-mock-NIL1	NIL1	Traes_3AS_B6C2254B8	1.28086	0.00158072
30hpi Fg-vs-mock-NIL1	NIL1	Traes_3AL_2D2506693	-1.8494	0.00158604
30hpi Fg-vs-mock-NIL1	NIL1	Traes_2DL_89267A3BB	1.92468	0.00158604
30hpi Fg-vs-mock-NIL1	NIL1	Traes_7AL_05AC81CDF	-3.15235	0.00159681
30hpi Fg-vs-mock-NIL1	NIL1	Traes_3AS_E9C085C84	2.38783	0.00159681
30hpi Fg-vs-mock-NIL1	NIL1	Traes_5BL_AF6079454	-1.92979	0.00159788
30hpi Fg-vs-mock-NIL1	NIL1	Traes_6AS_483CA129D	-3.18191	0.00159819
30hpi Fg-vs-mock-NIL1	NIL1	Traes_5DS_03055819D	2.10806	0.00159949
30hpi Fg-vs-mock-NIL1	NIL1	Traes_6BS_6121C9705	1.12148	0.00159998
30hpi Fg-vs-mock-NIL1	NIL1	Traes_1AL_EE030DE71	-2.46539	0.00162146
30hpi Fg-vs-mock-NIL1	NIL1	Traes_3B_E6D0A2073	1.15574	0.00162146
30hpi Fg-vs-mock-NIL1	NIL1	Traes_1BS_4AE36382E	-1.32736	0.00163258
30hpi Fg-vs-mock-NIL1	NIL1	Traes_5DL_4EB4993B5	1.67257	0.00164598
30hpi Fg-vs-mock-NIL1	NIL1	Traes_5BL_8B7A2A3FE	-4.06604	0.00164885
30hpi Fg-vs-mock-NIL1	NIL1	Traes_6BS_59D86764B	1.69361	0.00164885
30hpi Fg-vs-mock-NIL1	NIL1	Traes_4BL_DB9065001	1.47765	0.00165234
30hpi Fg-vs-mock-NIL1	NIL1	Traes_3B_963F603FA	5.81773	0.00165794
30hpi Fg-vs-mock-NIL1	NIL1	Traes_5BL_547E26013	2.49264	0.00166456
30hpi Fg-vs-mock-NIL1	NIL1	Traes_2BL_96F751C9E	1.75542	0.00167838
30hpi Fg-vs-mock-NIL1	NIL1	Traes_4AL_1A15A972B	-1.16155	0.00171389
30hpi Fg-vs-mock-NIL1	NIL1	Traes_4AS_9450AD3F4	3.28955	0.00172076
30hpi Fg-vs-mock-NIL1	NIL1	Traes_5DL_E70780E29	-3.20152	0.00173735
30hpi Fg-vs-mock-NIL1	NIL1	Traes_1AS_B3DDADFFA	-2.77524	0.00173736
30hpi Fg-vs-mock-NIL1	NIL1	Traes_4DS_409CDCAEB	-1.54163	0.00174945
30hpi Fg-vs-mock-NIL1	NIL1	Traes_4AL_B2CACD56E	1.21507	0.00174945
30hpi Fg-vs-mock-NIL1	NIL1	Traes_7BL_9245842D2	-3.02204	0.00176003
30hpi Fg-vs-mock-NIL1	NIL1	Traes_4DL_F8CEC5A40	1.0982	0.0017647
30hpi Fg-vs-mock-NIL1	NIL1	Traes_3AL_7658BB10E	1.08556	0.00177669
30hpi Fg-vs-mock-NIL1	NIL1	Traes_2AL_53CDF7BCB1	1.86849	0.00178596
30hpi Fg-vs-mock-NIL1	NIL1	Traes_5BL_F2A064B85	2.8669	0.00178622
30hpi Fg-vs-mock-NIL1	NIL1	Traes_3DL_923933BC0	2.14892	0.00179758
30hpi Fg-vs-mock-NIL1	NIL1	Traes_2AL_F9C42C03F	2.30206	0.00180615
30hpi Fg-vs-mock-NIL1	NIL1	Traes_6AS_5536BF1A6	-3.26537	0.00184583
30hpi Fg-vs-mock-NIL1	NIL1	Traes_1AL_326B4C863	1.12249	0.0018655
30hpi Fg-vs-mock-NIL1	NIL1	Traes_2AS_7D25F69CB	1.28156	0.00187191
30hpi Fg-vs-mock-NIL1	NIL1	Traes_4DL_572286037	-2.29499	0.00187787
30hpi Fg-vs-mock-NIL1	NIL1	Traes_3B_6FA801BBF	-3.68118	0.00187841
30hpi Fg-vs-mock-NIL1	NIL1	Traes_1BL_233A2D537	1.5083	0.00190712
30hpi Fg-vs-mock-NIL1	NIL1	Traes_6AL_0444FD89D	4.08036	0.00193733
30hpi Fg-vs-mock-NIL1	NIL1	Traes_6DS_26464DCAD	-7.09256	0.00194605
30hpi Fg-vs-mock-NIL1	NIL1	Traes_2DL_8BA1CE63D	2.34995	0.00195984
30hpi Fg-vs-mock-NIL1	NIL1	Traes_2DS_51F698FD8	1.02968	0.00196085
30hpi Fg-vs-mock-NIL1	NIL1	Traes_5BS_D8E13BD7B	1.41189	0.00197057
30hpi Fg-vs-mock-NIL1	NIL1	Traes_4BL_98CC377F7	1.75935	0.00197608
30hpi Fg-vs-mock-NIL1	NIL1	Traes_5AL_CD8AEA412	1.3113	0.0019951
30hpi Fg-vs-mock-NIL1	NIL1	Traes_2AL_474492E1A	2.63169	0.001998
30hpi Fg-vs-mock-NIL1	NIL1	Traes_7BL_F3F276A8F	1.51595	0.00201824
30hpi Fg-vs-mock-NIL1	NIL1	Traes_2DS_87173CA36	3.00601	0.00201824
30hpi Fg-vs-mock-NIL1	NIL1	Traes_2BL_FB5CF1DF4	1.22957	0.00201942
30hpi Fg-vs-mock-NIL1	NIL1	Traes_3B_1962330BB	2.88878	0.00205373
30hpi Fg-vs-mock-NIL1	NIL1	Traes_1AL_C9427641C	1.88691	0.00205629
30hpi Fg-vs-mock-NIL1	NIL1	Traes_3AS_769E90DDD	3.43596	0.00206253
30hpi Fg-vs-mock-NIL1	NIL1	Traes_6DL_2CD01D459	3.44102	0.00209123
30hpi Fg-vs-mock-NIL1	NIL1	Traes_3B_4A66D8C6B	3.13661	0.00209363
30hpi Fg-vs-mock-NIL1	NIL1	Traes_2AL_6763597E0	-4.80114	0.00212171
30hpi Fg-vs-mock-NIL1	NIL1	Traes_2DL_892F83E0B	-1.78802	0.00213228
30hpi Fg-vs-mock-NIL1	NIL1	Traes_1BL_B3E9FF048	1.04101	0.00214842
30hpi Fg-vs-mock-NIL1	NIL1	Traes_4BS_EA3A30FBE	-6.58224	0.00217258
30hpi Fg-vs-mock-NIL1	NIL1	Traes_6BS_6D9026EAE	1.27409	0.00218296
30hpi Fg-vs-mock-NIL1	NIL1	Traes_2AL_D6E9FFDC9	1.20517	0.00218296
30hpi Fg-vs-mock-NIL1	NIL1	Traes_6BS_D84ECBD67	-1.03215	0.00218602
30hpi Fg-vs-mock-NIL1	NIL1	Traes_3DL_5E8D1FEEA	1.72379	0.00220405
30hpi Fg-vs-mock-NIL1	NIL1	Traes_4AL_2DC24CE38	2.32333	0.00220851
30hpi Fg-vs-mock-NIL1	NIL1	Traes_1DL_5D2BF2E75	5.4746	0.00221594
30hpi Fg-vs-mock-NIL1	NIL1	Traes_7BL_CF0F853C2	-3.13804	0.0022646
30hpi Fg-vs-mock-NIL1	NIL1	Traes_6DL_7602EF847	1.01658	0.00226725
30hpi Fg-vs-mock-NIL1	NIL1	Traes_6DS_F92B11C41	-1.92682	0.00228691
30hpi Fg-vs-mock-NIL1	NIL1	Traes_6AL_E3E3F32E0	3.1433	0.002287
30hpi Fg-vs-mock-NIL1	NIL1	Traes_3AL_8BBD070DA	5.25546	0.00228952
30hpi Fg-vs-mock-NIL1	NIL1	Traes_1DL_742F3F573	1.30551	0.00229492
30hpi Fg-vs-mock-NIL1	NIL1	Traes_2DL_C490E30F0	1.09111	0.00229734
30hpi Fg-vs-mock-NIL1	NIL1	Traes_4BL_28CEF77A9	1.0854	0.00229762
30hpi Fg-vs-mock-NIL1	NIL1	Traes_7AS_2526F2242	4.23702	0.00231171
30hpi Fg-vs-mock-NIL1	NIL1	Traes_1AL_74A3AF73C	-3.37154	0.00232565
30hpi Fg-vs-mock-NIL1	NIL1	Traes_5DL_A4A06524C	1.90899	0.00233481
30hpi Fg-vs-mock-NIL1	NIL1	Traes_7DL_5968FA56C	2.59719	0.00233931
30hpi Fg-vs-mock-NIL1	NIL1	Traes_2DL_87838170E	4.23099	0.00233931
30hpi Fg-vs-mock-NIL1	NIL1	Traes_2DS_1E5EB2757	1.15	0.00234518
30hpi Fg-vs-mock-NIL1	NIL1	Traes_7AS_AC78A59B0	-3.20155	0.00234611
30hpi Fg-vs-mock-NIL1	NIL1	Traes_6BS_BCC1E0A87	3.34231	0.00234836
30hpi Fg-vs-mock-NIL1	NIL1	Traes_2AS_A9F768C2B	1.03119	0.00235738
30hpi Fg-vs-mock-NIL1	NIL1	Traes_1AS_853B8F438	3.22867	0.00237244
30hpi Fg-vs-mock-NIL1	NIL1	Traes_3B_A9EBAAAD4	1.49508	0.00237589
30hpi Fg-vs-mock-NIL1	NIL1	Traes_1DL_8CBF971B7	-1.1063	0.00237672
30hpi Fg-vs-mock-NIL1	NIL1	Traes_5BL_CF34FCA90	1.15995	0.00238281
30hpi Fg-vs-mock-NIL1	NIL1	Traes_1DS_91D9863D0	1.19265	0.00242089
30hpi Fg-vs-mock-NIL1	NIL1	Traes_1DL_D550418641	1.59571	0.00242228
30hpi Fg-vs-mock-NIL1	NIL1	Traes_4AS_17881114F	-1.08571	0.00242826
30hpi Fg-vs-mock-NIL1	NIL1	Traes_4BS_AAB62F089	2.71318	0.00242826
30hpi Fg-vs-mock-NIL1	NIL1	Traes_6AL_3CB3AD765	-1.47229	0.00243115
30hpi Fg-vs-mock-NIL1	NIL1	Traes_4DL_4F52CA7F0	-4.5469	0.00244446
30hpi Fg-vs-mock-NIL1	NIL1	Traes_2BS_80806CA5F	1.09115	0.00245388
30hpi Fg-vs-mock-NIL1	NIL1	Traes_5DL_658935E6C	1.52673	0.00247908
30hpi Fg-vs-mock-NIL1	NIL1	Traes_3B_D10CA9B1B	1.7042	0.00248216
30hpi Fg-vs-mock-NIL1	NIL1	Traes_4BL_ED784C599	1.5839	0.00248633
30hpi Fg-vs-mock-NIL1	NIL1	Traes_2BL_AE761AE4B	1.19267	0.00249527
30hpi Fg-vs-mock-NIL1	NIL1	Traes_3AS_E0768C642	1.35103	0.00250471
30hpi Fg-vs-mock-NIL1	NIL1	Traes_4AS_0DA136E0E	2.4832	0.00253541
30hpi Fg-vs-mock-NIL1	NIL1	Traes_1BL_3C0C70B25	1.07079	0.00253736
30hpi Fg-vs-mock-NIL1	NIL1	Traes_1DS_D46D6CB4B	3.22885	0.00256854
30hpi Fg-vs-mock-NIL1	NIL1	Traes_2AL_FAA384931	2.49478	0.0025738
30hpi Fg-vs-mock-NIL1	NIL1	Traes_7DS_1D44614AE	3.38245	0.00260289
30hpi Fg-vs-mock-NIL1	NIL1	Traes_4BS_F80698094	-4.95579	0.00263713
30hpi Fg-vs-mock-NIL1	NIL1	Traes_3B_B021B5C15	2.15875	0.00265157
30hpi Fg-vs-mock-NIL1	NIL1	Traes_6DL_C032299B8	-2.43987	0.00271685
30hpi Fg-vs-mock-NIL1	NIL1	Traes_7DL_5E2559796	-4.73161	0.00274766
30hpi Fg-vs-mock-NIL1	NIL1	Traes_5BL_F50A47503	2.27449	0.0027686
30hpi Fg-vs-mock-NIL1	NIL1	Traes_1BL_9B3C88F90	2.25418	0.00278366
30hpi Fg-vs-mock-NIL1	NIL1	Traes_7DS_3EE1E7974	1.23741	0.00278916
30hpi Fg-vs-mock-NIL1	NIL1	Traes_4BL_2D3F702D4	-1.43722	0.00281457
30hpi Fg-vs-mock-NIL1	NIL1	Traes_5DL_A3FC7F466	3.2058	0.00284214
30hpi Fg-vs-mock-NIL1	NIL1	Traes_6AL_6388DB675	-2.51243	0.00288525
30hpi Fg-vs-mock-NIL1	NIL1	Traes_2BS_5E8AC26AF	1.41236	0.00288602
30hpi Fg-vs-mock-NIL1	NIL1	Traes_7BS_AA8503E1D	1.73524	0.0028882
30hpi Fg-vs-mock-NIL1	NIL1	Traes_3DS_3E7C2C4DE	1.10952	0.00289163
30hpi Fg-vs-mock-NIL1	NIL1	Traes_2DS_17780309E	3.75858	0.0029242
30hpi Fg-vs-mock-NIL1	NIL1	Traes_5DL_6953A23DA	1.07615	0.00293604
30hpi Fg-vs-mock-NIL1	NIL1	Traes_6AL_F7400625D	-1.23809	0.00295868
30hpi Fg-vs-mock-NIL1	NIL1	Traes_3DS_B8ABB54A6	1.46505	0.00297039
30hpi Fg-vs-mock-NIL1	NIL1	Traes_3AL_F384515F5	1.00018	0.00302953
30hpi Fg-vs-mock-NIL1	NIL1	Traes_6AL_F78231838	3.92458	0.00306027
30hpi Fg-vs-mock-NIL1	NIL1	Traes_4BL_CA03BD203	1.06572	0.00306361
30hpi Fg-vs-mock-NIL1	NIL1	Traes_7BL_A04B4A50C	1.04787	0.00308251
30hpi Fg-vs-mock-NIL1	NIL1	Traes_5DL_B27E96B65	2.70588	0.00310677
30hpi Fg-vs-mock-NIL1	NIL1	Traes_4BS_A1EB3B55C	-3.15053	0.00311218
30hpi Fg-vs-mock-NIL1	NIL1	Traes_7DL_4A0BE5B2B	3.3708	0.00314268
30hpi Fg-vs-mock-NIL1	NIL1	Traes_4BS_FB954A7B2	-4.72436	0.00315789
30hpi Fg-vs-mock-NIL1	NIL1	Traes_3DL_0CA0B746D	2.57741	0.0031848
30hpi Fg-vs-mock-NIL1	NIL1	Traes_1AL_B142A2977	2.65117	0.00320624
30hpi Fg-vs-mock-NIL1	NIL1	Traes_1BS_6681FE545	1.98438	0.00329166
30hpi Fg-vs-mock-NIL1	NIL1	Traes_2AL_A37FA555A	5.25631	0.00330015
30hpi Fg-vs-mock-NIL1	NIL1	Traes_3AL_92D0EFD1D	-2.6406	0.00334195
30hpi Fg-vs-mock-NIL1	NIL1	Traes_7DL_307932DF0	-2.54873	0.00334739
30hpi Fg-vs-mock-NIL1	NIL1	Traes_2AS_A9B96E2B9	2.81241	0.00336305
30hpi Fg-vs-mock-NIL1	NIL1	Traes_6BS_ABB694E7E	3.02146	0.0034482
30hpi Fg-vs-mock-NIL1	NIL1	Traes_7DL_A1EFFD36B	1.63785	0.00348727
30hpi Fg-vs-mock-NIL1	NIL1	Traes_4BL_8D52C046B	2.62865	0.00348875
30hpi Fg-vs-mock-NIL1	NIL1	Traes_7BL_FAA0162F6	2.12932	0.00350787
30hpi Fg-vs-mock-NIL1	NIL1	Traes_2DL_B9AD9A9C9	2.26155	0.00351767
30hpi Fg-vs-mock-NIL1	NIL1	Traes_2BS_C18C252CF	-5.19458	0.00353653
30hpi Fg-vs-mock-NIL1	NIL1	Traes_6DS_2E767B57A	1.70553	0.00355838
30hpi Fg-vs-mock-NIL1	NIL1	Traes_5BL_53DF88DA6	-5.196	0.00356121
30hpi Fg-vs-mock-NIL1	NIL1	Traes_5BL_3900B9128	2.80569	0.00358086
30hpi Fg-vs-mock-NIL1	NIL1	Traes_7DS_31B4507EE	-5.19777	0.00358915
30hpi Fg-vs-mock-NIL1	NIL1	Traes_4DL_B85270B53	1.59947	0.00360705
30hpi Fg-vs-mock-NIL1	NIL1	Traes_5AL_2C0D0BFE0	-3.12513	0.00360716
30hpi Fg-vs-mock-NIL1	NIL1	Traes_4BS_939C79184	1.08071	0.00361881
30hpi Fg-vs-mock-NIL1	NIL1	Traes_6AL_7D22244E7	1.27683	0.00362101
30hpi Fg-vs-mock-NIL1	NIL1	Traes_6DS_C9398DB9C	-3.35359	0.00362325
30hpi Fg-vs-mock-NIL1	NIL1	Traes_2DS_026684D32	-1.28169	0.00362325
30hpi Fg-vs-mock-NIL1	NIL1	Traes_1DS_624284F1E	-4.06833	0.00363268
30hpi Fg-vs-mock-NIL1	NIL1	Traes_2BL_BA185C034	2.24023	0.00364624
30hpi Fg-vs-mock-NIL1	NIL1	Traes_2BS_C9A338257	-3.8703	0.00367526
30hpi Fg-vs-mock-NIL1	NIL1	Traes_2DL_311457A3D	2.21074	0.003678
30hpi Fg-vs-mock-NIL1	NIL1	Traes_7DS_2F85171CE	-5.20153	0.00368927
30hpi Fg-vs-mock-NIL1	NIL1	Traes_2DL_DDF30FAEF	1.73031	0.00372538
30hpi Fg-vs-mock-NIL1	NIL1	Traes_2DL_D7954415B	3.84794	0.0037514
30hpi Fg-vs-mock-NIL1	NIL1	Traes_3AS_9FFB376AF	1.0778	0.00375325
30hpi Fg-vs-mock-NIL1	NIL1	Traes_2BL_459E09695	1.10159	0.00379276
30hpi Fg-vs-mock-NIL1	NIL1	Traes_2AS_9711A3BEE	2.53325	0.0038185
30hpi Fg-vs-mock-NIL1	NIL1	Traes_2BS_57256616B	1.65625	0.00383129
30hpi Fg-vs-mock-NIL1	NIL1	Traes_3B_EC5660CE0	-3.10801	0.0038417
30hpi Fg-vs-mock-NIL1	NIL1	Traes_7AS_4A1A0750F	1.98305	0.00384326
30hpi Fg-vs-mock-NIL1	NIL1	Traes_3AL_C4CC5FEE0	-1.76014	0.00385109
30hpi Fg-vs-mock-NIL1	NIL1	Traes_2BL_38F4078EC	1.23578	0.00385919
30hpi Fg-vs-mock-NIL1	NIL1	Traes_2DS_9CB714718	1.20824	0.00393887
30hpi Fg-vs-mock-NIL1	NIL1	Traes_3B_B64021535	-2.09394	0.00394635
30hpi Fg-vs-mock-NIL1	NIL1	Traes_3B_306E941F4	1.83944	0.00395264
30hpi Fg-vs-mock-NIL1	NIL1	Traes_3AS_AAADC71F2	1.14641	0.00397549
30hpi Fg-vs-mock-NIL1	NIL1	Traes_3DL_89C57419E	1.04745	0.00404529
30hpi Fg-vs-mock-NIL1	NIL1	Traes_5BL_88B51484A	2.6087	0.00404577
30hpi Fg-vs-mock-NIL1	NIL1	Traes_5BL_8762AB763	2.63666	0.00408156
30hpi Fg-vs-mock-NIL1	NIL1	Traes_7DL_C22FEA651	-3.55092	0.00410568
30hpi Fg-vs-mock-NIL1	NIL1	Traes_2BL_740D59BE4	-1.07051	0.00415054
30hpi Fg-vs-mock-NIL1	NIL1	Traes_2BL_6DEF34056	2.8154	0.00416663
30hpi Fg-vs-mock-NIL1	NIL1	Traes_1BS_A2F5A3F39	2.90098	0.00418411
30hpi Fg-vs-mock-NIL1	NIL1	Traes_5BL_2C60CECF9	3.4349	0.00419198
30hpi Fg-vs-mock-NIL1	NIL1	Traes_6DS_3B66E5595	2.04287	0.00425134
30hpi Fg-vs-mock-NIL1	NIL1	Traes_3B_C020B964A	1.41411	0.00425134
30hpi Fg-vs-mock-NIL1	NIL1	Traes_1DL_64CDE590C	-3.64507	0.00426489
30hpi Fg-vs-mock-NIL1	NIL1	Traes_7AL_0958540A7	2.46603	0.00428624
30hpi Fg-vs-mock-NIL1	NIL1	Traes_5AS_501C8AE0D	1.35235	0.00431283
30hpi Fg-vs-mock-NIL1	NIL1	Traes_6BL_B340B6120	1.80718	0.00436835
30hpi Fg-vs-mock-NIL1	NIL1	Traes_5BL_AE6D54F4B	1.41959	0.004379
30hpi Fg-vs-mock-NIL1	NIL1	Traes_7DS_A088D07E7	1.26289	0.00443667
30hpi Fg-vs-mock-NIL1	NIL1	Traes_5DL_2CF55DD05	1.27144	0.00456869
30hpi Fg-vs-mock-NIL1	NIL1	Traes_3DL_BF4EF63CA	2.23656	0.00456956
30hpi Fg-vs-mock-NIL1	NIL1	Traes_3B_9F3320C78	1.24531	0.00457612
30hpi Fg-vs-mock-NIL1	NIL1	Traes_4DL_037B0E131	3.84636	0.00462458
30hpi Fg-vs-mock-NIL1	NIL1	Traes_7BS_DFF8DE5F9	-3.76904	0.00463533
30hpi Fg-vs-mock-NIL1	NIL1	Traes_6AS_749D6E592	-1.92585	0.00465992
30hpi Fg-vs-mock-NIL1	NIL1	Traes_2AS_F2967D6F7	-1.09297	0.004684
30hpi Fg-vs-mock-NIL1	NIL1	Traes_7DS_F54AF657D	1.12186	0.00468758
30hpi Fg-vs-mock-NIL1	NIL1	Traes_2DS_DD9B280C5	1.26874	0.00469075
30hpi Fg-vs-mock-NIL1	NIL1	Traes_7BL_F4F353503	1.89495	0.0047279
30hpi Fg-vs-mock-NIL1	NIL1	Traes_4BL_9A5A51DCB	-2.76152	0.0047366
30hpi Fg-vs-mock-NIL1	NIL1	Traes_3DS_9E292BCAF	1.09575	0.00474953
30hpi Fg-vs-mock-NIL1	NIL1	Traes_5DS_54E3C6084	-2.71441	0.00475112
30hpi Fg-vs-mock-NIL1	NIL1	Traes_2DS_2D499E56F	2.88076	0.00489026
30hpi Fg-vs-mock-NIL1	NIL1	Traes_6BL_F515D039E	3.00922	0.00491233
30hpi Fg-vs-mock-NIL1	NIL1	Traes_6DL_5DBBFECCE	2.38752	0.00491871
30hpi Fg-vs-mock-NIL1	NIL1	Traes_2BL_C161B1324	-1.18156	0.00492293
30hpi Fg-vs-mock-NIL1	NIL1	Traes_2DL_07AA4B79F	-1.77711	0.00493616
30hpi Fg-vs-mock-NIL1	NIL1	Traes_4DS_C179A7CA5	2.5619	0.00493744
30hpi Fg-vs-mock-NIL1	NIL1	Traes_7AL_2C088C7C61	-2.65057	0.00494023
30hpi Fg-vs-mock-NIL1	NIL1	Traes_3DS_06F1255B5	3.7486	0.00495883
30hpi Fg-vs-mock-NIL1	NIL1	Traes_2AL_6CBE19B87	1.93969	0.00496028
30hpi Fg-vs-mock-NIL1	NIL1	Traes_2DL_944CEC821	-4.55557	0.00498583
30hpi Fg-vs-mock-NIL1	NIL1	Traes_1BL_E9948BA9E	2.74695	0.0049879
30hpi Fg-vs-mock-NIL1	NIL1	Traes_4AL_DF6F2E533	5.36865	0.00500822
30hpi Fg-vs-mock-NIL1	NIL1	Traes_2AL_581043828	1.52268	0.00505196
30hpi Fg-vs-mock-NIL1	NIL1	Traes_1AS_49DFE6768	1.61978	0.00505959
30hpi Fg-vs-mock-NIL1	NIL1	Traes_4AL_B528D14EC	1.95105	0.00506085
30hpi Fg-vs-mock-NIL1	NIL1	Traes_3B_683657541	5.25176	0.00509307
30hpi Fg-vs-mock-NIL1	NIL1	Traes_7AS_D8B634EC8	5.48464	0.00514456
30hpi Fg-vs-mock-NIL1	NIL1	Traes_3DL_689BDF932	-1.62899	0.00521913
30hpi Fg-vs-mock-NIL1	NIL1	Traes_6AS_69909834A	1.16089	0.00525092
30hpi Fg-vs-mock-NIL1	NIL1	Traes_2BL_B2871DAAB	-4.72584	0.00527553
30hpi Fg-vs-mock-NIL1	NIL1	Traes_7BS_D49453B91	1.43165	0.0054157
30hpi Fg-vs-mock-NIL1	NIL1	Traes_7DL_95CB85791	1.37946	0.0054428
30hpi Fg-vs-mock-NIL1	NIL1	Traes_3DL_365F92C64	1.47196	0.00547531
30hpi Fg-vs-mock-NIL1	NIL1	Traes_7BL_3D493BE3D	3.65236	0.0055764
30hpi Fg-vs-mock-NIL1	NIL1	Traes_1DL_81950C4C9	-3.07113	0.00559143
30hpi Fg-vs-mock-NIL1	NIL1	Traes_4BL_97EDABD02	2.54169	0.00559653
30hpi Fg-vs-mock-NIL1	NIL1	Traes_4AL_64A5035E5	1.48415	0.0056015
30hpi Fg-vs-mock-NIL1	NIL1	Traes_5BS_9B199BDA9	-1.42346	0.00560793
30hpi Fg-vs-mock-NIL1	NIL1	Traes_7DL_0C947064D	-2.5931	0.00563456
30hpi Fg-vs-mock-NIL1	NIL1	Traes_6DL_BD0DBD741	2.58084	0.00563556
30hpi Fg-vs-mock-NIL1	NIL1	Traes_5BL_406A1C48D	1.13312	0.00564569
30hpi Fg-vs-mock-NIL1	NIL1	Traes_7DS_4759ECAEF	3.9243	0.00566632
30hpi Fg-vs-mock-NIL1	NIL1	Traes_6BS_0AFE47E4B	-1.90285	0.00569031
30hpi Fg-vs-mock-NIL1	NIL1	Traes_4AL_1B06BDBB6	2.33291	0.00569208
30hpi Fg-vs-mock-NIL1	NIL1	Traes_7BL_D3DA02B81	5.25263	0.00571987
30hpi Fg-vs-mock-NIL1	NIL1	Traes_2DL_2C9A53175	2.27893	0.00572031
30hpi Fg-vs-mock-NIL1	NIL1	Traes_6BS_6FEADA722	3.84383	0.00587235
30hpi Fg-vs-mock-NIL1	NIL1	Traes_2DL_364AC1350	2.50602	0.00588493
30hpi Fg-vs-mock-NIL1	NIL1	Traes_2DL_9E6DF03A0	1.53841	0.00599494
30hpi Fg-vs-mock-NIL1	NIL1	Traes_1AS_DDCA5C83F	-4.22484	0.006002
30hpi Fg-vs-mock-NIL1	NIL1	Traes_2BS_72A5D886B	3.65181	0.00600815
30hpi Fg-vs-mock-NIL1	NIL1	Traes_6BS_2078AF6AB	-1.13486	0.00601525
30hpi Fg-vs-mock-NIL1	NIL1	Traes_2AL_9AC83E910	1.64728	0.00603712
30hpi Fg-vs-mock-NIL1	NIL1	Traes_6BL_E67479548	2.2776	0.00604479
30hpi Fg-vs-mock-NIL1	NIL1	Traes_4DL_B75BA7E6C	1.00997	0.00613025
30hpi Fg-vs-mock-NIL1	NIL1	Traes_2DS_C75C44FB8	5.36689	0.00615263
30hpi Fg-vs-mock-NIL1	NIL1	Traes_5AL_F290E8198	-2.0555	0.00616536
30hpi Fg-vs-mock-NIL1	NIL1	Traes_1BL_F8BB21BC2	1.80502	0.00622971
30hpi Fg-vs-mock-NIL1	NIL1	Traes_6BS_E52059EA3	1.32895	0.0062345
30hpi Fg-vs-mock-NIL1	NIL1	Traes_3B_8F7CD1EBE	-2.66279	0.00626948
30hpi Fg-vs-mock-NIL1	NIL1	Traes_3B_238ED97FB	-1.91747	0.00627896
30hpi Fg-vs-mock-NIL1	NIL1	Traes_2AS_D5CD0FD7B	4.99892	0.00629761
30hpi Fg-vs-mock-NIL1	NIL1	Traes_5BL_E0E3EC75D	1.07799	0.00630927
30hpi Fg-vs-mock-NIL1	NIL1	Traes_4AL_0BE77C87E1	-3.09932	0.00631024
30hpi Fg-vs-mock-NIL1	NIL1	Traes_2BL_EEE025206	2.95286	0.00635923
30hpi Fg-vs-mock-NIL1	NIL1	Traes_3DS_85DD8C183	1.37065	0.00636402
30hpi Fg-vs-mock-NIL1	NIL1	Traes_5BL_53F131192	1.00453	0.00637552
30hpi Fg-vs-mock-NIL1	NIL1	Traes_6AS_5BAD56BB6	1.24584	0.00638288
30hpi Fg-vs-mock-NIL1	NIL1	Traes_2DL_A99D78B14	3.74609	0.00638917
30hpi Fg-vs-mock-NIL1	NIL1	Traes_4BL_09F303BBB	-4.28895	0.006413
30hpi Fg-vs-mock-NIL1	NIL1	Traes_6DL_8D3AF7514	1.60861	0.00646186
30hpi Fg-vs-mock-NIL1	NIL1	Traes_4DL_1A67E5A11	-1.43593	0.00646565
30hpi Fg-vs-mock-NIL1	NIL1	Traes_1BL_7C8FD5930	1.89236	0.00648721
30hpi Fg-vs-mock-NIL1	NIL1	Traes_1DS_A21FCBA3D	2.01432	0.0064964
30hpi Fg-vs-mock-NIL1	NIL1	Traes_1AS_5B4D05847	-4.07101	0.00653605
30hpi Fg-vs-mock-NIL1	NIL1	Traes_3B_6A02BC8C4	1.92114	0.00653912
30hpi Fg-vs-mock-NIL1	NIL1	Traes_3DL_22F34B023	1.05398	0.00653912
30hpi Fg-vs-mock-NIL1	NIL1	Traes_7DL_DAD2C2C1D	-3.39092	0.00654831
30hpi Fg-vs-mock-NIL1	NIL1	Traes_7BL_C3CF4F012	1.63341	0.0065684
30hpi Fg-vs-mock-NIL1	NIL1	Traes_7AS_80E40138D	3.64785	0.00660293
30hpi Fg-vs-mock-NIL1	NIL1	Traes_4AL_1CC5A956F	3.83632	0.00661174
30hpi Fg-vs-mock-NIL1	NIL1	Traes_2BS_40572FD0B	-3.63214	0.00662093
30hpi Fg-vs-mock-NIL1	NIL1	Traes_5BS_C7C851DA9	2.57389	0.00664623
30hpi Fg-vs-mock-NIL1	NIL1	Traes_5BL_1CF10603C	3.41225	0.00666165
30hpi Fg-vs-mock-NIL1	NIL1	Traes_3B_005B40741	1.74619	0.00666332
30hpi Fg-vs-mock-NIL1	NIL1	Traes_7DL_CCFB51E0F	-2.23578	0.00669773
30hpi Fg-vs-mock-NIL1	NIL1	Traes_4BS_A8E27D137	-2.74099	0.00673128
30hpi Fg-vs-mock-NIL1	NIL1	Traes_3DS_9897882C9	1.29598	0.00676022
30hpi Fg-vs-mock-NIL1	NIL1	Traes_6AS_E9FDEB4161	1.46892	0.00676133
30hpi Fg-vs-mock-NIL1	NIL1	Traes_2AS_B80F4C879	4.99868	0.00677582
30hpi Fg-vs-mock-NIL1	NIL1	Traes_3B_800053B59	4.01884	0.00686721
30hpi Fg-vs-mock-NIL1	NIL1	Traes_2AL_1D347D7AC	-3.51981	0.00689404
30hpi Fg-vs-mock-NIL1	NIL1	Traes_7BS_94EB3B3D6	5.24407	0.00689404
30hpi Fg-vs-mock-NIL1	NIL1	Traes_4AS_034F72028	-8.30426	0.00689891
30hpi Fg-vs-mock-NIL1	NIL1	Traes_7AL_B3A794EC9	1.20792	0.00709902
30hpi Fg-vs-mock-NIL1	NIL1	Traes_2BS_860C0BE40	3.19603	0.0071019
30hpi Fg-vs-mock-NIL1	NIL1	Traes_6AL_AF316AD12	5.13581	0.00711568
30hpi Fg-vs-mock-NIL1	NIL1	Traes_2AL_D95A99C27	-5.25162	0.0071905
30hpi Fg-vs-mock-NIL1	NIL1	Traes_3DS_D28CE63A8	1.21612	0.0072415
30hpi Fg-vs-mock-NIL1	NIL1	Traes_2DL_599D54742	4.99781	0.00724172
30hpi Fg-vs-mock-NIL1	NIL1	Traes_2DL_342D2421E	1.75431	0.00724638
30hpi Fg-vs-mock-NIL1	NIL1	Traes_2BL_AD45002E2	1.95992	0.00726185
30hpi Fg-vs-mock-NIL1	NIL1	Traes_5BL_6743793D2	1.7103	0.00734514
30hpi Fg-vs-mock-NIL1	NIL1	Traes_1BL_9828D7165	2.17267	0.00735356
30hpi Fg-vs-mock-NIL1	NIL1	Traes_2BL_CEF8A814F	1.43487	0.00737372
30hpi Fg-vs-mock-NIL1	NIL1	Traes_4BS_A229FBF7E	5.13202	0.00739147
30hpi Fg-vs-mock-NIL1	NIL1	Traes_5BL_3D3FA43A7	-2.52218	0.00739944
30hpi Fg-vs-mock-NIL1	NIL1	Traes_3B_7CF4D72A8	-2.18537	0.00740318
30hpi Fg-vs-mock-NIL1	NIL1	Traes_2AL_C064C5891	2.52983	0.00741625
30hpi Fg-vs-mock-NIL1	NIL1	Traes_5AL_67477DA25	-2.35915	0.00742557
30hpi Fg-vs-mock-NIL1	NIL1	Traes_1AL_F4F1F73DF	1.64386	0.00742596
30hpi Fg-vs-mock-NIL1	NIL1	Traes_7DS_6334E98E0	2.04123	0.00742654
30hpi Fg-vs-mock-NIL1	NIL1	Traes_3AL_7D4FB8479	1.40729	0.00745554
30hpi Fg-vs-mock-NIL1	NIL1	Traes_2BL_023BD7732	3.23239	0.00745554
30hpi Fg-vs-mock-NIL1	NIL1	Traes_6DL_42A839B66	1.71327	0.00750628
30hpi Fg-vs-mock-NIL1	NIL1	Traes_7DL_4B936BD0A	2.63713	0.00761999
30hpi Fg-vs-mock-NIL1	NIL1	Traes_1BL_CF019A219	2.27129	0.007655
30hpi Fg-vs-mock-NIL1	NIL1	Traes_4BL_667998E6F	1.76116	0.00765845
30hpi Fg-vs-mock-NIL1	NIL1	Traes_3B_2555F2513	-1.27987	0.0077018
30hpi Fg-vs-mock-NIL1	NIL1	Traes_2DS_E3F0742FF	3.64997	0.00770181
30hpi Fg-vs-mock-NIL1	NIL1	Traes_7DL_1913741A8	-2.98014	0.00773549
30hpi Fg-vs-mock-NIL1	NIL1	Traes_4AS_313DEE428	-2.52368	0.00775752
30hpi Fg-vs-mock-NIL1	NIL1	Traes_4AL_AB6E461A5	1.00547	0.0078508
30hpi Fg-vs-mock-NIL1	NIL1	Traes_4DS_B563336E9	5.55371	0.00794807
30hpi Fg-vs-mock-NIL1	NIL1	Traes_5BL_0639049591	-2.94036	0.00795127
30hpi Fg-vs-mock-NIL1	NIL1	Traes_3DL_3B1612F72	1.69474	0.00798809
30hpi Fg-vs-mock-NIL1	NIL1	Traes_2AL_2A29F5945	-2.33812	0.00800664
30hpi Fg-vs-mock-NIL1	NIL1	Traes_4BL_519F606C0	1.47114	0.00805751
30hpi Fg-vs-mock-NIL1	NIL1	Traes_4DL_973AD0673	3.54741	0.00811628
30hpi Fg-vs-mock-NIL1	NIL1	Traes_5DL_8AEA0FB35	1.64216	0.00817002
30hpi Fg-vs-mock-NIL1	NIL1	Traes_1AL_6DBDBC64A	-3.57033	0.00818182
30hpi Fg-vs-mock-NIL1	NIL1	Traes_4AS_068ACAA031	3.65562	0.00820773
30hpi Fg-vs-mock-NIL1	NIL1	Traes_7AS_51F59D246	2.10545	0.00822075
30hpi Fg-vs-mock-NIL1	NIL1	Traes_3AL_2F487F8E7	-5.49404	0.00824578
30hpi Fg-vs-mock-NIL1	NIL1	Traes_5BL_F6D090701	3.3053	0.00833053
30hpi Fg-vs-mock-NIL1	NIL1	Traes_6DL_52D536D06	-2.79985	0.00833916
30hpi Fg-vs-mock-NIL1	NIL1	Traes_1DL_661CCCB8C	1.8373	0.00838805
30hpi Fg-vs-mock-NIL1	NIL1	Traes_2DS_FEFE7D739	1.14586	0.00839668
30hpi Fg-vs-mock-NIL1	NIL1	Traes_4AL_8883421A8	-3.65498	0.0084673
30hpi Fg-vs-mock-NIL1	NIL1	Traes_1BL_51774DCD7	1.03511	0.00847178
30hpi Fg-vs-mock-NIL1	NIL1	Traes_2BL_BB1972F6D	1.08474	0.00847437
30hpi Fg-vs-mock-NIL1	NIL1	Traes_1DL_08A33D57A	-1.20263	0.00850452
30hpi Fg-vs-mock-NIL1	NIL1	Traes_6DL_BBAC725C3	3.4301	0.00853598
30hpi Fg-vs-mock-NIL1	NIL1	Traes_2DS_E036793DB	1.16882	0.00854402
30hpi Fg-vs-mock-NIL1	NIL1	Traes_5DL_B0170FA75	3.36586	0.00855677
30hpi Fg-vs-mock-NIL1	NIL1	Traes_3DS_8D2A92EF2	1.43961	0.00857554
30hpi Fg-vs-mock-NIL1	NIL1	Traes_2DS_AAA91D872	-4.12825	0.00860759
30hpi Fg-vs-mock-NIL1	NIL1	Traes_6BL_596CE8944	4.99746	0.00861545
30hpi Fg-vs-mock-NIL1	NIL1	Traes_6DL_72E1340D1	1.12758	0.00875003
30hpi Fg-vs-mock-NIL1	NIL1	Traes_7BL_A695A73D4	1.16943	0.00880695
30hpi Fg-vs-mock-NIL1	NIL1	Traes_6DS_1663A52241	1.29607	0.008859
30hpi Fg-vs-mock-NIL1	NIL1	Traes_5DL_022C1DE0A	-2.75345	0.00895704
30hpi Fg-vs-mock-NIL1	NIL1	Traes_4AL_314A51CED	1.09818	0.00902621
30hpi Fg-vs-mock-NIL1	NIL1	Traes_6DS_7469142ED	-1.5244	0.00904501
30hpi Fg-vs-mock-NIL1	NIL1	Traes_6BS_645BFA432	2.59548	0.00904638
30hpi Fg-vs-mock-NIL1	NIL1	Traes_5BL_E15391121	3.07652	0.0090702
30hpi Fg-vs-mock-NIL1	NIL1	Traes_7DS_0C11CC630	-2.25103	0.00907708
30hpi Fg-vs-mock-NIL1	NIL1	Traes_3AS_9165253EC	1.41202	0.00911291
30hpi Fg-vs-mock-NIL1	NIL1	Traes_1AS_AE4FDD91A	1.16197	0.00911816
30hpi Fg-vs-mock-NIL1	NIL1	Traes_7BL_8C6B85F0D1	-1.31579	0.00918396
30hpi Fg-vs-mock-NIL1	NIL1	Traes_4BL_F727FA1EC1	1.25341	0.00919735
30hpi Fg-vs-mock-NIL1	NIL1	Traes_3B_163FC6BE5	2.14495	0.00921302
30hpi Fg-vs-mock-NIL1	NIL1	Traes_3DL_96847DCCF	1.29889	0.00941795
30hpi Fg-vs-mock-NIL1	NIL1	Traes_3DS_4AF38A991	-2.54468	0.00944639
30hpi Fg-vs-mock-NIL1	NIL1	Traes_2BS_8F766B5E9	2.93277	0.00945718
30hpi Fg-vs-mock-NIL1	NIL1	Traes_3B_35DBC7F70	1.86719	0.00959954
30hpi Fg-vs-mock-NIL1	NIL1	Traes_3B_576C7B1C6	1.87148	0.00960044
30hpi Fg-vs-mock-NIL1	NIL1	Traes_2DL_2DDEB17A7	4.85087	0.00964241
30hpi Fg-vs-mock-NIL1	NIL1	Traes_7BS_0C02AE241	1.04834	0.0096491
30hpi Fg-vs-mock-NIL1	NIL1	Traes_5BL_DD7987EDE	-2.31354	0.00965827
30hpi Fg-vs-mock-NIL1	NIL1	Traes_3AL_CF1A4ACDE	-2.84225	0.00967422
30hpi Fg-vs-mock-NIL1	NIL1	Traes_1BL_72EC293D2	1.21727	0.00969988
30hpi Fg-vs-mock-NIL1	NIL1	Traes_5BL_804A76F11	5.24475	0.00969988
30hpi Fg-vs-mock-NIL1	NIL1	Traes_7DS_46CF551D1	-1.625	0.00975031
30hpi Fg-vs-mock-NIL1	NIL1	Traes_7AS_406885D49	1.40864	0.00991276
30hpi Fg-vs-mock-NIL1	NIL1	Traes_5DL_D6A405AB4	-5.07975	0.00993204
30hpi Fg-vs-mock-NIL1	NIL1	Traes_2DL_81E326F1A	1.86045	0.00993431
30hpi Fg-vs-mock-NIL1	NIL1	Traes_2BL_61BAD3C5D	1.0113	0.00995605
30hpi Fg-vs-mock-NIL1	NIL1	Traes_2BL_1AF474D3D	-2.57912	0.0101594
30hpi Fg-vs-mock-NIL1	NIL1	Traes_1BS_0904DDDB6	1.2521	0.0101645
30hpi Fg-vs-mock-NIL1	NIL1	Traes_4DL_3771EB44A	-3.58883	0.0101677
30hpi Fg-vs-mock-NIL1	NIL1	Traes_2AL_0F6282B30	4.8509	0.0101803
30hpi Fg-vs-mock-NIL1	NIL1	Traes_2AS_F415F3A0D	-1.35572	0.0102135
30hpi Fg-vs-mock-NIL1	NIL1	Traes_2AS_A862DBB71	-2.9766	0.01031
30hpi Fg-vs-mock-NIL1	NIL1	Traes_2AS_FE61E91CF	2.33028	0.0103289
30hpi Fg-vs-mock-NIL1	NIL1	Traes_3B_5B906C21B	1.01277	0.0103684
30hpi Fg-vs-mock-NIL1	NIL1	Traes_7DL_B8D42442D	2.50209	0.0104302
30hpi Fg-vs-mock-NIL1	NIL1	Traes_7BL_4A7BD2449	-3.83028	0.0104302
30hpi Fg-vs-mock-NIL1	NIL1	Traes_6AS_63D161345	2.22191	0.0104552
30hpi Fg-vs-mock-NIL1	NIL1	Traes_6BL_5F6249EEB	1.59627	0.0105061
30hpi Fg-vs-mock-NIL1	NIL1	Traes_2AL_B6ADD4248	4.28623	0.0106033
30hpi Fg-vs-mock-NIL1	NIL1	Traes_2DS_7DCDCE505	1.28497	0.0106338
30hpi Fg-vs-mock-NIL1	NIL1	Traes_3DS_981B4E4D9	-4.98818	0.0106844
30hpi Fg-vs-mock-NIL1	NIL1	Traes_2AS_BF1414EBE	1.55799	0.0107195
30hpi Fg-vs-mock-NIL1	NIL1	Traes_5DL_F20E1AFE0	-3.74995	0.0108318
30hpi Fg-vs-mock-NIL1	NIL1	Traes_1DL_52D511CDD	-2.72232	0.0108702
30hpi Fg-vs-mock-NIL1	NIL1	Traes_2DL_C5C149794	1.31571	0.0108832
30hpi Fg-vs-mock-NIL1	NIL1	Traes_5AL_F3F6BC0DD	-2.10906	0.0110389
30hpi Fg-vs-mock-NIL1	NIL1	Traes_7BL_9131E9B35	-3.06648	0.0110419
30hpi Fg-vs-mock-NIL1	NIL1	Traes_2AL_E52649391	-1.14462	0.0110866
30hpi Fg-vs-mock-NIL1	NIL1	Traes_2DL_520A76000	2.276	0.0111064
30hpi Fg-vs-mock-NIL1	NIL1	Traes_6BS_FC3E73AC6	1.25377	0.0111064
30hpi Fg-vs-mock-NIL1	NIL1	Traes_7DS_35615C7D4	1.24081	0.0111358
30hpi Fg-vs-mock-NIL1	NIL1	Traes_6BL_01E6CE316	-3.43658	0.011195
30hpi Fg-vs-mock-NIL1	NIL1	Traes_5BL_3892C17DC	1.04149	0.0112085
30hpi Fg-vs-mock-NIL1	NIL1	Traes_1DS_CB3B01234	1.48959	0.0113022
30hpi Fg-vs-mock-NIL1	NIL1	Traes_5BL_B477B88E5	2.39577	0.01131
30hpi Fg-vs-mock-NIL1	NIL1	Traes_7AS_B0C704344	-2.22983	0.0113655
30hpi Fg-vs-mock-NIL1	NIL1	Traes_1BL_5CE7799FF	-3.21593	0.0115204
30hpi Fg-vs-mock-NIL1	NIL1	Traes_3AS_A542EC6F6	1.05793	0.0115597
30hpi Fg-vs-mock-NIL1	NIL1	Traes_4AL_2F1622E75	2.93993	0.0117372
30hpi Fg-vs-mock-NIL1	NIL1	Traes_5BL_3A61355FC	-2.00709	0.0117658
30hpi Fg-vs-mock-NIL1	NIL1	Traes_5BS_98C73F5CA	2.56422	0.0117816
30hpi Fg-vs-mock-NIL1	NIL1	Traes_5BL_1A2009562	1.84818	0.0118729
30hpi Fg-vs-mock-NIL1	NIL1	Traes_6BS_4698671B3	-1.95997	0.0119362
30hpi Fg-vs-mock-NIL1	NIL1	Traes_4BS_C9EF0E689	-1.74452	0.012039
30hpi Fg-vs-mock-NIL1	NIL1	Traes_5BL_E6785AAE7	2.06284	0.0120616
30hpi Fg-vs-mock-NIL1	NIL1	Traes_5AL_6D9971FC5	-2.12302	0.012153
30hpi Fg-vs-mock-NIL1	NIL1	Traes_5AS_D9981FDDF	-3.24067	0.0121777
30hpi Fg-vs-mock-NIL1	NIL1	Traes_3DL_CFCD1DB3C	3.29013	0.0122085
30hpi Fg-vs-mock-NIL1	NIL1	Traes_5BS_8B64115BB	-2.3856	0.0122149
30hpi Fg-vs-mock-NIL1	NIL1	Traes_3AS_419EEC43B	-3.4838	0.0122891
30hpi Fg-vs-mock-NIL1	NIL1	Traes_3B_68E9EAAFD	-2.96163	0.0123146
30hpi Fg-vs-mock-NIL1	NIL1	Traes_7DS_FF6721CCB	-2.32825	0.01235
30hpi Fg-vs-mock-NIL1	NIL1	Traes_5BL_9A790E8CF	4.99676	0.0124082
30hpi Fg-vs-mock-NIL1	NIL1	Traes_3DS_18A009EE7	-1.16699	0.0125967
30hpi Fg-vs-mock-NIL1	NIL1	Traes_6DL_A0A80724C	-3.55235	0.0126516
30hpi Fg-vs-mock-NIL1	NIL1	Traes_2DL_C2CFFECCA	1.24322	0.0126895
30hpi Fg-vs-mock-NIL1	NIL1	Traes_1BL_BF3813A4B	1.58745	0.0128177
30hpi Fg-vs-mock-NIL1	NIL1	Traes_7AL_5AD772D91	1.03706	0.0128462
30hpi Fg-vs-mock-NIL1	NIL1	Traes_7AL_A29227860	1.28118	0.0128773
30hpi Fg-vs-mock-NIL1	NIL1	Traes_4AL_CB2996256	1.03087	0.012935
30hpi Fg-vs-mock-NIL1	NIL1	Traes_1AS_3FCCD2735	1.19252	0.0130067
30hpi Fg-vs-mock-NIL1	NIL1	Traes_4AL_26567AFFC	1.01941	0.0130828
30hpi Fg-vs-mock-NIL1	NIL1	Traes_3DS_3D1574862	3.06517	0.0130987
30hpi Fg-vs-mock-NIL1	NIL1	Traes_2AS_607E72B1A	3.92215	0.0131098
30hpi Fg-vs-mock-NIL1	NIL1	Traes_3DL_8E77330F4	1.79921	0.0131141
30hpi Fg-vs-mock-NIL1	NIL1	Traes_7BL_5CF2C67A3	2.87488	0.0131179
30hpi Fg-vs-mock-NIL1	NIL1	Traes_7DS_CDAB92117	1.34251	0.0131548
30hpi Fg-vs-mock-NIL1	NIL1	Traes_5DL_9DED182B6	1.81678	0.0131549
30hpi Fg-vs-mock-NIL1	NIL1	Traes_7DS_07DD842EA	3.75656	0.0131864
30hpi Fg-vs-mock-NIL1	NIL1	Traes_7DL_A1B6683F3	-5.47791	0.0132756
30hpi Fg-vs-mock-NIL1	NIL1	Traes_5DS_8D9B4DE61	3.06074	0.0133113
30hpi Fg-vs-mock-NIL1	NIL1	Traes_5BL_DCFF5D65F	1.11616	0.0133113
30hpi Fg-vs-mock-NIL1	NIL1	Traes_1AL_F72809737	1.36967	0.0133432
30hpi Fg-vs-mock-NIL1	NIL1	Traes_6AL_A582048EF	-3.75977	0.0133729
30hpi Fg-vs-mock-NIL1	NIL1	Traes_1BL_9CFA90539	1.26152	0.0134463
30hpi Fg-vs-mock-NIL1	NIL1	Traes_5BS_D585604F3	1.19456	0.0135482
30hpi Fg-vs-mock-NIL1	NIL1	Traes_2DL_1C4C67BC8	5.00078	0.0137047
30hpi Fg-vs-mock-NIL1	NIL1	Traes_1AL_A66798759	1.22755	0.0137196
30hpi Fg-vs-mock-NIL1	NIL1	Traes_5DL_80A6FDB52	2.0149	0.0137979
30hpi Fg-vs-mock-NIL1	NIL1	Traes_1BL_596874916	-2.70452	0.0138474
30hpi Fg-vs-mock-NIL1	NIL1	Traes_2BS_06ADB72D0	-2.91485	0.0138491
30hpi Fg-vs-mock-NIL1	NIL1	Traes_4DS_E8A969443	2.7801	0.0139376
30hpi Fg-vs-mock-NIL1	NIL1	Traes_7BL_E26EA1E61	5.00082	0.0139436
30hpi Fg-vs-mock-NIL1	NIL1	Traes_3B_9F4FF3CA1	1.31485	0.0139603
30hpi Fg-vs-mock-NIL1	NIL1	Traes_5BL_44269969B	-1.05906	0.0140194
30hpi Fg-vs-mock-NIL1	NIL1	Traes_7DL_7C5EAB9C9	-2.33548	0.0141097
30hpi Fg-vs-mock-NIL1	NIL1	Traes_1BL_B9D587850	-4.431	0.0141912
30hpi Fg-vs-mock-NIL1	NIL1	Traes_2AS_761D21DFA	1.13178	0.0141988
30hpi Fg-vs-mock-NIL1	NIL1	Traes_3DL_15C46B725	1.79547	0.0143201
30hpi Fg-vs-mock-NIL1	NIL1	Traes_7DL_6D3618B5F	2.0419	0.0145279
30hpi Fg-vs-mock-NIL1	NIL1	Traes_3DS_CB161F27C	1.6506	0.0145566
30hpi Fg-vs-mock-NIL1	NIL1	Traes_4AL_5CC914E5A	2.38694	0.0146341
30hpi Fg-vs-mock-NIL1	NIL1	Traes_2BS_4DD94A731	2.3961	0.014746
30hpi Fg-vs-mock-NIL1	NIL1	Traes_7AL_35165D4BE	-3.42986	0.0147979
30hpi Fg-vs-mock-NIL1	NIL1	Traes_4DL_7C06D6CD6	-3.6737	0.0148055
30hpi Fg-vs-mock-NIL1	NIL1	Traes_7AS_FEE6CC75E1	2.53471	0.0148159
30hpi Fg-vs-mock-NIL1	NIL1	Traes_4BS_9BDCDFB99	2.18479	0.0149518
30hpi Fg-vs-mock-NIL1	NIL1	Traes_6AS_3A8E07254	-1.96157	0.0150133
30hpi Fg-vs-mock-NIL1	NIL1	Traes_5BL_10BFBACCA	1.10568	0.0152023
30hpi Fg-vs-mock-NIL1	NIL1	Traes_1AL_881A0ECDC	2.00073	0.0152589
30hpi Fg-vs-mock-NIL1	NIL1	Traes_4AL_943FCA99D	1.38955	0.0152616
30hpi Fg-vs-mock-NIL1	NIL1	Traes_6BL_B84BC12EC	-4.15846	0.0152616
30hpi Fg-vs-mock-NIL1	NIL1	Traes_6DL_4E7B81402	-3.4039	0.0152879
30hpi Fg-vs-mock-NIL1	NIL1	Traes_2DS_9038228DC	1.26077	0.0152972
30hpi Fg-vs-mock-NIL1	NIL1	Traes_7BL_1056F3A39	3.43494	0.0153494
30hpi Fg-vs-mock-NIL1	NIL1	Traes_5BL_D8B1C67B3	1.80868	0.0153512
30hpi Fg-vs-mock-NIL1	NIL1	Traes_7DL_4C3A77D7A	4.85368	0.0153763
30hpi Fg-vs-mock-NIL1	NIL1	Traes_6AL_0C064D4DD	2.16112	0.0154262
30hpi Fg-vs-mock-NIL1	NIL1	Traes_6DS_D281B7D32	3.31381	0.0155453
30hpi Fg-vs-mock-NIL1	NIL1	Traes_1BL_A06436818	1.0594	0.0156678
30hpi Fg-vs-mock-NIL1	NIL1	Traes_2AS_0E33CD71F	1.29059	0.0157332
30hpi Fg-vs-mock-NIL1	NIL1	Traes_4AL_DF55853C2	1.27554	0.0157332
30hpi Fg-vs-mock-NIL1	NIL1	Traes_5DS_51F474DBB	-1.88703	0.0157891
30hpi Fg-vs-mock-NIL1	NIL1	Traes_2AS_3A8C0BD60	2.96938	0.0159185
30hpi Fg-vs-mock-NIL1	NIL1	Traes_1DS_578ADDF80	3.6599	0.0159996
30hpi Fg-vs-mock-NIL1	NIL1	Traes_3AL_2BA57EDD6	4.99177	0.0160118
30hpi Fg-vs-mock-NIL1	NIL1	Traes_2DL_8BE95C4CB	1.33569	0.016169
30hpi Fg-vs-mock-NIL1	NIL1	Traes_5DL_34F76846C	2.0634	0.016169
30hpi Fg-vs-mock-NIL1	NIL1	Traes_5BL_58C4A08F1	-2.75497	0.0162414
30hpi Fg-vs-mock-NIL1	NIL1	Traes_1AL_4B3591E96	2.94715	0.0163441
30hpi Fg-vs-mock-NIL1	NIL1	Traes_1DL_CA3D844E5	1.01114	0.0163613
30hpi Fg-vs-mock-NIL1	NIL1	Traes_3AS_F35CF9E65	1.07006	0.0163687
30hpi Fg-vs-mock-NIL1	NIL1	Traes_6AL_07D3EB2D3	1.57976	0.0164288
30hpi Fg-vs-mock-NIL1	NIL1	Traes_2BS_8ABD4017E	-1.15148	0.0164391
30hpi Fg-vs-mock-NIL1	NIL1	Traes_2BS_30A763942	1.05014	0.0164415
30hpi Fg-vs-mock-NIL1	NIL1	Traes_1AS_1DEF37567	-3.22662	0.0164755
30hpi Fg-vs-mock-NIL1	NIL1	Traes_5DL_ED013C243	-3.57765	0.0165652
30hpi Fg-vs-mock-NIL1	NIL1	Traes_3B_41BA25FD8	1.08261	0.0166091
30hpi Fg-vs-mock-NIL1	NIL1	Traes_2AL_DE86B9FD4	1.60168	0.0166542
30hpi Fg-vs-mock-NIL1	NIL1	Traes_2DL_447833220	1.75323	0.0166542
30hpi Fg-vs-mock-NIL1	NIL1	Traes_3AL_6ACA8B4C9	-4.06273	0.0169234
30hpi Fg-vs-mock-NIL1	NIL1	Traes_7BL_FD0CB95AC	-3.75417	0.0169251
30hpi Fg-vs-mock-NIL1	NIL1	Traes_3B_34C57569B	-2.66484	0.0169646
30hpi Fg-vs-mock-NIL1	NIL1	Traes_2DS_F24B59683	-1.15081	0.01704
30hpi Fg-vs-mock-NIL1	NIL1	Traes_6DL_1CE58E347	1.43318	0.01704
30hpi Fg-vs-mock-NIL1	NIL1	Traes_3DL_B3F249728	-1.81769	0.0171017
30hpi Fg-vs-mock-NIL1	NIL1	Traes_1DL_2E20F9EE9	1.40449	0.0171017
30hpi Fg-vs-mock-NIL1	NIL1	Traes_1DL_6774DC69B	1.63276	0.0171089
30hpi Fg-vs-mock-NIL1	NIL1	Traes_5DL_E4E401B4C	-2.31741	0.0171089
30hpi Fg-vs-mock-NIL1	NIL1	Traes_5BL_039D79BEC	1.9843	0.0173896
30hpi Fg-vs-mock-NIL1	NIL1	Traes_1BS_7C281FB50	-3.62804	0.0175003
30hpi Fg-vs-mock-NIL1	NIL1	Traes_6DL_B3E4E18C9	4.84794	0.0175311
30hpi Fg-vs-mock-NIL1	NIL1	Traes_2DL_130D6031E	1.96308	0.0175704
30hpi Fg-vs-mock-NIL1	NIL1	Traes_7BS_D5A80962B	-3.34995	0.0175903
30hpi Fg-vs-mock-NIL1	NIL1	Traes_6BL_E5A9546C9	1.97663	0.0176627
30hpi Fg-vs-mock-NIL1	NIL1	Traes_4AL_B68D646B2	-4.30931	0.0176856
30hpi Fg-vs-mock-NIL1	NIL1	Traes_7DL_8FF389F57	-6.10459	0.0177718
30hpi Fg-vs-mock-NIL1	NIL1	Traes_6DS_167471005	1.47827	0.017838
30hpi Fg-vs-mock-NIL1	NIL1	Traes_3B_B8697F82E	1.27	0.017838
30hpi Fg-vs-mock-NIL1	NIL1	Traes_1AL_180B9CF01	1.02539	0.017917
30hpi Fg-vs-mock-NIL1	NIL1	Traes_2DL_7C330B1AA	4.99073	0.0179852
30hpi Fg-vs-mock-NIL1	NIL1	Traes_5BL_5A23A8D89	-6.4639	0.0179952
30hpi Fg-vs-mock-NIL1	NIL1	Traes_3AS_90405374C	1.16575	0.0180752
30hpi Fg-vs-mock-NIL1	NIL1	Traes_5DL_27D2F206E	1.51923	0.0180937
30hpi Fg-vs-mock-NIL1	NIL1	Traes_1AL_E0E9E92D6	-4.84817	0.0180937
30hpi Fg-vs-mock-NIL1	NIL1	Traes_5BL_A416D5654	-3.40856	0.0181455
30hpi Fg-vs-mock-NIL1	NIL1	Traes_2DL_1DF0BCEA0	1.50978	0.0182051
30hpi Fg-vs-mock-NIL1	NIL1	Traes_6AL_55FAE0BC8	1.27636	0.0182999
30hpi Fg-vs-mock-NIL1	NIL1	Traes_2BL_E48A792E2	-1.83772	0.0183014
30hpi Fg-vs-mock-NIL1	NIL1	Traes_6AL_EE67ADCBF	-1.14471	0.0184021
30hpi Fg-vs-mock-NIL1	NIL1	Traes_6BL_CA8C61BAE	4.85118	0.0184537
30hpi Fg-vs-mock-NIL1	NIL1	Traes_3AL_FFFAD9481	-3.35986	0.0185453
30hpi Fg-vs-mock-NIL1	NIL1	Traes_1BS_6D7C05CD6	-2.94496	0.0186515
30hpi Fg-vs-mock-NIL1	NIL1	Traes_7AS_08A8EF869	2.26876	0.0186763
30hpi Fg-vs-mock-NIL1	NIL1	Traes_3B_9045AD244	2.72915	0.0187257
30hpi Fg-vs-mock-NIL1	NIL1	Traes_1BL_B71C357EA	-7.77929	0.0188804
30hpi Fg-vs-mock-NIL1	NIL1	Traes_4BS_D6FEDC410	1.9107	0.0188822
30hpi Fg-vs-mock-NIL1	NIL1	Traes_1AL_FCDEC0107	-5.34008	0.0188977
30hpi Fg-vs-mock-NIL1	NIL1	Traes_3B_A6E386F1A	1.0625	0.0189075
30hpi Fg-vs-mock-NIL1	NIL1	Traes_6AL_9BEE2EAE1	1.04348	0.018972
30hpi Fg-vs-mock-NIL1	NIL1	Traes_1BS_2CE0B94B3	-4.84155	0.0190291
30hpi Fg-vs-mock-NIL1	NIL1	Traes_5DL_E060E44EA	1.00608	0.0192607
30hpi Fg-vs-mock-NIL1	NIL1	Traes_3B_2271D1541	4.85479	0.0193324
30hpi Fg-vs-mock-NIL1	NIL1	Traes_6DS_C3E4CCAAC	1.11169	0.0193324
30hpi Fg-vs-mock-NIL1	NIL1	Traes_7AS_FECD94D4B	-5.2014	0.0193687
30hpi Fg-vs-mock-NIL1	NIL1	Traes_5DL_A90913036	-2.89567	0.0194246
30hpi Fg-vs-mock-NIL1	NIL1	Traes_2BS_C5F591C24	-2.73887	0.0195133
30hpi Fg-vs-mock-NIL1	NIL1	Traes_2DL_5FE860D5F	1.02096	0.0196145
30hpi Fg-vs-mock-NIL1	NIL1	Traes_6AL_FED9A6521	4.85077	0.0196953
30hpi Fg-vs-mock-NIL1	NIL1	Traes_2BS_FEF4BCA61	1.13319	0.019705
30hpi Fg-vs-mock-NIL1	NIL1	Traes_3AS_491B176E2	-5.52782	0.0200095
30hpi Fg-vs-mock-NIL1	NIL1	Traes_4DS_A28BC582A	-5.56303	0.0200467
30hpi Fg-vs-mock-NIL1	NIL1	Traes_2DS_FC2AD3099	1.51723	0.0201926
30hpi Fg-vs-mock-NIL1	NIL1	Traes_1AL_07B3AC9EA	2.25412	0.0202778
30hpi Fg-vs-mock-NIL1	NIL1	Traes_4DL_37654F435	-4.79472	0.0204711
30hpi Fg-vs-mock-NIL1	NIL1	Traes_3AL_51989AB3B	-1.66993	0.0204877
30hpi Fg-vs-mock-NIL1	NIL1	Traes_7BL_163D2C6B5	-3.31675	0.0205578
30hpi Fg-vs-mock-NIL1	NIL1	Traes_3DL_DD511E4BB	-5.00866	0.0208221
30hpi Fg-vs-mock-NIL1	NIL1	Traes_4AL_F445168BE	1.27973	0.0209229
30hpi Fg-vs-mock-NIL1	NIL1	Traes_7AL_C95405B10	1.85259	0.0209295
30hpi Fg-vs-mock-NIL1	NIL1	Traes_2BL_D26B1E5DD	-3.29817	0.0210327
30hpi Fg-vs-mock-NIL1	NIL1	Traes_1AL_8819E4FBC	2.80254	0.0211001
30hpi Fg-vs-mock-NIL1	NIL1	Traes_4BS_B4E081148	1.25472	0.0212391
30hpi Fg-vs-mock-NIL1	NIL1	Traes_2DL_904D438E4	1.26946	0.0213322
30hpi Fg-vs-mock-NIL1	NIL1	Traes_4AL_80727DCA6	1.44572	0.021453
30hpi Fg-vs-mock-NIL1	NIL1	Traes_7DS_674C1055E	-3.02306	0.021453
30hpi Fg-vs-mock-NIL1	NIL1	Traes_7DL_C9F7513F4	1.04716	0.0214729
30hpi Fg-vs-mock-NIL1	NIL1	Traes_6DL_45CF6C854	-1.37258	0.0215576
30hpi Fg-vs-mock-NIL1	NIL1	Traes_7AS_732FDB7F5	-1.05514	0.0216933
30hpi Fg-vs-mock-NIL1	NIL1	Traes_2DS_D37817094	-3.3632	0.0218771
30hpi Fg-vs-mock-NIL1	NIL1	Traes_6AS_F23158B25	2.14375	0.0219201
30hpi Fg-vs-mock-NIL1	NIL1	Traes_4AS_20EAF4CEC	1.01732	0.0219283
30hpi Fg-vs-mock-NIL1	NIL1	Traes_5DS_DF8E59628	5.2573	0.0219734
30hpi Fg-vs-mock-NIL1	NIL1	Traes_3B_412B630D6	2.78399	0.0220168
30hpi Fg-vs-mock-NIL1	NIL1	Traes_7DL_FA15DB03A	2.4266	0.0220966
30hpi Fg-vs-mock-NIL1	NIL1	Traes_3AL_0C7CB044E	1.20493	0.0222347
30hpi Fg-vs-mock-NIL1	NIL1	Traes_6AS_9A3864017	2.51715	0.0222591
[truncated: 38,857 more rows]
