# Supplementary material for: Joint Transcriptomic and Metabolomic Analyses Reveal Changes in the Primary Metabolism and Imbalances in the Subgenome Orchestration in the Bread Wheat Molecular Response to Fusarium graminearum
Source: G3 (Bethesda). 2015 Oct 4;5(12):2579–92. doi: 10.1534/g3.115.021550 (PMC4683631; doi:10.1534/g3.115.021550)
Supplement: Supporting Information [file supp_g3.115.021550_TableS4.xlsx]

## Sheet: S4
List of differentially expressed genes comparing NILs against NIL4
Comparison	hpi	treatment	NIL	gene	log2FC	FDR adjusted P
30hpi-NIL1-vs-NIL4-mock	30hpi	mock	NIL1	Traes_5AS_A2715CBB2	6.44196	6.2572e-211
30hpi-NIL1-vs-NIL4-mock	30hpi	mock	NIL1	Traes_3B_8901FB437	-11.2682	1.01702e-206
30hpi-NIL1-vs-NIL4-mock	30hpi	mock	NIL1	Traes_5AL_B446A0742	6.84959	1.85077e-203
30hpi-NIL1-vs-NIL4-mock	30hpi	mock	NIL1	Traes_3B_EE6D6EEC7	-6.37348	7.87573e-196
30hpi-NIL1-vs-NIL4-mock	30hpi	mock	NIL1	Traes_5AL_EA802A833	7.33381	1.97856e-184
30hpi-NIL1-vs-NIL4-mock	30hpi	mock	NIL1	Traes_5AS_D71CD62EA	3.3162	1.18448e-140
30hpi-NIL1-vs-NIL4-mock	30hpi	mock	NIL1	Traes_3B_9985A569B	6.82348	9.88207e-129
30hpi-NIL1-vs-NIL4-mock	30hpi	mock	NIL1	Traes_3B_05EEE7D3F1	-3.12508	3.63516e-112
30hpi-NIL1-vs-NIL4-mock	30hpi	mock	NIL1	Traes_5AL_96EA07253	6.61672	4.90931e-108
30hpi-NIL1-vs-NIL4-mock	30hpi	mock	NIL1	Traes_5AL_C89EEBE50	5.50785	8.21304e-106
30hpi-NIL1-vs-NIL4-mock	30hpi	mock	NIL1	Traes_5AS_96A151FEB	7.13504	6.43792e-96
30hpi-NIL1-vs-NIL4-mock	30hpi	mock	NIL1	Traes_3B_8E820A790	2.4449	5.43469e-87
30hpi-NIL1-vs-NIL4-mock	30hpi	mock	NIL1	Traes_3B_630DD22BF	2.3669	2.77267e-77
30hpi-NIL1-vs-NIL4-mock	30hpi	mock	NIL1	Traes_5AL_E4EFEF2BD	6.3923	8.49707e-77
30hpi-NIL1-vs-NIL4-mock	30hpi	mock	NIL1	Traes_5AS_3F5D7BE76	2.78602	8.8438e-77
30hpi-NIL1-vs-NIL4-mock	30hpi	mock	NIL1	Traes_3B_C7311D239	3.29709	1.57404e-76
30hpi-NIL1-vs-NIL4-mock	30hpi	mock	NIL1	Traes_3B_E81A8FACB	4.89601	2.32997e-75
30hpi-NIL1-vs-NIL4-mock	30hpi	mock	NIL1	Traes_5AS_A25D67370	-4.26517	7.74481e-71
30hpi-NIL1-vs-NIL4-mock	30hpi	mock	NIL1	Traes_3B_C09E90169	-4.39513	3.67518e-67
30hpi-NIL1-vs-NIL4-mock	30hpi	mock	NIL1	Traes_3B_86B4249D7	-8.16751	4.4758e-67
30hpi-NIL1-vs-NIL4-mock	30hpi	mock	NIL1	Traes_3B_974D6BD76	-3.16965	6.80964e-63
30hpi-NIL1-vs-NIL4-mock	30hpi	mock	NIL1	Traes_3B_31DB849ED	-7.70743	7.13444e-63
30hpi-NIL1-vs-NIL4-mock	30hpi	mock	NIL1	Traes_5AS_EFBDFB910	2.02887	6.83904e-62
30hpi-NIL1-vs-NIL4-mock	30hpi	mock	NIL1	Traes_5AS_51689D8AF	-5.32408	7.82871e-54
30hpi-NIL1-vs-NIL4-mock	30hpi	mock	NIL1	Traes_3B_7A8EB5D1A	-8.92446	1.33217e-53
30hpi-NIL1-vs-NIL4-mock	30hpi	mock	NIL1	Traes_5AS_E73817521	1.78705	2.36756e-49
30hpi-NIL1-vs-NIL4-mock	30hpi	mock	NIL1	Traes_5BL_9812A4B62	1.35435	3.27759e-48
30hpi-NIL1-vs-NIL4-mock	30hpi	mock	NIL1	Traes_3B_ADCF93AE0	4.82119	1.70178e-43
30hpi-NIL1-vs-NIL4-mock	30hpi	mock	NIL1	Traes_3B_213492E32	1.51897	2.99449e-40
30hpi-NIL1-vs-NIL4-mock	30hpi	mock	NIL1	Traes_5AL_00CC4E7C6	3.01992	4.84753e-40
30hpi-NIL1-vs-NIL4-mock	30hpi	mock	NIL1	Traes_3B_019A2EEE1	-8.15315	1.6977e-39
30hpi-NIL1-vs-NIL4-mock	30hpi	mock	NIL1	Traes_5AL_94768ABD9	1.28266	3.6267e-39
30hpi-NIL1-vs-NIL4-mock	30hpi	mock	NIL1	Traes_5BL_F234544EF	-5.02126	5.37479e-38
30hpi-NIL1-vs-NIL4-mock	30hpi	mock	NIL1	Traes_3B_4BBF52526	-6.44737	6.18017e-37
30hpi-NIL1-vs-NIL4-mock	30hpi	mock	NIL1	Traes_3B_592CE6F7F	-1.1369	4.72742e-31
30hpi-NIL1-vs-NIL4-mock	30hpi	mock	NIL1	Traes_5AS_FA425CC52	-8.28477	1.42381e-30
30hpi-NIL1-vs-NIL4-mock	30hpi	mock	NIL1	Traes_3B_3A70D33A6	2.46046	6.0684e-29
30hpi-NIL1-vs-NIL4-mock	30hpi	mock	NIL1	Traes_3B_BEF2FDE60	2.48245	1.30666e-28
30hpi-NIL1-vs-NIL4-mock	30hpi	mock	NIL1	Traes_5AS_DB6DC4945	2.8204	2.13117e-27
30hpi-NIL1-vs-NIL4-mock	30hpi	mock	NIL1	Traes_3B_8ED04BC95	2.52162	7.05747e-27
30hpi-NIL1-vs-NIL4-mock	30hpi	mock	NIL1	Traes_3B_9B69D1F50	4.64218	8.66384e-26
30hpi-NIL1-vs-NIL4-mock	30hpi	mock	NIL1	Traes_5AL_E24DCCFF0	2.9599	3.63457e-25
30hpi-NIL1-vs-NIL4-mock	30hpi	mock	NIL1	Traes_3B_600FC81DA	-2.29119	3.00661e-24
30hpi-NIL1-vs-NIL4-mock	30hpi	mock	NIL1	Traes_3B_B74F61671	-3.39215	5.8283e-24
30hpi-NIL1-vs-NIL4-mock	30hpi	mock	NIL1	Traes_5AS_D42C83AB8	1.67451	7.20501e-24
30hpi-NIL1-vs-NIL4-mock	30hpi	mock	NIL1	Traes_5AL_9C9E55228	1.77098	8.0574e-24
30hpi-NIL1-vs-NIL4-mock	30hpi	mock	NIL1	Traes_5AS_FECFF9702	2.15735	2.43536e-22
30hpi-NIL1-vs-NIL4-mock	30hpi	mock	NIL1	Traes_3B_3948A2374	-1.60293	1.38173e-21
30hpi-NIL1-vs-NIL4-mock	30hpi	mock	NIL1	Traes_3B_CB2BA12CD	-2.69192	2.09555e-21
30hpi-NIL1-vs-NIL4-mock	30hpi	mock	NIL1	Traes_3B_90B17E3CF	2.68193	2.43966e-21
30hpi-NIL1-vs-NIL4-mock	30hpi	mock	NIL1	Traes_5AS_56B7AB4C9	1.74792	5.15061e-21
30hpi-NIL1-vs-NIL4-mock	30hpi	mock	NIL1	Traes_3B_1396EA938	2.08385	9.45172e-21
30hpi-NIL1-vs-NIL4-mock	30hpi	mock	NIL1	Traes_3B_CE31EE51C	5.58263	5.5807e-20
30hpi-NIL1-vs-NIL4-mock	30hpi	mock	NIL1	Traes_3B_DD8933BB9	-4.16496	7.1294e-20
30hpi-NIL1-vs-NIL4-mock	30hpi	mock	NIL1	Traes_5AL_633ED6A5D	3.03687	1.78042e-19
30hpi-NIL1-vs-NIL4-mock	30hpi	mock	NIL1	Traes_5AL_C25D1FB2E	1.47671	1.31167e-18
30hpi-NIL1-vs-NIL4-mock	30hpi	mock	NIL1	Traes_3DS_2BD8DC857	7.81881	4.82758e-18
30hpi-NIL1-vs-NIL4-mock	30hpi	mock	NIL1	Traes_3B_2B45A100D	3.82038	3.07616e-17
30hpi-NIL1-vs-NIL4-mock	30hpi	mock	NIL1	Traes_5AL_2EC36FC33	2.97613	5.885e-17
30hpi-NIL1-vs-NIL4-mock	30hpi	mock	NIL1	Traes_5AS_704A2ADF0	-4.44012	1.07911e-15
30hpi-NIL1-vs-NIL4-mock	30hpi	mock	NIL1	Traes_3B_6A585354F	5.78128	3.54602e-15
30hpi-NIL1-vs-NIL4-mock	30hpi	mock	NIL1	Traes_3B_676AD1706	6.39554	2.4676e-14
30hpi-NIL1-vs-NIL4-mock	30hpi	mock	NIL1	Traes_3B_E23F2C86F	-1.8257	3.43687e-14
30hpi-NIL1-vs-NIL4-mock	30hpi	mock	NIL1	Traes_3B_41EE9C1AA	3.07921	5.04287e-14
30hpi-NIL1-vs-NIL4-mock	30hpi	mock	NIL1	Traes_2BS_FEF44A7A2	-7.03885	7.47977e-14
30hpi-NIL1-vs-NIL4-mock	30hpi	mock	NIL1	Traes_3B_A748952F3	-2.85791	8.73755e-14
30hpi-NIL1-vs-NIL4-mock	30hpi	mock	NIL1	Traes_5AL_677B189DF	-2.91928	1.27283e-13
30hpi-NIL1-vs-NIL4-mock	30hpi	mock	NIL1	Traes_3AS_7529A2159	4.27253	4.46991e-13
30hpi-NIL1-vs-NIL4-mock	30hpi	mock	NIL1	Traes_4BS_5D060446C	-1.16387	3.22665e-12
30hpi-NIL1-vs-NIL4-mock	30hpi	mock	NIL1	Traes_1BS_5A02E9580	-1.30464	3.48308e-12
30hpi-NIL1-vs-NIL4-mock	30hpi	mock	NIL1	Traes_5AL_3AA4476D6	6.45301	1.34031e-11
30hpi-NIL1-vs-NIL4-mock	30hpi	mock	NIL1	Traes_5AS_0693FDB91	3.84475	1.50912e-11
30hpi-NIL1-vs-NIL4-mock	30hpi	mock	NIL1	Traes_2AL_4264EC788	-2.79555	4.86988e-11
30hpi-NIL1-vs-NIL4-mock	30hpi	mock	NIL1	Traes_5AL_1D8F705CE	1.36866	1.20301e-10
30hpi-NIL1-vs-NIL4-mock	30hpi	mock	NIL1	Traes_5AS_4A9BA8AD6	1.32358	3.69515e-10
30hpi-NIL1-vs-NIL4-mock	30hpi	mock	NIL1	Traes_5AL_AC6404BE0	-2.80617	5.28774e-09
30hpi-NIL1-vs-NIL4-mock	30hpi	mock	NIL1	Traes_3B_19E2B71CE	-3.04692	6.94997e-09
30hpi-NIL1-vs-NIL4-mock	30hpi	mock	NIL1	Traes_5AL_98327BB43	-6.68848	1.28617e-08
30hpi-NIL1-vs-NIL4-mock	30hpi	mock	NIL1	Traes_3DS_1F441A573	2.39668	1.52744e-08
30hpi-NIL1-vs-NIL4-mock	30hpi	mock	NIL1	Traes_5AS_5FDB5DF71	6.55505	1.65241e-08
30hpi-NIL1-vs-NIL4-mock	30hpi	mock	NIL1	Traes_3DS_A75F7C322	4.78505	2.89704e-08
30hpi-NIL1-vs-NIL4-mock	30hpi	mock	NIL1	Traes_5AL_75780E5B0	-1.19331	9.40661e-08
30hpi-NIL1-vs-NIL4-mock	30hpi	mock	NIL1	Traes_3B_4EEE10367	6.35841	1.37814e-07
30hpi-NIL1-vs-NIL4-mock	30hpi	mock	NIL1	Traes_3B_0B9FADF42	1.01514	1.45948e-07
30hpi-NIL1-vs-NIL4-mock	30hpi	mock	NIL1	Traes_3DS_2538C63C8	1.04783	2.62926e-07
30hpi-NIL1-vs-NIL4-mock	30hpi	mock	NIL1	Traes_5AS_81202BD88	1.25357	4.09903e-07
30hpi-NIL1-vs-NIL4-mock	30hpi	mock	NIL1	Traes_5AS_BD279FFF4	6.52271	6.55757e-07
30hpi-NIL1-vs-NIL4-mock	30hpi	mock	NIL1	Traes_7AS_A6C843545	1.22588	7.68049e-07
30hpi-NIL1-vs-NIL4-mock	30hpi	mock	NIL1	Traes_3B_D49EBA705	2.98876	1.06688e-06
30hpi-NIL1-vs-NIL4-mock	30hpi	mock	NIL1	Traes_3B_5E257B22F	-1.30425	1.34297e-06
30hpi-NIL1-vs-NIL4-mock	30hpi	mock	NIL1	Traes_1BL_D964D1659	-6.04981	2.62483e-06
30hpi-NIL1-vs-NIL4-mock	30hpi	mock	NIL1	Traes_1DS_18CC58683	1.38692	3.38319e-06
30hpi-NIL1-vs-NIL4-mock	30hpi	mock	NIL1	Traes_3B_8FEC1BE87	-1.66121	3.66554e-06
30hpi-NIL1-vs-NIL4-mock	30hpi	mock	NIL1	Traes_3AL_18B03D894	3.37822	4.08376e-06
30hpi-NIL1-vs-NIL4-mock	30hpi	mock	NIL1	Traes_5AL_BE831EEC2	1.16473	5.00442e-06
30hpi-NIL1-vs-NIL4-mock	30hpi	mock	NIL1	Traes_3B_837B5733E	2.78363	7.00386e-06
30hpi-NIL1-vs-NIL4-mock	30hpi	mock	NIL1	Traes_1AS_CE0F723A9	1.47728	1.27429e-05
30hpi-NIL1-vs-NIL4-mock	30hpi	mock	NIL1	Traes_6DL_BC5CF98D1	-2.24093	1.82994e-05
30hpi-NIL1-vs-NIL4-mock	30hpi	mock	NIL1	Traes_5AL_1639C7AB0	2.25801	1.92464e-05
30hpi-NIL1-vs-NIL4-mock	30hpi	mock	NIL1	Traes_1BS_21C5730C3	1.5235	2.38019e-05
30hpi-NIL1-vs-NIL4-mock	30hpi	mock	NIL1	Traes_3B_5C9042B91	6.7686	3.0114e-05
30hpi-NIL1-vs-NIL4-mock	30hpi	mock	NIL1	Traes_6AS_D76CBD715	2.60681	3.0642e-05
30hpi-NIL1-vs-NIL4-mock	30hpi	mock	NIL1	Traes_2AL_4BD26CDF2	3.05643	3.9985e-05
30hpi-NIL1-vs-NIL4-mock	30hpi	mock	NIL1	Traes_5AS_AE8FDAFF6	-1.6357	4.60657e-05
30hpi-NIL1-vs-NIL4-mock	30hpi	mock	NIL1	Traes_7DS_E620A70A1	3.59948	4.97856e-05
30hpi-NIL1-vs-NIL4-mock	30hpi	mock	NIL1	Traes_3B_908129DB2	4.262	5.82285e-05
30hpi-NIL1-vs-NIL4-mock	30hpi	mock	NIL1	Traes_5AL_CE67E09FB	3.69327	7.41281e-05
30hpi-NIL1-vs-NIL4-mock	30hpi	mock	NIL1	Traes_6BL_D08076F58	3.13376	8.63082e-05
30hpi-NIL1-vs-NIL4-mock	30hpi	mock	NIL1	Traes_4BS_D989297BB	1.47397	0.000116284
30hpi-NIL1-vs-NIL4-mock	30hpi	mock	NIL1	Traes_6AL_C8F97B10F	6.36168	0.000177917
30hpi-NIL1-vs-NIL4-mock	30hpi	mock	NIL1	Traes_2AL_2BFC0F129	4.16173	0.000195339
30hpi-NIL1-vs-NIL4-mock	30hpi	mock	NIL1	Traes_1AL_4279FC16A	-3.70946	0.000204064
30hpi-NIL1-vs-NIL4-mock	30hpi	mock	NIL1	Traes_7BL_5F9E57F3F	3.09051	0.000241621
30hpi-NIL1-vs-NIL4-mock	30hpi	mock	NIL1	Traes_5DL_949FB750C	2.58633	0.000241621
30hpi-NIL1-vs-NIL4-mock	30hpi	mock	NIL1	Traes_7DS_CECC506D3	2.73426	0.000258522
30hpi-NIL1-vs-NIL4-mock	30hpi	mock	NIL1	Traes_7DS_5A98193E8	2.57916	0.000269988
30hpi-NIL1-vs-NIL4-mock	30hpi	mock	NIL1	Traes_1AL_DEB3A0A18	3.14349	0.00036971
30hpi-NIL1-vs-NIL4-mock	30hpi	mock	NIL1	Traes_1AL_A785A010E	-1.04625	0.000418529
30hpi-NIL1-vs-NIL4-mock	30hpi	mock	NIL1	Traes_2DS_84C394872	2.80185	0.000513844
30hpi-NIL1-vs-NIL4-mock	30hpi	mock	NIL1	Traes_1DS_5B1594E4C	-1.07966	0.000635911
30hpi-NIL1-vs-NIL4-mock	30hpi	mock	NIL1	Traes_3B_F56F91DE7	2.11322	0.000715584
30hpi-NIL1-vs-NIL4-mock	30hpi	mock	NIL1	Traes_5AL_4E3F91755	-4.11307	0.000780883
30hpi-NIL1-vs-NIL4-mock	30hpi	mock	NIL1	Traes_5AL_4B1DD2A62	3.57974	0.000787886
30hpi-NIL1-vs-NIL4-mock	30hpi	mock	NIL1	Traes_3DS_AE7426D6F	-3.09378	0.000811087
30hpi-NIL1-vs-NIL4-mock	30hpi	mock	NIL1	Traes_6BL_832F52688	1.84874	0.00081558
30hpi-NIL1-vs-NIL4-mock	30hpi	mock	NIL1	Traes_3B_E881D0B1B	-1.16321	0.000925537
30hpi-NIL1-vs-NIL4-mock	30hpi	mock	NIL1	Traes_3AS_ADDF32214	2.05532	0.00100833
30hpi-NIL1-vs-NIL4-mock	30hpi	mock	NIL1	Traes_2AS_6EA1E372F	3.82954	0.00100833
30hpi-NIL1-vs-NIL4-mock	30hpi	mock	NIL1	Traes_5AS_067012FCD	1.4359	0.00106421
30hpi-NIL1-vs-NIL4-mock	30hpi	mock	NIL1	Traes_3B_38C076808	5.45807	0.00106909
30hpi-NIL1-vs-NIL4-mock	30hpi	mock	NIL1	Traes_4AL_83ACE50BB	3.00933	0.00110086
30hpi-NIL1-vs-NIL4-mock	30hpi	mock	NIL1	Traes_6DL_A4B815B65	2.41673	0.00121335
30hpi-NIL1-vs-NIL4-mock	30hpi	mock	NIL1	Traes_4DL_2CA831869	3.70744	0.00127944
30hpi-NIL1-vs-NIL4-mock	30hpi	mock	NIL1	Traes_5AL_7B7ED105F	3.22779	0.00143987
30hpi-NIL1-vs-NIL4-mock	30hpi	mock	NIL1	Traes_5AS_B00498C7D	-1.28198	0.00143987
30hpi-NIL1-vs-NIL4-mock	30hpi	mock	NIL1	Traes_2AL_87F8AD984	2.2206	0.00144152
30hpi-NIL1-vs-NIL4-mock	30hpi	mock	NIL1	Traes_2BS_C5F591C24	4.24782	0.0015449
30hpi-NIL1-vs-NIL4-mock	30hpi	mock	NIL1	Traes_7BS_EF0C06C5F	3.07656	0.00155927
30hpi-NIL1-vs-NIL4-mock	30hpi	mock	NIL1	Traes_4AL_8BA51BBE8	2.06283	0.00163764
30hpi-NIL1-vs-NIL4-mock	30hpi	mock	NIL1	Traes_4AS_C3BC395FC	2.28473	0.00166349
30hpi-NIL1-vs-NIL4-mock	30hpi	mock	NIL1	Traes_2BL_E48A792E2	2.51554	0.0018278
30hpi-NIL1-vs-NIL4-mock	30hpi	mock	NIL1	Traes_5DL_2ACC7E881	4.0219	0.0019763
30hpi-NIL1-vs-NIL4-mock	30hpi	mock	NIL1	Traes_6AS_8A64E10D0	6.04004	0.00202408
30hpi-NIL1-vs-NIL4-mock	30hpi	mock	NIL1	Traes_3AS_5A9D7DEA1	3.06057	0.00204622
30hpi-NIL1-vs-NIL4-mock	30hpi	mock	NIL1	Traes_6DL_436C56DBB	1.80513	0.00206376
30hpi-NIL1-vs-NIL4-mock	30hpi	mock	NIL1	Traes_2DL_E008B6B4D	2.15852	0.00222615
30hpi-NIL1-vs-NIL4-mock	30hpi	mock	NIL1	Traes_4BL_2ABD3B58D	2.34366	0.00228257
30hpi-NIL1-vs-NIL4-mock	30hpi	mock	NIL1	Traes_2BL_428FAB7F7	-1.91855	0.00229531
30hpi-NIL1-vs-NIL4-mock	30hpi	mock	NIL1	Traes_5AS_776E1FEE4	1.97917	0.00236581
30hpi-NIL1-vs-NIL4-mock	30hpi	mock	NIL1	Traes_1BL_0DC9353BF	4.67533	0.00243851
30hpi-NIL1-vs-NIL4-mock	30hpi	mock	NIL1	Traes_5AL_229BBFF10	1.04523	0.00265227
30hpi-NIL1-vs-NIL4-mock	30hpi	mock	NIL1	Traes_1AL_CBB9E4CDC	-1.1194	0.00267369
30hpi-NIL1-vs-NIL4-mock	30hpi	mock	NIL1	Traes_6DL_C032299B8	2.71191	0.00270298
30hpi-NIL1-vs-NIL4-mock	30hpi	mock	NIL1	Traes_3AL_6B0BC71FE	3.42189	0.00286819
30hpi-NIL1-vs-NIL4-mock	30hpi	mock	NIL1	Traes_2AS_F2967D6F7	1.24658	0.00295989
30hpi-NIL1-vs-NIL4-mock	30hpi	mock	NIL1	Traes_3B_0D6720765	1.3593	0.00315555
30hpi-NIL1-vs-NIL4-mock	30hpi	mock	NIL1	Traes_5DL_95C07CEA0	2.24358	0.00331673
30hpi-NIL1-vs-NIL4-mock	30hpi	mock	NIL1	Traes_6AL_557F07059	2.33523	0.00361253
30hpi-NIL1-vs-NIL4-mock	30hpi	mock	NIL1	Traes_3B_4F4479FAF	1.71628	0.00362975
30hpi-NIL1-vs-NIL4-mock	30hpi	mock	NIL1	Traes_2AS_6C89A3064	1.32069	0.00362975
30hpi-NIL1-vs-NIL4-mock	30hpi	mock	NIL1	Traes_3B_07980E2CE	-2.12502	0.00362975
30hpi-NIL1-vs-NIL4-mock	30hpi	mock	NIL1	Traes_5DL_F96B51CD6	2.50432	0.00388867
30hpi-NIL1-vs-NIL4-mock	30hpi	mock	NIL1	Traes_6AS_5562B97F7	7.29264	0.00391192
30hpi-NIL1-vs-NIL4-mock	30hpi	mock	NIL1	Traes_2BL_2D421C24E1	2.74254	0.00410134
30hpi-NIL1-vs-NIL4-mock	30hpi	mock	NIL1	Traes_3B_785C4C233	-3.91681	0.00459097
30hpi-NIL1-vs-NIL4-mock	30hpi	mock	NIL1	Traes_5AS_073CAB1CC	3.42165	0.00462781
30hpi-NIL1-vs-NIL4-mock	30hpi	mock	NIL1	Traes_6DS_F92B11C41	2.04214	0.00464681
30hpi-NIL1-vs-NIL4-mock	30hpi	mock	NIL1	Traes_7AL_2E9364965	1.58325	0.00464873
30hpi-NIL1-vs-NIL4-mock	30hpi	mock	NIL1	Traes_7AS_01FC30BE1	3.03439	0.00474786
30hpi-NIL1-vs-NIL4-mock	30hpi	mock	NIL1	Traes_3B_6216A917E	2.43396	0.00474786
30hpi-NIL1-vs-NIL4-mock	30hpi	mock	NIL1	Traes_2DL_382370E3B	2.37992	0.00475555
30hpi-NIL1-vs-NIL4-mock	30hpi	mock	NIL1	Traes_2AL_6763597E0	5.02591	0.00496893
30hpi-NIL1-vs-NIL4-mock	30hpi	mock	NIL1	Traes_2BL_1BC995A41	2.39534	0.00504526
30hpi-NIL1-vs-NIL4-mock	30hpi	mock	NIL1	Traes_4AS_DCDB8DD65	3.7128	0.00517099
30hpi-NIL1-vs-NIL4-mock	30hpi	mock	NIL1	Traes_7DL_78824DEBA1	2.92732	0.00518633
30hpi-NIL1-vs-NIL4-mock	30hpi	mock	NIL1	Traes_2BL_C161B1324	1.29672	0.0053318
30hpi-NIL1-vs-NIL4-mock	30hpi	mock	NIL1	Traes_4AL_0BE77C87E1	3.52295	0.00608476
30hpi-NIL1-vs-NIL4-mock	30hpi	mock	NIL1	Traes_2DS_9CAAFC49D	1.60707	0.00628041
30hpi-NIL1-vs-NIL4-mock	30hpi	mock	NIL1	Traes_6DS_C9398DB9C	3.57607	0.00654716
30hpi-NIL1-vs-NIL4-mock	30hpi	mock	NIL1	Traes_2DS_F24B59683	1.38917	0.00654716
30hpi-NIL1-vs-NIL4-mock	30hpi	mock	NIL1	Traes_7AL_7C2F5E19F	3.21024	0.00671343
30hpi-NIL1-vs-NIL4-mock	30hpi	mock	NIL1	Traes_4DL_03A5F7C7E	-2.40879	0.00671638
30hpi-NIL1-vs-NIL4-mock	30hpi	mock	NIL1	Traes_3B_E6E5A03D2	5.18515	0.00671638
30hpi-NIL1-vs-NIL4-mock	30hpi	mock	NIL1	Traes_6AL_6388DB675	2.63364	0.00684366
30hpi-NIL1-vs-NIL4-mock	30hpi	mock	NIL1	Traes_5AS_33A8004A5	2.30258	0.00747693
30hpi-NIL1-vs-NIL4-mock	30hpi	mock	NIL1	Traes_4DL_572286037	2.3056	0.00765249
30hpi-NIL1-vs-NIL4-mock	30hpi	mock	NIL1	Traes_7BL_CF0F853C2	3.20616	0.00767362
30hpi-NIL1-vs-NIL4-mock	30hpi	mock	NIL1	Traes_1DS_142AEBA11	5.32408	0.00781776
30hpi-NIL1-vs-NIL4-mock	30hpi	mock	NIL1	Traes_1AS_EE4D82434	6.70127	0.00802948
30hpi-NIL1-vs-NIL4-mock	30hpi	mock	NIL1	Traes_2BL_68B0A4F72	2.65162	0.00900798
30hpi-NIL1-vs-NIL4-mock	30hpi	mock	NIL1	Traes_4BL_9E643D51B	3.06893	0.0091457
30hpi-NIL1-vs-NIL4-mock	30hpi	mock	NIL1	Traes_1BL_596874916	3.22574	0.00922876
30hpi-NIL1-vs-NIL4-mock	30hpi	mock	NIL1	Traes_1AS_36FA408BF	-1.78755	0.00936364
30hpi-NIL1-vs-NIL4-mock	30hpi	mock	NIL1	Traes_1BL_9F0C578EF	1.89211	0.0100089
30hpi-NIL1-vs-NIL4-mock	30hpi	mock	NIL1	Traes_5BL_AE99FDF89	2.66537	0.010234
30hpi-NIL1-vs-NIL4-mock	30hpi	mock	NIL1	Traes_3B_C620683FD	2.37975	0.0102979
30hpi-NIL1-vs-NIL4-mock	30hpi	mock	NIL1	Traes_7DL_5B4B21BA0	2.76811	0.0102979
30hpi-NIL1-vs-NIL4-mock	30hpi	mock	NIL1	Traes_5AL_67477DA25	2.58827	0.0102979
30hpi-NIL1-vs-NIL4-mock	30hpi	mock	NIL1	Traes_4BL_5C52625BF1	1.57927	0.0102979
30hpi-NIL1-vs-NIL4-mock	30hpi	mock	NIL1	Traes_3B_EC5660CE0	3.22223	0.0104846
30hpi-NIL1-vs-NIL4-mock	30hpi	mock	NIL1	Traes_4BL_09F303BBB	4.74544	0.010511
30hpi-NIL1-vs-NIL4-mock	30hpi	mock	NIL1	Traes_2BL_3CC2778DE	2.56385	0.0108032
30hpi-NIL1-vs-NIL4-mock	30hpi	mock	NIL1	Traes_7AL_2C088C7C61	2.79724	0.0108036
30hpi-NIL1-vs-NIL4-mock	30hpi	mock	NIL1	Traes_2DL_4304CCAF6	2.69796	0.0110886
30hpi-NIL1-vs-NIL4-mock	30hpi	mock	NIL1	Traes_2BL_8ABEDF0A6	3.66295	0.0123251
30hpi-NIL1-vs-NIL4-mock	30hpi	mock	NIL1	Traes_2AS_854EBDA01	-2.5762	0.0123879
30hpi-NIL1-vs-NIL4-mock	30hpi	mock	NIL1	Traes_5DL_F27846651	1.16407	0.0125917
30hpi-NIL1-vs-NIL4-mock	30hpi	mock	NIL1	Traes_7BL_D03E2AAEB	2.44664	0.0126141
30hpi-NIL1-vs-NIL4-mock	30hpi	mock	NIL1	Traes_1DL_622F3310C	3.5981	0.012724
30hpi-NIL1-vs-NIL4-mock	30hpi	mock	NIL1	Traes_1AL_EE030DE71	2.36754	0.0127768
30hpi-NIL1-vs-NIL4-mock	30hpi	mock	NIL1	Traes_1DL_8D4911E9F	2.2922	0.0127768
30hpi-NIL1-vs-NIL4-mock	30hpi	mock	NIL1	Traes_1BL_7FFD602EC	2.47477	0.0129933
30hpi-NIL1-vs-NIL4-mock	30hpi	mock	NIL1	Traes_2AL_DD01B8330	1.42237	0.0138897
30hpi-NIL1-vs-NIL4-mock	30hpi	mock	NIL1	Traes_5AL_AA8E88E2C	1.15558	0.0139223
30hpi-NIL1-vs-NIL4-mock	30hpi	mock	NIL1	Traes_4DS_409CDCAEB	1.47295	0.0141029
30hpi-NIL1-vs-NIL4-mock	30hpi	mock	NIL1	Traes_7DL_307932DF0	2.53273	0.0141029
30hpi-NIL1-vs-NIL4-mock	30hpi	mock	NIL1	Traes_3B_C9837A72A	-1.03367	0.0144138
30hpi-NIL1-vs-NIL4-mock	30hpi	mock	NIL1	Traes_1BL_A4F8B229A	-1.26166	0.0144138
30hpi-NIL1-vs-NIL4-mock	30hpi	mock	NIL1	Traes_5BL_AF6079454	1.83149	0.0146911
30hpi-NIL1-vs-NIL4-mock	30hpi	mock	NIL1	Traes_6DL_4E7B81402	3.98553	0.0152216
30hpi-NIL1-vs-NIL4-mock	30hpi	mock	NIL1	Traes_2BL_B2871DAAB	4.92539	0.0152216
30hpi-NIL1-vs-NIL4-mock	30hpi	mock	NIL1	Traes_2AS_C80D3AD0F	3.96936	0.0157134
30hpi-NIL1-vs-NIL4-mock	30hpi	mock	NIL1	Traes_7DS_0C11CC630	2.4202	0.0157145
30hpi-NIL1-vs-NIL4-mock	30hpi	mock	NIL1	Traes_1AS_5B4D05847	4.284	0.0157145
30hpi-NIL1-vs-NIL4-mock	30hpi	mock	NIL1	Traes_4DS_00A066C3D	1.82843	0.0161673
30hpi-NIL1-vs-NIL4-mock	30hpi	mock	NIL1	Traes_6BS_4698671B3	2.16117	0.0164207
30hpi-NIL1-vs-NIL4-mock	30hpi	mock	NIL1	Traes_1BL_EF854041C	5.34629	0.0164207
30hpi-NIL1-vs-NIL4-mock	30hpi	mock	NIL1	Traes_5BL_631EC58F0	2.84949	0.016423
30hpi-NIL1-vs-NIL4-mock	30hpi	mock	NIL1	Traes_5AL_A9CF39101	-1.39997	0.016423
30hpi-NIL1-vs-NIL4-mock	30hpi	mock	NIL1	Traes_5AL_2E79B98C6	-1.73865	0.016481
30hpi-NIL1-vs-NIL4-mock	30hpi	mock	NIL1	Traes_5BL_3A61355FC	2.19838	0.016481
30hpi-NIL1-vs-NIL4-mock	30hpi	mock	NIL1	Traes_2AL_9CFB1E502	-5.58173	0.016537
30hpi-NIL1-vs-NIL4-mock	30hpi	mock	NIL1	Traes_4BS_A8E27D137	2.86695	0.0168645
30hpi-NIL1-vs-NIL4-mock	30hpi	mock	NIL1	Traes_2AL_7F98A66D3	-1.37896	0.0169619
30hpi-NIL1-vs-NIL4-mock	30hpi	mock	NIL1	Traes_6AS_2F1802D68	2.29172	0.017133
30hpi-NIL1-vs-NIL4-mock	30hpi	mock	NIL1	Traes_7AS_B0C704344	2.44646	0.0171863
30hpi-NIL1-vs-NIL4-mock	30hpi	mock	NIL1	Traes_7BL_C1238661A	2.10531	0.0183627
30hpi-NIL1-vs-NIL4-mock	30hpi	mock	NIL1	Traes_3AL_393D29511	1.29341	0.0193677
30hpi-NIL1-vs-NIL4-mock	30hpi	mock	NIL1	Traes_1DL_64CDE590C	3.50723	0.0194049
30hpi-NIL1-vs-NIL4-mock	30hpi	mock	NIL1	Traes_5BL_990E3FD07	1.87177	0.0195435
30hpi-NIL1-vs-NIL4-mock	30hpi	mock	NIL1	Traes_4DS_3F0E500E4	-1.43738	0.0198209
30hpi-NIL1-vs-NIL4-mock	30hpi	mock	NIL1	Traes_2AL_D95A99C27	5.44024	0.0199933
30hpi-NIL1-vs-NIL4-mock	30hpi	mock	NIL1	Traes_2BL_7EEB04C4B	3.80564	0.0211306
30hpi-NIL1-vs-NIL4-mock	30hpi	mock	NIL1	Traes_7AS_9B05ED3C81	4.73541	0.0215489
30hpi-NIL1-vs-NIL4-mock	30hpi	mock	NIL1	Traes_5DL_ADD8EA382	1.54061	0.0225607
30hpi-NIL1-vs-NIL4-mock	30hpi	mock	NIL1	Traes_7AS_A9565A06C	4.96824	0.0226309
30hpi-NIL1-vs-NIL4-mock	30hpi	mock	NIL1	Traes_2AL_7E647D11D	1.58744	0.0230961
30hpi-NIL1-vs-NIL4-mock	30hpi	mock	NIL1	Traes_3DL_A2EB73B1D	2.13132	0.0239653
30hpi-NIL1-vs-NIL4-mock	30hpi	mock	NIL1	Traes_2BL_6D7E8D09A	1.59102	0.0249279
30hpi-NIL1-vs-NIL4-mock	30hpi	mock	NIL1	Traes_2DL_54153D04F	2.07938	0.0249892
30hpi-NIL1-vs-NIL4-mock	30hpi	mock	NIL1	Traes_3B_8F7CD1EBE	2.69224	0.0255604
30hpi-NIL1-vs-NIL4-mock	30hpi	mock	NIL1	Traes_7DL_FAF2AE9FB	1.64892	0.0258402
30hpi-NIL1-vs-NIL4-mock	30hpi	mock	NIL1	Traes_7DS_D08EC104E	2.49067	0.0272489
30hpi-NIL1-vs-NIL4-mock	30hpi	mock	NIL1	Traes_1BL_262B745D1	-1.23699	0.0273335
30hpi-NIL1-vs-NIL4-mock	30hpi	mock	NIL1	Traes_7AL_05AC81CDF	2.76439	0.0276343
30hpi-NIL1-vs-NIL4-mock	30hpi	mock	NIL1	Traes_1DS_4E346A450	1.00518	0.0276343
30hpi-NIL1-vs-NIL4-mock	30hpi	mock	NIL1	Traes_6BL_4A774D9D6	2.02335	0.0277261
30hpi-NIL1-vs-NIL4-mock	30hpi	mock	NIL1	Traes_2DL_602829267	1.57874	0.0282896
30hpi-NIL1-vs-NIL4-mock	30hpi	mock	NIL1	Traes_7DL_7C5EAB9C9	2.50805	0.0283592
30hpi-NIL1-vs-NIL4-mock	30hpi	mock	NIL1	Traes_2AL_88120FABB	1.53188	0.0295097
30hpi-NIL1-vs-NIL4-mock	30hpi	mock	NIL1	Traes_5AS_63DB5E84D	1.28	0.0296151
30hpi-NIL1-vs-NIL4-mock	30hpi	mock	NIL1	Traes_4DS_BD5E588E51	2.72867	0.0298558
30hpi-NIL1-vs-NIL4-mock	30hpi	mock	NIL1	Traes_5BL_3D3FA43A7	2.52537	0.0308138
30hpi-NIL1-vs-NIL4-mock	30hpi	mock	NIL1	Traes_1DL_08A33D57A	1.21736	0.0314207
30hpi-NIL1-vs-NIL4-mock	30hpi	mock	NIL1	Traes_7AL_35165D4BE	3.64869	0.0315031
30hpi-NIL1-vs-NIL4-mock	30hpi	mock	NIL1	Traes_6AS_5536BF1A6	2.89247	0.0319581
30hpi-NIL1-vs-NIL4-mock	30hpi	mock	NIL1	Traes_7BS_2FE819546	1.00971	0.0319581
30hpi-NIL1-vs-NIL4-mock	30hpi	mock	NIL1	Traes_2BS_C9A338257	3.5437	0.0321269
30hpi-NIL1-vs-NIL4-mock	30hpi	mock	NIL1	Traes_7AS_C8C2CACD2	2.00016	0.0324909
30hpi-NIL1-vs-NIL4-mock	30hpi	mock	NIL1	Traes_2DL_07AA4B79F	1.72457	0.0334397
30hpi-NIL1-vs-NIL4-mock	30hpi	mock	NIL1	Traes_2BS_B925DA8BE	1.1214	0.0337974
30hpi-NIL1-vs-NIL4-mock	30hpi	mock	NIL1	Traes_1DS_BF3A4AF27	2.99609	0.033852
30hpi-NIL1-vs-NIL4-mock	30hpi	mock	NIL1	Traes_5AL_F3F6BC0DD	2.11649	0.035757
30hpi-NIL1-vs-NIL4-mock	30hpi	mock	NIL1	Traes_3B_0D8C9A632	-1.59743	0.0366228
30hpi-NIL1-vs-NIL4-mock	30hpi	mock	NIL1	Traes_5BS_0696B0238	1.81513	0.0369213
30hpi-NIL1-vs-NIL4-mock	30hpi	mock	NIL1	Traes_4BS_575CA08AA	3.35412	0.0384672
30hpi-NIL1-vs-NIL4-mock	30hpi	mock	NIL1	Traes_3AS_E59FB52EC	1.02041	0.038817
30hpi-NIL1-vs-NIL4-mock	30hpi	mock	NIL1	Traes_6AS_3A8E07254	2.07327	0.038817
30hpi-NIL1-vs-NIL4-mock	30hpi	mock	NIL1	Traes_2AL_9EB42E6F3	1.53169	0.039
30hpi-NIL1-vs-NIL4-mock	30hpi	mock	NIL1	Traes_5BL_38120E34D	-1.67228	0.0394923
30hpi-NIL1-vs-NIL4-mock	30hpi	mock	NIL1	Traes_2AS_14CB10B28	5.34228	0.0395476
30hpi-NIL1-vs-NIL4-mock	30hpi	mock	NIL1	Traes_1AS_EAABE75F5	2.92815	0.0409472
30hpi-NIL1-vs-NIL4-mock	30hpi	mock	NIL1	Traes_3AL_6ACA8B4C9	4.2324	0.0412037
30hpi-NIL1-vs-NIL4-mock	30hpi	mock	NIL1	Traes_5DL_5A2C01B47	1.27737	0.0418653
30hpi-NIL1-vs-NIL4-mock	30hpi	mock	NIL1	Traes_5DL_E4107D149	3.4609	0.0418653
30hpi-NIL1-vs-NIL4-mock	30hpi	mock	NIL1	Traes_7DS_BB6B8F092	2.63834	0.0423011
30hpi-NIL1-vs-NIL4-mock	30hpi	mock	NIL1	Traes_4AL_BDC0356FF	-1.04964	0.0428845
30hpi-NIL1-vs-NIL4-mock	30hpi	mock	NIL1	Traes_3B_5222D4A5D	2.52178	0.0433325
30hpi-NIL1-vs-NIL4-mock	30hpi	mock	NIL1	Traes_2AS_46CE250F5	2.10311	0.0433325
30hpi-NIL1-vs-NIL4-mock	30hpi	mock	NIL1	Traes_7AL_42231E70D	4.14147	0.0438812
30hpi-NIL1-vs-NIL4-mock	30hpi	mock	NIL1	Traes_5AL_3CB0A3407	-3.42584	0.0442066
30hpi-NIL1-vs-NIL4-mock	30hpi	mock	NIL1	Traes_3AL_933EA6C60	1.87814	0.0442066
30hpi-NIL1-vs-NIL4-mock	30hpi	mock	NIL1	Traes_6AS_7F461605A	1.76529	0.0442715
30hpi-NIL1-vs-NIL4-mock	30hpi	mock	NIL1	Traes_5DL_439F1AFC6	5.41801	0.0446054
30hpi-NIL1-vs-NIL4-mock	30hpi	mock	NIL1	Traes_7DS_26341EE29	-3.12587	0.045282
30hpi-NIL1-vs-NIL4-mock	30hpi	mock	NIL1	Traes_3B_34C57569B	2.77467	0.045282
30hpi-NIL1-vs-NIL4-mock	30hpi	mock	NIL1	Traes_6AL_E10DDF041	-3.28145	0.0458652
30hpi-NIL1-vs-NIL4-mock	30hpi	mock	NIL1	Traes_3AL_8C81B1E7F	1.67397	0.0462737
30hpi-NIL1-vs-NIL4-mock	30hpi	mock	NIL1	Traes_3B_2B1190D7D	1.58	0.0479447
30hpi-NIL1-vs-NIL4-mock	30hpi	mock	NIL1	Traes_3B_61E72DF24	2.17253	0.0488259
30hpi-NIL1-vs-NIL4-mock	30hpi	mock	NIL1	Traes_4AL_418B81394	-1.3595	0.0490061
30hpi-NIL1-vs-NIL4-mock	30hpi	mock	NIL1	Traes_3AL_2D2506693	1.5935	0.0490359
30hpi-NIL1-vs-NIL4-mock	30hpi	mock	NIL1	Traes_2BS_718E091E0	1.0837	0.0492282
30hpi-NIL1-vs-NIL4-mock	30hpi	mock	NIL1	Traes_1BL_87F23E125	1.46433	0.0513008
30hpi-NIL1-vs-NIL4-mock	30hpi	mock	NIL1	Traes_5BS_DA5941467	1.68384	0.0523345
30hpi-NIL1-vs-NIL4-mock	30hpi	mock	NIL1	Traes_6AS_3EAE33D2D	6.9786	0.0523912
30hpi-NIL1-vs-NIL4-mock	30hpi	mock	NIL1	Traes_5DL_3CE365C74	1.10702	0.053367
30hpi-NIL1-vs-NIL4-mock	30hpi	mock	NIL1	Traes_4AS_B984297FD	2.21919	0.053367
30hpi-NIL1-vs-NIL4-mock	30hpi	mock	NIL1	Traes_7DL_8FF389F57	6.10459	0.0554155
30hpi-NIL1-vs-NIL4-mock	30hpi	mock	NIL1	Traes_6AS_466C52F9E	1.63046	0.0554699
30hpi-NIL1-vs-NIL4-mock	30hpi	mock	NIL1	Traes_3B_5FB67D762	1.89077	0.0559059
30hpi-NIL1-vs-NIL4-mock	30hpi	mock	NIL1	Traes_2DL_892F83E0B	1.56904	0.0564162
30hpi-NIL1-vs-NIL4-mock	30hpi	mock	NIL1	Traes_5BL_3D3992D1F	-4.75926	0.0569344
30hpi-NIL1-vs-NIL4-mock	30hpi	mock	NIL1	Traes_2AL_419508207	5.75075	0.0583746
30hpi-NIL1-vs-NIL4-mock	30hpi	mock	NIL1	Traes_3B_203A9262A	3.36527	0.0588798
30hpi-NIL1-vs-NIL4-mock	30hpi	mock	NIL1	Traes_2BS_2EA84459D	-2.58556	0.0590097
30hpi-NIL1-vs-NIL4-mock	30hpi	mock	NIL1	Traes_7DL_DAD2C2C1D	3.12571	0.0592175
30hpi-NIL1-vs-NIL4-mock	30hpi	mock	NIL1	Traes_2DL_E5188AACC	5.31682	0.0592175
30hpi-NIL1-vs-NIL4-mock	30hpi	mock	NIL1	Traes_7AS_36AA002AF	2.90182	0.0592175
30hpi-NIL1-vs-NIL4-mock	30hpi	mock	NIL1	Traes_6AS_749D6E592	1.72824	0.0631188
30hpi-NIL1-vs-NIL4-mock	30hpi	mock	NIL1	Traes_5DS_54E3C6084	2.43279	0.0676829
30hpi-NIL1-vs-NIL4-mock	30hpi	mock	NIL1	Traes_5BL_EF3CE8FD3	2.10698	0.0677627
30hpi-NIL1-vs-NIL4-mock	30hpi	mock	NIL1	Traes_7AL_88D4330E5	1.62753	0.0691496
30hpi-NIL1-vs-NIL4-mock	30hpi	mock	NIL1	Traes_5AS_4A3B9D55B	4.71499	0.0691496
30hpi-NIL1-vs-NIL4-mock	30hpi	mock	NIL1	Traes_3DL_689BDF932	1.48916	0.0691496
30hpi-NIL1-vs-NIL4-mock	30hpi	mock	NIL1	Traes_3B_22FB58312	5.7548	0.0695709
30hpi-NIL1-vs-NIL4-mock	30hpi	mock	NIL1	Traes_6DS_7469142ED	1.44208	0.0712766
30hpi-NIL1-vs-NIL4-mock	30hpi	mock	NIL1	Traes_5DS_1C59A87C0	1.28779	0.0714697
30hpi-NIL1-vs-NIL4-mock	30hpi	mock	NIL1	Traes_1DS_624284F1E	3.35258	0.0727892
30hpi-NIL1-vs-NIL4-mock	30hpi	mock	NIL1	Traes_5BS_E4C7132A1	5.39665	0.0747571
30hpi-NIL1-vs-NIL4-mock	30hpi	mock	NIL1	Traes_7AS_CA6E66D75	3.50294	0.0748017
30hpi-NIL1-vs-NIL4-mock	30hpi	mock	NIL1	Traes_2BL_71DFD7BA4	1.94241	0.0749068
30hpi-NIL1-vs-NIL4-mock	30hpi	mock	NIL1	Traes_5BL_5B9259D26	1.04324	0.0787269
30hpi-NIL1-vs-NIL4-mock	30hpi	mock	NIL1	Traes_7DL_CCFB51E0F	2.003	0.0801272
30hpi-NIL1-vs-NIL4-mock	30hpi	mock	NIL1	Traes_2BS_299A69B8D	-1.16271	0.0818477
30hpi-NIL1-vs-NIL4-mock	30hpi	mock	NIL1	Traes_3DS_18A009EE7	1.10855	0.082165
30hpi-NIL1-vs-NIL4-mock	30hpi	mock	NIL1	Traes_2DL_C1DE1FE24	1.48901	0.0826456
30hpi-NIL1-vs-NIL4-mock	30hpi	mock	NIL1	Traes_5DL_D9AB797D1	2.41458	0.0829301
30hpi-NIL1-vs-NIL4-mock	30hpi	mock	NIL1	Traes_2DL_25261E609	1.99297	0.0839888
30hpi-NIL1-vs-NIL4-mock	30hpi	mock	NIL1	Traes_7AS_9D4305585	2.41461	0.0843493
30hpi-NIL1-vs-NIL4-mock	30hpi	mock	NIL1	Traes_4DS_486CF7DF0	2.41354	0.0852577
30hpi-NIL1-vs-NIL4-mock	30hpi	mock	NIL1	Traes_7AS_B8C7F90BC	1.65115	0.0856009
30hpi-NIL1-vs-NIL4-mock	30hpi	mock	NIL1	Traes_4BS_80A5A4F08	4.14758	0.085897
30hpi-NIL1-vs-NIL4-mock	30hpi	mock	NIL1	Traes_2DL_CE85DC5C0	-2.40365	0.0866809
30hpi-NIL1-vs-NIL4-mock	30hpi	mock	NIL1	Traes_2DL_F12630493	2.82055	0.086855
30hpi-NIL1-vs-NIL4-mock	30hpi	mock	NIL1	Traes_2BL_D26B1E5DD	3.23964	0.0880646
30hpi-NIL1-vs-NIL4-mock	30hpi	mock	NIL1	Traes_3B_6A50A7AF3	3.50841	0.0885832
30hpi-NIL1-vs-NIL4-mock	30hpi	mock	NIL1	Traes_3AL_C4CC5FEE0	1.53179	0.0901087
30hpi-NIL1-vs-NIL4-mock	30hpi	mock	NIL1	Traes_2BS_7A9FD08C2	1.07748	0.0901153
30hpi-NIL1-vs-NIL4-mock	30hpi	mock	NIL1	Traes_7AS_60F755E22	1.35121	0.0902255
30hpi-NIL1-vs-NIL4-mock	30hpi	mock	NIL1	Traes_7AS_F8668AC34	-1.93431	0.0912221
30hpi-NIL1-vs-NIL4-mock	30hpi	mock	NIL1	Traes_6DS_0297D5A65	6.42751	0.0922715
30hpi-NIL1-vs-NIL4-mock	30hpi	mock	NIL1	Traes_3DS_F0A479C5F	1.79432	0.0946524
30hpi-NIL1-vs-NIL4-mock	30hpi	mock	NIL1	Traes_6BL_735213554	5.25327	0.0951165
30hpi-NIL1-vs-NIL4-mock	30hpi	mock	NIL1	Traes_2AL_2A29F5945	2.01303	0.0983779
30hpi-NIL2-vs-NIL4-mock	30hpi	mock	NIL2	Traes_3B_8901FB437	-7.14508	1.64182e-183
30hpi-NIL2-vs-NIL4-mock	30hpi	mock	NIL2	Traes_3B_EE6D6EEC7	-5.94716	2.8556e-181
30hpi-NIL2-vs-NIL4-mock	30hpi	mock	NIL2	Traes_3B_9985A569B	6.82072	1.37295e-127
30hpi-NIL2-vs-NIL4-mock	30hpi	mock	NIL2	Traes_3B_05EEE7D3F1	-3.29884	1.52942e-117
30hpi-NIL2-vs-NIL4-mock	30hpi	mock	NIL2	Traes_3B_8E820A790	2.51932	1.2491e-91
30hpi-NIL2-vs-NIL4-mock	30hpi	mock	NIL2	Traes_3B_C7311D239	3.56813	9.83876e-88
30hpi-NIL2-vs-NIL4-mock	30hpi	mock	NIL2	Traes_3B_630DD22BF	2.37649	5.37387e-77
30hpi-NIL2-vs-NIL4-mock	30hpi	mock	NIL2	Traes_3B_E81A8FACB	4.91995	3.29928e-75
30hpi-NIL2-vs-NIL4-mock	30hpi	mock	NIL2	Traes_3B_974D6BD76	-3.31007	2.94619e-62
30hpi-NIL2-vs-NIL4-mock	30hpi	mock	NIL2	Traes_3B_86B4249D7	-7.18393	2.7033e-61
30hpi-NIL2-vs-NIL4-mock	30hpi	mock	NIL2	Traes_3B_31DB849ED	-7.10033	2.85777e-58
30hpi-NIL2-vs-NIL4-mock	30hpi	mock	NIL2	Traes_3B_C09E90169	-3.92337	1.62989e-57
30hpi-NIL2-vs-NIL4-mock	30hpi	mock	NIL2	Traes_3B_7A8EB5D1A	-8.04296	8.80659e-50
30hpi-NIL2-vs-NIL4-mock	30hpi	mock	NIL2	Traes_3B_213492E32	1.57349	8.9459e-43
30hpi-NIL2-vs-NIL4-mock	30hpi	mock	NIL2	Traes_3B_019A2EEE1	-8.0686	1.32643e-37
30hpi-NIL2-vs-NIL4-mock	30hpi	mock	NIL2	Traes_3B_4BBF52526	-6.35105	1.34798e-34
30hpi-NIL2-vs-NIL4-mock	30hpi	mock	NIL2	Traes_3B_ADCF93AE0	4.51263	1.43578e-34
30hpi-NIL2-vs-NIL4-mock	30hpi	mock	NIL2	Traes_3B_BEF2FDE60	2.60371	2.17294e-31
30hpi-NIL2-vs-NIL4-mock	30hpi	mock	NIL2	Traes_3B_3A70D33A6	2.48565	9.34412e-29
30hpi-NIL2-vs-NIL4-mock	30hpi	mock	NIL2	Traes_3B_592CE6F7F	-1.08304	2.41221e-27
30hpi-NIL2-vs-NIL4-mock	30hpi	mock	NIL2	Traes_6BS_7BE581437	-5.07027	1.99288e-23
30hpi-NIL2-vs-NIL4-mock	30hpi	mock	NIL2	Traes_3B_600FC81DA	-2.26832	3.47098e-23
30hpi-NIL2-vs-NIL4-mock	30hpi	mock	NIL2	Traes_3B_1396EA938	2.11879	5.09984e-21
30hpi-NIL2-vs-NIL4-mock	30hpi	mock	NIL2	Traes_3B_DD8933BB9	-4.60265	5.01195e-20
30hpi-NIL2-vs-NIL4-mock	30hpi	mock	NIL2	Traes_3B_90B17E3CF	2.62379	2.01428e-19
30hpi-NIL2-vs-NIL4-mock	30hpi	mock	NIL2	Traes_3B_3948A2374	-1.53853	3.59476e-19
30hpi-NIL2-vs-NIL4-mock	30hpi	mock	NIL2	Traes_7AS_EDFB9AC0D	1.06379	3.88301e-19
30hpi-NIL2-vs-NIL4-mock	30hpi	mock	NIL2	Traes_3B_CB2BA12CD	-2.57285	5.33804e-19
30hpi-NIL2-vs-NIL4-mock	30hpi	mock	NIL2	Traes_3B_B74F61671	-2.81417	5.55731e-18
30hpi-NIL2-vs-NIL4-mock	30hpi	mock	NIL2	Traes_3B_A748952F3	-3.59194	4.14782e-17
30hpi-NIL2-vs-NIL4-mock	30hpi	mock	NIL2	Traes_3B_E23F2C86F	-2.00709	1.00835e-16
30hpi-NIL2-vs-NIL4-mock	30hpi	mock	NIL2	Traes_3B_8ED04BC95	2.09876	1.40238e-16
30hpi-NIL2-vs-NIL4-mock	30hpi	mock	NIL2	Traes_3B_2B45A100D	3.77631	3.78064e-16
30hpi-NIL2-vs-NIL4-mock	30hpi	mock	NIL2	Traes_3B_9B69D1F50	3.91617	2.09448e-15
30hpi-NIL2-vs-NIL4-mock	30hpi	mock	NIL2	Traes_3B_CE31EE51C	5.11933	4.57687e-15
30hpi-NIL2-vs-NIL4-mock	30hpi	mock	NIL2	Traes_3B_6A585354F	5.77631	1.20946e-14
30hpi-NIL2-vs-NIL4-mock	30hpi	mock	NIL2	Traes_3DS_2BD8DC857	7.49862	2.12111e-14
30hpi-NIL2-vs-NIL4-mock	30hpi	mock	NIL2	Traes_3B_676AD1706	6.08076	6.95296e-12
30hpi-NIL2-vs-NIL4-mock	30hpi	mock	NIL2	Traes_3AS_7529A2159	4.1813	1.18357e-11
30hpi-NIL2-vs-NIL4-mock	30hpi	mock	NIL2	Traes_3B_19E2B71CE	-3.87457	7.71998e-11
30hpi-NIL2-vs-NIL4-mock	30hpi	mock	NIL2	Traes_2BS_FEF44A7A2	-4.34479	1.18789e-09
30hpi-NIL2-vs-NIL4-mock	30hpi	mock	NIL2	Traes_3DS_1F441A573	2.44951	1.31736e-08
30hpi-NIL2-vs-NIL4-mock	30hpi	mock	NIL2	Traes_7AS_A6C843545	1.37149	1.35258e-08
30hpi-NIL2-vs-NIL4-mock	30hpi	mock	NIL2	Traes_3B_41EE9C1AA	2.50631	1.35258e-08
30hpi-NIL2-vs-NIL4-mock	30hpi	mock	NIL2	Traes_3B_D49EBA705	3.27531	1.69202e-08
30hpi-NIL2-vs-NIL4-mock	30hpi	mock	NIL2	Traes_3DS_A75F7C322	4.86146	2.50445e-08
30hpi-NIL2-vs-NIL4-mock	30hpi	mock	NIL2	Traes_2DL_8A90A6C4F	-2.04738	8.76563e-07
30hpi-NIL2-vs-NIL4-mock	30hpi	mock	NIL2	Traes_3DS_2538C63C8	1.01206	3.18154e-06
30hpi-NIL2-vs-NIL4-mock	30hpi	mock	NIL2	Traes_5BL_F234544EF	-1.31918	3.59349e-05
30hpi-NIL2-vs-NIL4-mock	30hpi	mock	NIL2	Traes_3B_8FEC1BE87	-1.54342	8.64883e-05
30hpi-NIL2-vs-NIL4-mock	30hpi	mock	NIL2	Traes_3B_908129DB2	4.26524	0.000180036
30hpi-NIL2-vs-NIL4-mock	30hpi	mock	NIL2	Traes_7DL_78824DEBA1	3.26114	0.000781707
30hpi-NIL2-vs-NIL4-mock	30hpi	mock	NIL2	Traes_3B_785C4C233	-5.7331	0.0010308
30hpi-NIL2-vs-NIL4-mock	30hpi	mock	NIL2	Traes_6DS_07BCB2A27	2.70233	0.00127178
30hpi-NIL2-vs-NIL4-mock	30hpi	mock	NIL2	Traes_7AL_2E9364965	1.69993	0.00260775
30hpi-NIL2-vs-NIL4-mock	30hpi	mock	NIL2	Traes_3B_BE7B0570E	1.34859	0.00304421
30hpi-NIL2-vs-NIL4-mock	30hpi	mock	NIL2	Traes_2DL_AB740FB74	4.73318	0.00319793
30hpi-NIL2-vs-NIL4-mock	30hpi	mock	NIL2	Traes_1AS_CE0F723A9	1.24548	0.00639731
30hpi-NIL2-vs-NIL4-mock	30hpi	mock	NIL2	Traes_3B_61E72DF24	2.54083	0.00668952
30hpi-NIL2-vs-NIL4-mock	30hpi	mock	NIL2	Traes_1BL_C1D621CDA	4.16929	0.00908721
30hpi-NIL2-vs-NIL4-mock	30hpi	mock	NIL2	Traes_4BL_93CCF88F0	-1.26807	0.0120869
30hpi-NIL2-vs-NIL4-mock	30hpi	mock	NIL2	Traes_3B_4EEE10367	5.29265	0.0125429
30hpi-NIL2-vs-NIL4-mock	30hpi	mock	NIL2	Traes_1BL_262B745D1	-1.39511	0.0131138
30hpi-NIL2-vs-NIL4-mock	30hpi	mock	NIL2	Traes_7DS_E14CFC6F2	-2.27023	0.029576
30hpi-NIL2-vs-NIL4-mock	30hpi	mock	NIL2	Traes_3B_0D6720765	1.27555	0.0352724
30hpi-NIL2-vs-NIL4-mock	30hpi	mock	NIL2	Traes_6AS_483CA129D	-3.68121	0.0410542
30hpi-NIL2-vs-NIL4-mock	30hpi	mock	NIL2	Traes_2AL_F3FB21AE1	2.18393	0.0415894
30hpi-NIL2-vs-NIL4-mock	30hpi	mock	NIL2	Traes_3DS_AE7426D6F	-2.4356	0.0489887
30hpi-NIL2-vs-NIL4-mock	30hpi	mock	NIL2	Traes_5AL_094B50067	-2.05377	0.049454
30hpi-NIL2-vs-NIL4-mock	30hpi	mock	NIL2	Traes_5BS_6A54156BB	-1.75624	0.0546073
30hpi-NIL2-vs-NIL4-mock	30hpi	mock	NIL2	Traes_3DS_CE3BAAFBB	1.21189	0.0562067
30hpi-NIL2-vs-NIL4-mock	30hpi	mock	NIL2	Traes_1DS_18CC58683	-1.11657	0.0744718
30hpi-NIL2-vs-NIL4-mock	30hpi	mock	NIL2	Traes_3B_CDF3C9680	-3.11367	0.0777574
30hpi-NIL2-vs-NIL4-mock	30hpi	mock	NIL2	Traes_5BS_7FC36D34B	-1.08283	0.0887592
30hpi-NIL3-vs-NIL4-mock	30hpi	mock	NIL3	Traes_5AS_A2715CBB2	6.51974	1.45816e-217
30hpi-NIL3-vs-NIL4-mock	30hpi	mock	NIL3	Traes_5AL_B446A0742	6.90439	2.13799e-207
30hpi-NIL3-vs-NIL4-mock	30hpi	mock	NIL3	Traes_5AL_EA802A833	7.185	3.96331e-171
30hpi-NIL3-vs-NIL4-mock	30hpi	mock	NIL3	Traes_5AS_D71CD62EA	3.31941	5.97909e-141
30hpi-NIL3-vs-NIL4-mock	30hpi	mock	NIL3	Traes_5AL_96EA07253	6.66332	4.01257e-111
30hpi-NIL3-vs-NIL4-mock	30hpi	mock	NIL3	Traes_5AL_C89EEBE50	5.56564	4.89963e-110
30hpi-NIL3-vs-NIL4-mock	30hpi	mock	NIL3	Traes_5AS_96A151FEB	7.21453	5.12006e-99
30hpi-NIL3-vs-NIL4-mock	30hpi	mock	NIL3	Traes_5AS_A25D67370	-4.77357	9.70418e-79
30hpi-NIL3-vs-NIL4-mock	30hpi	mock	NIL3	Traes_5AS_3F5D7BE76	2.71004	1.48448e-72
30hpi-NIL3-vs-NIL4-mock	30hpi	mock	NIL3	Traes_5AL_E4EFEF2BD	6.26243	4.59949e-72
30hpi-NIL3-vs-NIL4-mock	30hpi	mock	NIL3	Traes_5AS_EFBDFB910	2.04505	6.18673e-63
30hpi-NIL3-vs-NIL4-mock	30hpi	mock	NIL3	Traes_5AS_51689D8AF	-7.74211	6.19645e-63
30hpi-NIL3-vs-NIL4-mock	30hpi	mock	NIL3	Traes_5AS_E73817521	1.74701	1.03978e-46
30hpi-NIL3-vs-NIL4-mock	30hpi	mock	NIL3	Traes_5AL_00CC4E7C6	3.16014	7.30514e-46
30hpi-NIL3-vs-NIL4-mock	30hpi	mock	NIL3	Traes_5BL_9812A4B62	1.28089	1.47593e-42
30hpi-NIL3-vs-NIL4-mock	30hpi	mock	NIL3	Traes_5AL_94768ABD9	1.15829	4.51313e-31
30hpi-NIL3-vs-NIL4-mock	30hpi	mock	NIL3	Traes_5AS_FA425CC52	-8.28477	1.19825e-30
30hpi-NIL3-vs-NIL4-mock	30hpi	mock	NIL3	Traes_5AL_E24DCCFF0	3.13032	1.61728e-29
30hpi-NIL3-vs-NIL4-mock	30hpi	mock	NIL3	Traes_6BS_7BE581437	-5.56104	1.35677e-26
30hpi-NIL3-vs-NIL4-mock	30hpi	mock	NIL3	Traes_5AS_DB6DC4945	2.73377	2.06064e-25
30hpi-NIL3-vs-NIL4-mock	30hpi	mock	NIL3	Traes_5AL_9C9E55228	1.74328	8.81754e-23
30hpi-NIL3-vs-NIL4-mock	30hpi	mock	NIL3	Traes_5AS_56B7AB4C9	1.80404	1.46021e-22
30hpi-NIL3-vs-NIL4-mock	30hpi	mock	NIL3	Traes_5AS_D42C83AB8	1.63872	1.53173e-22
30hpi-NIL3-vs-NIL4-mock	30hpi	mock	NIL3	Traes_5AL_633ED6A5D	3.14517	3.6636e-21
30hpi-NIL3-vs-NIL4-mock	30hpi	mock	NIL3	Traes_5AL_C25D1FB2E	1.53249	5.6656e-20
30hpi-NIL3-vs-NIL4-mock	30hpi	mock	NIL3	Traes_5AL_2EC36FC33	3.09425	7.94036e-19
30hpi-NIL3-vs-NIL4-mock	30hpi	mock	NIL3	Traes_5AS_FECFF9702	2.00135	7.94036e-19
30hpi-NIL3-vs-NIL4-mock	30hpi	mock	NIL3	Traes_5AL_CFC7D4C4F	-1.0221	1.23476e-18
30hpi-NIL3-vs-NIL4-mock	30hpi	mock	NIL3	Traes_5AS_704A2ADF0	-4.95908	7.68837e-17
30hpi-NIL3-vs-NIL4-mock	30hpi	mock	NIL3	Traes_5AL_1D8F705CE	1.59012	1.57656e-15
30hpi-NIL3-vs-NIL4-mock	30hpi	mock	NIL3	Traes_5AL_AC6404BE0	-4.32556	1.78644e-14
30hpi-NIL3-vs-NIL4-mock	30hpi	mock	NIL3	Traes_5AL_677B189DF	-2.84394	4.90831e-13
30hpi-NIL3-vs-NIL4-mock	30hpi	mock	NIL3	Traes_5AS_A21865D2A	1.10913	7.44081e-12
30hpi-NIL3-vs-NIL4-mock	30hpi	mock	NIL3	Traes_3B_E881D0B1B	-1.94079	8.06646e-11
30hpi-NIL3-vs-NIL4-mock	30hpi	mock	NIL3	Traes_5AL_3AA4476D6	6.34138	8.60504e-11
30hpi-NIL3-vs-NIL4-mock	30hpi	mock	NIL3	Traes_5AS_4A9BA8AD6	1.36735	1.08921e-10
30hpi-NIL3-vs-NIL4-mock	30hpi	mock	NIL3	Traes_5AL_3C1F58BEA	1.03958	4.88943e-10
30hpi-NIL3-vs-NIL4-mock	30hpi	mock	NIL3	Traes_5AL_98327BB43	-6.68848	1.86396e-08
30hpi-NIL3-vs-NIL4-mock	30hpi	mock	NIL3	Traes_5AS_5FDB5DF71	6.50418	6.20516e-08
30hpi-NIL3-vs-NIL4-mock	30hpi	mock	NIL3	Traes_6BS_F393CA5DC	-3.49368	6.20516e-08
30hpi-NIL3-vs-NIL4-mock	30hpi	mock	NIL3	Traes_6DL_55216B908	-2.29361	8.08561e-07
30hpi-NIL3-vs-NIL4-mock	30hpi	mock	NIL3	Traes_5AS_EE67AD49C	-1.02846	1.95503e-06
30hpi-NIL3-vs-NIL4-mock	30hpi	mock	NIL3	Traes_5AS_0693FDB91	3.20521	2.6538e-06
30hpi-NIL3-vs-NIL4-mock	30hpi	mock	NIL3	Traes_5BS_6A54156BB	-2.63417	1.03868e-05
30hpi-NIL3-vs-NIL4-mock	30hpi	mock	NIL3	Traes_5AS_BD279FFF4	6.29157	1.19498e-05
30hpi-NIL3-vs-NIL4-mock	30hpi	mock	NIL3	Traes_5BS_F63C4ECAE	2.18395	1.9052e-05
30hpi-NIL3-vs-NIL4-mock	30hpi	mock	NIL3	Traes_5AS_81202BD88	1.14486	2.23586e-05
30hpi-NIL3-vs-NIL4-mock	30hpi	mock	NIL3	Traes_5AL_BE831EEC2	1.09217	8.03586e-05
30hpi-NIL3-vs-NIL4-mock	30hpi	mock	NIL3	Traes_5AS_AE8FDAFF6	-1.52688	0.000356824
30hpi-NIL3-vs-NIL4-mock	30hpi	mock	NIL3	Traes_5AS_776E1FEE4	2.13175	0.000561372
30hpi-NIL3-vs-NIL4-mock	30hpi	mock	NIL3	Traes_6DL_BC5CF98D1	-1.9346	0.000657755
30hpi-NIL3-vs-NIL4-mock	30hpi	mock	NIL3	Traes_5AS_067012FCD	1.46005	0.00128637
30hpi-NIL3-vs-NIL4-mock	30hpi	mock	NIL3	Traes_1AL_A785A010E	-1.00917	0.00180258
30hpi-NIL3-vs-NIL4-mock	30hpi	mock	NIL3	Traes_5AL_4B1DD2A62	3.50576	0.00304034
30hpi-NIL3-vs-NIL4-mock	30hpi	mock	NIL3	Traes_5AL_1639C7AB0	1.90993	0.00547797
30hpi-NIL3-vs-NIL4-mock	30hpi	mock	NIL3	Traes_5AS_63DB5E84D	1.48315	0.00573637
30hpi-NIL3-vs-NIL4-mock	30hpi	mock	NIL3	Traes_5AL_5E7E682D2	-2.2811	0.0072935
30hpi-NIL3-vs-NIL4-mock	30hpi	mock	NIL3	Traes_1AL_4279FC16A	-2.85341	0.00772976
30hpi-NIL3-vs-NIL4-mock	30hpi	mock	NIL3	Traes_1AL_CBB9E4CDC	-1.09147	0.00826374
30hpi-NIL3-vs-NIL4-mock	30hpi	mock	NIL3	Traes_7DL_857BEA7E5	-3.20548	0.0162949
30hpi-NIL3-vs-NIL4-mock	30hpi	mock	NIL3	Traes_2DL_4483CF89D	-1.30996	0.0183338
30hpi-NIL3-vs-NIL4-mock	30hpi	mock	NIL3	Traes_7BL_459346AF7	-4.01829	0.0227161
30hpi-NIL3-vs-NIL4-mock	30hpi	mock	NIL3	Traes_3B_867403D7B	-2.59971	0.030115
30hpi-NIL3-vs-NIL4-mock	30hpi	mock	NIL3	Traes_5DL_3CE365C74	1.22472	0.030236
30hpi-NIL3-vs-NIL4-mock	30hpi	mock	NIL3	Traes_2DL_BCE6645ED	-3.04054	0.0386348
30hpi-NIL3-vs-NIL4-mock	30hpi	mock	NIL3	Traes_6AS_AC007BC47	-2.09316	0.0444967
30hpi-NIL3-vs-NIL4-mock	30hpi	mock	NIL3	Traes_5AL_E431A9606	3.58792	0.047091
30hpi-NIL3-vs-NIL4-mock	30hpi	mock	NIL3	Traes_3B_7F8E08668	-2.71785	0.0617181
30hpi-NIL3-vs-NIL4-mock	30hpi	mock	NIL3	Traes_5AS_21B1A4EAE	1.56524	0.0617181
30hpi-NIL3-vs-NIL4-mock	30hpi	mock	NIL3	Traes_5AL_2E79B98C6	-1.65601	0.0686658
30hpi-NIL3-vs-NIL4-mock	30hpi	mock	NIL3	Traes_5BL_4CEDD35A9	3.10369	0.0706019
30hpi-NIL3-vs-NIL4-mock	30hpi	mock	NIL3	Traes_5AL_833A3E425	1.31857	0.0767692
30hpi-NIL3-vs-NIL4-mock	30hpi	mock	NIL3	Traes_4DL_34715639C	-3.0023	0.0798514
30hpi-NIL3-vs-NIL4-mock	30hpi	mock	NIL3	Traes_5AL_3CB0A3407	-3.47334	0.0866637
30hpi-NIL3-vs-NIL4-mock	30hpi	mock	NIL3	Traes_6AS_483CA129D	-3.00124	0.0914611
30hpi-NIL3-vs-NIL4-mock	30hpi	mock	NIL3	Traes_7AS_B8C7F90BC	1.74943	0.0925169
30hpi-NIL1-vs-NIL4-FG	30hpi	FG	NIL1	Traes_5AS_A2715CBB2	8.14724	3.33762e-239
30hpi-NIL1-vs-NIL4-FG	30hpi	FG	NIL1	Traes_5AL_B446A0742	7.61208	6.80101e-207
30hpi-NIL1-vs-NIL4-FG	30hpi	FG	NIL1	Traes_5AL_EA802A833	8.7022	9.0846e-183
30hpi-NIL1-vs-NIL4-FG	30hpi	FG	NIL1	Traes_3B_8901FB437	-6.17175	5.3555e-178
30hpi-NIL1-vs-NIL4-FG	30hpi	FG	NIL1	Traes_3B_EE6D6EEC7	-6.01817	1.01473e-177
30hpi-NIL1-vs-NIL4-FG	30hpi	FG	NIL1	Traes_3B_9985A569B	7.31559	2.19498e-158
30hpi-NIL1-vs-NIL4-FG	30hpi	FG	NIL1	Traes_5AS_D71CD62EA	3.16261	2.83282e-131
30hpi-NIL1-vs-NIL4-FG	30hpi	FG	NIL1	Traes_5AL_96EA07253	7.80242	4.69879e-110
30hpi-NIL1-vs-NIL4-FG	30hpi	FG	NIL1	Traes_5AL_C89EEBE50	5.82925	1.84443e-105
30hpi-NIL1-vs-NIL4-FG	30hpi	FG	NIL1	Traes_5AS_96A151FEB	6.81514	7.3377e-104
30hpi-NIL1-vs-NIL4-FG	30hpi	FG	NIL1	Traes_3B_05EEE7D3F1	-2.95846	9.65607e-99
30hpi-NIL1-vs-NIL4-FG	30hpi	FG	NIL1	Traes_3B_630DD22BF	2.51108	6.84011e-89
30hpi-NIL1-vs-NIL4-FG	30hpi	FG	NIL1	Traes_3B_8E820A790	2.45734	1.03979e-86
30hpi-NIL1-vs-NIL4-FG	30hpi	FG	NIL1	Traes_5AL_E4EFEF2BD	10.3466	2.24827e-86
30hpi-NIL1-vs-NIL4-FG	30hpi	FG	NIL1	Traes_3B_C7311D239	3.55364	2.24827e-86
30hpi-NIL1-vs-NIL4-FG	30hpi	FG	NIL1	Traes_5AS_3F5D7BE76	2.81568	1.15784e-79
30hpi-NIL1-vs-NIL4-FG	30hpi	FG	NIL1	Traes_3B_E81A8FACB	4.79304	1.42194e-70
30hpi-NIL1-vs-NIL4-FG	30hpi	FG	NIL1	Traes_5AS_EFBDFB910	2.18727	5.37336e-70
30hpi-NIL1-vs-NIL4-FG	30hpi	FG	NIL1	Traes_3B_3A70D33A6	3.00823	8.80412e-62
30hpi-NIL1-vs-NIL4-FG	30hpi	FG	NIL1	Traes_5AS_A25D67370	-4.00545	9.85286e-59
30hpi-NIL1-vs-NIL4-FG	30hpi	FG	NIL1	Traes_3B_974D6BD76	-3.36374	1.66524e-57
30hpi-NIL1-vs-NIL4-FG	30hpi	FG	NIL1	Traes_3B_86B4249D7	-6.70937	7.15375e-57
30hpi-NIL1-vs-NIL4-FG	30hpi	FG	NIL1	Traes_5AS_E73817521	1.90641	5.28799e-54
30hpi-NIL1-vs-NIL4-FG	30hpi	FG	NIL1	Traes_3B_C09E90169	-3.8593	2.35142e-53
30hpi-NIL1-vs-NIL4-FG	30hpi	FG	NIL1	Traes_5BL_9812A4B62	1.39	1.26482e-50
30hpi-NIL1-vs-NIL4-FG	30hpi	FG	NIL1	Traes_3B_31DB849ED	-6.51563	1.8363e-45
30hpi-NIL1-vs-NIL4-FG	30hpi	FG	NIL1	Traes_5AS_51689D8AF	-4.8806	8.4927e-42
30hpi-NIL1-vs-NIL4-FG	30hpi	FG	NIL1	Traes_3B_7A8EB5D1A	-6.47715	9.94583e-41
30hpi-NIL1-vs-NIL4-FG	30hpi	FG	NIL1	Traes_5AL_94768ABD9	1.28615	4.54997e-39
30hpi-NIL1-vs-NIL4-FG	30hpi	FG	NIL1	Traes_3B_BEF2FDE60	2.95647	7.40184e-39
30hpi-NIL1-vs-NIL4-FG	30hpi	FG	NIL1	Traes_3B_ADCF93AE0	3.74365	3.60591e-35
30hpi-NIL1-vs-NIL4-FG	30hpi	FG	NIL1	Traes_5BL_F234544EF	-5.42235	2.15453e-34
30hpi-NIL1-vs-NIL4-FG	30hpi	FG	NIL1	Traes_3B_213492E32	1.40165	1.12954e-33
30hpi-NIL1-vs-NIL4-FG	30hpi	FG	NIL1	Traes_3B_019A2EEE1	-9.61979	2.29444e-33
30hpi-NIL1-vs-NIL4-FG	30hpi	FG	NIL1	Traes_5AS_56B7AB4C9	2.05325	1.57239e-30
30hpi-NIL1-vs-NIL4-FG	30hpi	FG	NIL1	Traes_5AS_FA425CC52	-8.37788	1.51252e-28
30hpi-NIL1-vs-NIL4-FG	30hpi	FG	NIL1	Traes_3B_CE31EE51C	8.9906	2.35833e-28
30hpi-NIL1-vs-NIL4-FG	30hpi	FG	NIL1	Traes_5AL_9C9E55228	1.88621	4.97132e-28
30hpi-NIL1-vs-NIL4-FG	30hpi	FG	NIL1	Traes_3B_592CE6F7F	-1.08034	1.12638e-27
30hpi-NIL1-vs-NIL4-FG	30hpi	FG	NIL1	Traes_5AL_00CC4E7C6	2.45206	1.7629e-27
30hpi-NIL1-vs-NIL4-FG	30hpi	FG	NIL1	Traes_5AS_D42C83AB8	1.79512	2.74133e-27
30hpi-NIL1-vs-NIL4-FG	30hpi	FG	NIL1	Traes_3B_600FC81DA	-2.39892	2.71586e-25
30hpi-NIL1-vs-NIL4-FG	30hpi	FG	NIL1	Traes_3B_9B69D1F50	4.64344	4.41056e-25
30hpi-NIL1-vs-NIL4-FG	30hpi	FG	NIL1	Traes_5AS_FECFF9702	2.32917	1.06041e-24
30hpi-NIL1-vs-NIL4-FG	30hpi	FG	NIL1	Traes_3B_4BBF52526	-4.35967	9.84008e-24
30hpi-NIL1-vs-NIL4-FG	30hpi	FG	NIL1	Traes_3B_6A585354F	5.43075	1.08514e-23
30hpi-NIL1-vs-NIL4-FG	30hpi	FG	NIL1	Traes_5AL_C25D1FB2E	1.66098	1.58769e-23
30hpi-NIL1-vs-NIL4-FG	30hpi	FG	NIL1	Traes_5AL_E24DCCFF0	3.09719	6.71508e-23
30hpi-NIL1-vs-NIL4-FG	30hpi	FG	NIL1	Traes_5AS_DB6DC4945	2.52968	2.46734e-22
30hpi-NIL1-vs-NIL4-FG	30hpi	FG	NIL1	Traes_3B_3948A2374	-1.59693	2.61012e-21
30hpi-NIL1-vs-NIL4-FG	30hpi	FG	NIL1	Traes_3B_CB2BA12CD	-2.88805	5.21032e-21
30hpi-NIL1-vs-NIL4-FG	30hpi	FG	NIL1	Traes_5AL_2EC36FC33	3.35739	1.31914e-20
30hpi-NIL1-vs-NIL4-FG	30hpi	FG	NIL1	Traes_3B_1396EA938	2.02522	1.47749e-20
30hpi-NIL1-vs-NIL4-FG	30hpi	FG	NIL1	Traes_5AL_633ED6A5D	2.92442	1.67756e-20
30hpi-NIL1-vs-NIL4-FG	30hpi	FG	NIL1	Traes_3AS_7529A2159	4.74249	1.8101e-20
30hpi-NIL1-vs-NIL4-FG	30hpi	FG	NIL1	Traes_7AS_EDFB9AC0D	1.05839	3.37361e-20
30hpi-NIL1-vs-NIL4-FG	30hpi	FG	NIL1	Traes_3B_676AD1706	8.66955	6.08753e-20
30hpi-NIL1-vs-NIL4-FG	30hpi	FG	NIL1	Traes_3B_2B45A100D	4.61781	1.25768e-19
30hpi-NIL1-vs-NIL4-FG	30hpi	FG	NIL1	Traes_3B_DD8933BB9	-4.48781	2.23911e-19
30hpi-NIL1-vs-NIL4-FG	30hpi	FG	NIL1	Traes_5AS_A21865D2A	1.36454	2.88666e-19
30hpi-NIL1-vs-NIL4-FG	30hpi	FG	NIL1	Traes_3B_B74F61671	-2.7301	1.29554e-18
30hpi-NIL1-vs-NIL4-FG	30hpi	FG	NIL1	Traes_3B_90B17E3CF	2.38195	1.10116e-17
30hpi-NIL1-vs-NIL4-FG	30hpi	FG	NIL1	Traes_3DS_A75F7C322	7.25446	3.26964e-16
30hpi-NIL1-vs-NIL4-FG	30hpi	FG	NIL1	Traes_5AS_704A2ADF0	-5.54195	3.26964e-16
30hpi-NIL1-vs-NIL4-FG	30hpi	FG	NIL1	Traes_5AL_3C1F58BEA	1.24265	9.41461e-16
30hpi-NIL1-vs-NIL4-FG	30hpi	FG	NIL1	Traes_3B_8ED04BC95	2.15924	1.31421e-14
30hpi-NIL1-vs-NIL4-FG	30hpi	FG	NIL1	Traes_3B_41EE9C1AA	3.04957	1.31421e-14
30hpi-NIL1-vs-NIL4-FG	30hpi	FG	NIL1	Traes_3DS_2BD8DC857	7.36261	3.86183e-14
30hpi-NIL1-vs-NIL4-FG	30hpi	FG	NIL1	Traes_2BS_FEF44A7A2	-7.23344	5.009e-14
30hpi-NIL1-vs-NIL4-FG	30hpi	FG	NIL1	Traes_3B_1A54C91B0	-1.03549	5.11341e-13
30hpi-NIL1-vs-NIL4-FG	30hpi	FG	NIL1	Traes_5AL_1D8F705CE	1.45087	1.22537e-12
30hpi-NIL1-vs-NIL4-FG	30hpi	FG	NIL1	Traes_3B_E23F2C86F	-1.74115	1.9511e-12
30hpi-NIL1-vs-NIL4-FG	30hpi	FG	NIL1	Traes_5AS_4A9BA8AD6	1.46127	2.18688e-12
30hpi-NIL1-vs-NIL4-FG	30hpi	FG	NIL1	Traes_3B_A748952F3	-2.82198	5.85725e-12
30hpi-NIL1-vs-NIL4-FG	30hpi	FG	NIL1	Traes_5AL_75780E5B0	-1.47661	2.09794e-11
30hpi-NIL1-vs-NIL4-FG	30hpi	FG	NIL1	Traes_5AS_81202BD88	1.30406	4.33124e-11
30hpi-NIL1-vs-NIL4-FG	30hpi	FG	NIL1	Traes_2AL_4264EC788	-2.99524	2.9227e-10
30hpi-NIL1-vs-NIL4-FG	30hpi	FG	NIL1	Traes_5AS_5FDB5DF71	6.68783	1.39931e-09
30hpi-NIL1-vs-NIL4-FG	30hpi	FG	NIL1	Traes_6BS_F393CA5DC	2.05793	3.23605e-09
30hpi-NIL1-vs-NIL4-FG	30hpi	FG	NIL1	Traes_3B_F60ED2293	-1.19236	4.05169e-09
30hpi-NIL1-vs-NIL4-FG	30hpi	FG	NIL1	Traes_3DS_AE7426D6F	-4.5923	6.83743e-09
30hpi-NIL1-vs-NIL4-FG	30hpi	FG	NIL1	Traes_5AL_677B189DF	-2.46081	8.41817e-09
30hpi-NIL1-vs-NIL4-FG	30hpi	FG	NIL1	Traes_3B_5E257B22F	-1.52548	9.85167e-09
30hpi-NIL1-vs-NIL4-FG	30hpi	FG	NIL1	Traes_3DS_1F441A573	2.50421	2.73889e-08
30hpi-NIL1-vs-NIL4-FG	30hpi	FG	NIL1	Traes_1BS_5A02E9580	-1.19509	2.95143e-08
30hpi-NIL1-vs-NIL4-FG	30hpi	FG	NIL1	Traes_1DS_5B1594E4C	-1.28001	4.82257e-08
30hpi-NIL1-vs-NIL4-FG	30hpi	FG	NIL1	Traes_3B_8FEC1BE87	-1.84013	1.39785e-07
30hpi-NIL1-vs-NIL4-FG	30hpi	FG	NIL1	Traes_7AS_A6C843545	1.23001	1.43772e-07
30hpi-NIL1-vs-NIL4-FG	30hpi	FG	NIL1	Traes_5AL_98327BB43	-6.67235	1.81171e-07
30hpi-NIL1-vs-NIL4-FG	30hpi	FG	NIL1	Traes_3B_19E2B71CE	-2.97255	2.38555e-07
30hpi-NIL1-vs-NIL4-FG	30hpi	FG	NIL1	Traes_5AS_0693FDB91	3.48549	5.87475e-07
30hpi-NIL1-vs-NIL4-FG	30hpi	FG	NIL1	Traes_5AL_3AA4476D6	3.94046	8.56529e-07
30hpi-NIL1-vs-NIL4-FG	30hpi	FG	NIL1	Traes_3B_61E72DF24	3.93834	8.77883e-07
30hpi-NIL1-vs-NIL4-FG	30hpi	FG	NIL1	Traes_5AS_EE67AD49C	-1.04295	2.60676e-06
30hpi-NIL1-vs-NIL4-FG	30hpi	FG	NIL1	Traes_1AS_CE0F723A9	1.61398	3.03442e-06
30hpi-NIL1-vs-NIL4-FG	30hpi	FG	NIL1	Traes_4BL_DD6DD7487	-1.08031	1.81629e-05
30hpi-NIL1-vs-NIL4-FG	30hpi	FG	NIL1	Traes_3DS_12E09BED1	1.14581	1.9956e-05
30hpi-NIL1-vs-NIL4-FG	30hpi	FG	NIL1	Traes_3B_D49EBA705	2.67758	2.20261e-05
30hpi-NIL1-vs-NIL4-FG	30hpi	FG	NIL1	Traes_5AL_AC6404BE0	-2.20532	2.36122e-05
30hpi-NIL1-vs-NIL4-FG	30hpi	FG	NIL1	Traes_3B_908129DB2	4.41993	2.36766e-05
30hpi-NIL1-vs-NIL4-FG	30hpi	FG	NIL1	Traes_4DL_27C195FDE	-6.59756	2.40975e-05
30hpi-NIL1-vs-NIL4-FG	30hpi	FG	NIL1	Traes_3B_0D6720765	1.61249	3.83472e-05
30hpi-NIL1-vs-NIL4-FG	30hpi	FG	NIL1	Traes_7AL_2E9364965	1.92765	4.85998e-05
30hpi-NIL1-vs-NIL4-FG	30hpi	FG	NIL1	Traes_1BS_21C5730C3	1.55161	5.6415e-05
30hpi-NIL1-vs-NIL4-FG	30hpi	FG	NIL1	Traes_5AS_BD279FFF4	5.98045	7.25607e-05
30hpi-NIL1-vs-NIL4-FG	30hpi	FG	NIL1	Traes_1DS_18CC58683	1.29194	0.000136316
30hpi-NIL1-vs-NIL4-FG	30hpi	FG	NIL1	Traes_5DL_AF6DDC857	-3.26355	0.000244081
30hpi-NIL1-vs-NIL4-FG	30hpi	FG	NIL1	Traes_2DL_179570792	-1.77631	0.000387842
30hpi-NIL1-vs-NIL4-FG	30hpi	FG	NIL1	Traes_1BL_D964D1659	-4.04146	0.000484183
30hpi-NIL1-vs-NIL4-FG	30hpi	FG	NIL1	Traes_5AL_4B1DD2A62	3.71181	0.000485315
30hpi-NIL1-vs-NIL4-FG	30hpi	FG	NIL1	Traes_5AL_1BA61DAB5	1.03561	0.00064947
30hpi-NIL1-vs-NIL4-FG	30hpi	FG	NIL1	Traes_5AS_6292C7280	1.84692	0.000724997
30hpi-NIL1-vs-NIL4-FG	30hpi	FG	NIL1	Traes_1AS_4B0A28A61	1.63371	0.00141363
30hpi-NIL1-vs-NIL4-FG	30hpi	FG	NIL1	Traes_5AL_1639C7AB0	2.01236	0.00166576
30hpi-NIL1-vs-NIL4-FG	30hpi	FG	NIL1	Traes_3B_07980E2CE	-2.29032	0.00198311
30hpi-NIL1-vs-NIL4-FG	30hpi	FG	NIL1	Traes_5AL_2E79B98C6	-1.9202	0.00299686
30hpi-NIL1-vs-NIL4-FG	30hpi	FG	NIL1	Traes_5AS_FC3C5CA46	-1.01886	0.0037149
30hpi-NIL1-vs-NIL4-FG	30hpi	FG	NIL1	Traes_5AL_5E7E682D2	-2.46792	0.00382975
30hpi-NIL1-vs-NIL4-FG	30hpi	FG	NIL1	Traes_3B_5088D482E	3.54092	0.00400957
30hpi-NIL1-vs-NIL4-FG	30hpi	FG	NIL1	Traes_4DL_FF35083D3	-5.44937	0.00412215
30hpi-NIL1-vs-NIL4-FG	30hpi	FG	NIL1	Traes_5AL_80CF1975F	1.19359	0.00473935
30hpi-NIL1-vs-NIL4-FG	30hpi	FG	NIL1	Traes_1AL_4279FC16A	-3.26797	0.00876489
30hpi-NIL1-vs-NIL4-FG	30hpi	FG	NIL1	Traes_5AL_EF9A558AB	1.08629	0.0114057
30hpi-NIL1-vs-NIL4-FG	30hpi	FG	NIL1	Traes_2DS_CE8953DB0	-1.44312	0.0171953
30hpi-NIL1-vs-NIL4-FG	30hpi	FG	NIL1	Traes_1DL_3F271A59E	-2.58839	0.021081
30hpi-NIL1-vs-NIL4-FG	30hpi	FG	NIL1	Traes_5AL_EDD8EEC2E	1.64349	0.0227478
30hpi-NIL1-vs-NIL4-FG	30hpi	FG	NIL1	Traes_5AS_63DB5E84D	1.37848	0.023712
30hpi-NIL1-vs-NIL4-FG	30hpi	FG	NIL1	Traes_5AS_4A3B9D55B	4.99789	0.025647
30hpi-NIL1-vs-NIL4-FG	30hpi	FG	NIL1	Traes_5AS_8E72780D9	-1.05816	0.0263987
30hpi-NIL1-vs-NIL4-FG	30hpi	FG	NIL1	Traes_7DL_1913741A8	-3.07221	0.0270958
30hpi-NIL1-vs-NIL4-FG	30hpi	FG	NIL1	Traes_7BS_2FE819546	1.07454	0.0292156
30hpi-NIL1-vs-NIL4-FG	30hpi	FG	NIL1	Traes_4BS_477BAB497	2.18631	0.0292156
30hpi-NIL1-vs-NIL4-FG	30hpi	FG	NIL1	Traes_3B_5C9042B91	4.2282	0.0299429
30hpi-NIL1-vs-NIL4-FG	30hpi	FG	NIL1	Traes_3DL_AFEEAB371	-2.901	0.0307938
30hpi-NIL1-vs-NIL4-FG	30hpi	FG	NIL1	Traes_1BS_EA1207F88	1.18487	0.0311725
30hpi-NIL1-vs-NIL4-FG	30hpi	FG	NIL1	Traes_2AS_854EBDA01	-2.95003	0.0420371
30hpi-NIL1-vs-NIL4-FG	30hpi	FG	NIL1	Traes_3B_098D62859	5.25764	0.0429847
30hpi-NIL1-vs-NIL4-FG	30hpi	FG	NIL1	Traes_5DL_BF5D1D24B	-1.51535	0.0566213
30hpi-NIL1-vs-NIL4-FG	30hpi	FG	NIL1	Traes_5AL_C3F3E95BC	1.1	0.0598409
30hpi-NIL1-vs-NIL4-FG	30hpi	FG	NIL1	Traes_5BL_4CEDD35A9	2.80595	0.0679945
30hpi-NIL1-vs-NIL4-FG	30hpi	FG	NIL1	Traes_2DL_133A62FD7	-4.99267	0.0703031
30hpi-NIL1-vs-NIL4-FG	30hpi	FG	NIL1	Traes_6AS_FC984D57D	1.77161	0.0741339
30hpi-NIL1-vs-NIL4-FG	30hpi	FG	NIL1	Traes_3B_C620683FD	1.80675	0.0858115
30hpi-NIL1-vs-NIL4-FG	30hpi	FG	NIL1	Traes_3B_0D8C9A632	-1.5956	0.0869791
30hpi-NIL1-vs-NIL4-FG	30hpi	FG	NIL1	Traes_2DL_B320A2B24	-2.01987	0.0946529
30hpi-NIL1-vs-NIL4-FG	30hpi	FG	NIL1	Traes_3B_C7667C232	1.03715	0.0965263
30hpi-NIL1-vs-NIL4-FG	30hpi	FG	NIL1	Traes_5AL_3CB0A3407	-3.32572	0.0970455
30hpi-NIL1-vs-NIL4-FG	30hpi	FG	NIL1	Traes_1AS_E6BC3E088	-2.44175	0.0985698
30hpi-NIL2-vs-NIL4-FG	30hpi	FG	NIL2	Traes_3B_8901FB437	-7.37582	1.31149e-209
30hpi-NIL2-vs-NIL4-FG	30hpi	FG	NIL2	Traes_3B_EE6D6EEC7	-6.63791	1.38552e-200
30hpi-NIL2-vs-NIL4-FG	30hpi	FG	NIL2	Traes_3B_9985A569B	7.19225	1.28542e-151
30hpi-NIL2-vs-NIL4-FG	30hpi	FG	NIL2	Traes_3B_05EEE7D3F1	-3.23532	2.89106e-117
30hpi-NIL2-vs-NIL4-FG	30hpi	FG	NIL2	Traes_3B_8E820A790	2.57152	1.77904e-94
30hpi-NIL2-vs-NIL4-FG	30hpi	FG	NIL2	Traes_3B_630DD22BF	2.5656	1.89616e-94
30hpi-NIL2-vs-NIL4-FG	30hpi	FG	NIL2	Traes_3B_C7311D239	3.68323	8.5183e-92
30hpi-NIL2-vs-NIL4-FG	30hpi	FG	NIL2	Traes_3B_E81A8FACB	4.92477	1.39328e-78
30hpi-NIL2-vs-NIL4-FG	30hpi	FG	NIL2	Traes_3B_86B4249D7	-7.2415	9.19952e-63
30hpi-NIL2-vs-NIL4-FG	30hpi	FG	NIL2	Traes_3B_974D6BD76	-3.11095	7.89557e-59
30hpi-NIL2-vs-NIL4-FG	30hpi	FG	NIL2	Traes_3B_C09E90169	-3.97307	2.576e-58
30hpi-NIL2-vs-NIL4-FG	30hpi	FG	NIL2	Traes_3B_3A70D33A6	2.87109	2.83546e-56
30hpi-NIL2-vs-NIL4-FG	30hpi	FG	NIL2	Traes_3B_31DB849ED	-9.87834	1.61528e-55
30hpi-NIL2-vs-NIL4-FG	30hpi	FG	NIL2	Traes_3B_7A8EB5D1A	-7.3902	2.49449e-46
30hpi-NIL2-vs-NIL4-FG	30hpi	FG	NIL2	Traes_3B_BEF2FDE60	2.95389	1.5976e-39
30hpi-NIL2-vs-NIL4-FG	30hpi	FG	NIL2	Traes_3B_213492E32	1.45215	2.83361e-36
30hpi-NIL2-vs-NIL4-FG	30hpi	FG	NIL2	Traes_3B_019A2EEE1	-9.61979	5.07987e-36
30hpi-NIL2-vs-NIL4-FG	30hpi	FG	NIL2	Traes_3B_ADCF93AE0	3.64728	1.68936e-33
30hpi-NIL2-vs-NIL4-FG	30hpi	FG	NIL2	Traes_3B_592CE6F7F	-1.15916	5.65299e-33
30hpi-NIL2-vs-NIL4-FG	30hpi	FG	NIL2	Traes_3B_4BBF52526	-4.81228	4.67789e-28
30hpi-NIL2-vs-NIL4-FG	30hpi	FG	NIL2	Traes_3B_CB2BA12CD	-3.05692	2.64626e-24
30hpi-NIL2-vs-NIL4-FG	30hpi	FG	NIL2	Traes_3B_CE31EE51C	8.57282	1.28331e-23
30hpi-NIL2-vs-NIL4-FG	30hpi	FG	NIL2	Traes_3B_600FC81DA	-2.27317	2.28324e-23
30hpi-NIL2-vs-NIL4-FG	30hpi	FG	NIL2	Traes_3B_3948A2374	-1.62885	8.0499e-23
30hpi-NIL2-vs-NIL4-FG	30hpi	FG	NIL2	Traes_6BS_7BE581437	-4.36023	7.22153e-22
30hpi-NIL2-vs-NIL4-FG	30hpi	FG	NIL2	Traes_3B_2B45A100D	4.75488	8.48606e-22
30hpi-NIL2-vs-NIL4-FG	30hpi	FG	NIL2	Traes_3B_B74F61671	-2.88844	1.13721e-21
30hpi-NIL2-vs-NIL4-FG	30hpi	FG	NIL2	Traes_3B_DD8933BB9	-4.42557	2.84346e-21
30hpi-NIL2-vs-NIL4-FG	30hpi	FG	NIL2	Traes_3B_E23F2C86F	-2.25161	1.85023e-20
30hpi-NIL2-vs-NIL4-FG	30hpi	FG	NIL2	Traes_3B_1396EA938	1.98526	1.59518e-19
30hpi-NIL2-vs-NIL4-FG	30hpi	FG	NIL2	Traes_7AS_EDFB9AC0D	1.0231	4.38853e-19
30hpi-NIL2-vs-NIL4-FG	30hpi	FG	NIL2	Traes_3AS_7529A2159	4.50747	1.44392e-17
30hpi-NIL2-vs-NIL4-FG	30hpi	FG	NIL2	Traes_3B_6A585354F	4.955	1.69384e-17
30hpi-NIL2-vs-NIL4-FG	30hpi	FG	NIL2	Traes_3B_90B17E3CF	2.31821	8.95191e-17
30hpi-NIL2-vs-NIL4-FG	30hpi	FG	NIL2	Traes_3B_A748952F3	-3.48084	8.95191e-17
30hpi-NIL2-vs-NIL4-FG	30hpi	FG	NIL2	Traes_2BS_FEF44A7A2	-7.23344	6.73946e-16
30hpi-NIL2-vs-NIL4-FG	30hpi	FG	NIL2	Traes_3DS_2BD8DC857	7.51612	9.80113e-16
30hpi-NIL2-vs-NIL4-FG	30hpi	FG	NIL2	Traes_3B_8ED04BC95	2.18174	2.44454e-15
30hpi-NIL2-vs-NIL4-FG	30hpi	FG	NIL2	Traes_3B_676AD1706	7.77086	2.33355e-13
30hpi-NIL2-vs-NIL4-FG	30hpi	FG	NIL2	Traes_3B_9B69D1F50	3.71972	3.63685e-13
30hpi-NIL2-vs-NIL4-FG	30hpi	FG	NIL2	Traes_3DS_A75F7C322	6.55905	9.97592e-10
30hpi-NIL2-vs-NIL4-FG	30hpi	FG	NIL2	Traes_4BS_5D060446C	-1.03274	3.6122e-09
30hpi-NIL2-vs-NIL4-FG	30hpi	FG	NIL2	Traes_3DS_1F441A573	2.53463	1.60415e-08
30hpi-NIL2-vs-NIL4-FG	30hpi	FG	NIL2	Traes_3B_19E2B71CE	-3.05368	3.81075e-08
30hpi-NIL2-vs-NIL4-FG	30hpi	FG	NIL2	Traes_3B_41EE9C1AA	2.28145	1.81236e-07
30hpi-NIL2-vs-NIL4-FG	30hpi	FG	NIL2	Traes_7AS_A6C843545	1.20225	4.47141e-07
30hpi-NIL2-vs-NIL4-FG	30hpi	FG	NIL2	Traes_3B_F60ED2293	-1.04036	1.59345e-06
30hpi-NIL2-vs-NIL4-FG	30hpi	FG	NIL2	Traes_3DS_12E09BED1	1.18437	5.5042e-06
30hpi-NIL2-vs-NIL4-FG	30hpi	FG	NIL2	Traes_3B_8FEC1BE87	-1.59369	5.70562e-06
30hpi-NIL2-vs-NIL4-FG	30hpi	FG	NIL2	Traes_3B_61E72DF24	3.71659	2.11075e-05
30hpi-NIL2-vs-NIL4-FG	30hpi	FG	NIL2	Traes_3B_D49EBA705	2.62345	5.31476e-05
30hpi-NIL2-vs-NIL4-FG	30hpi	FG	NIL2	Traes_3B_908129DB2	4.34175	5.64463e-05
30hpi-NIL2-vs-NIL4-FG	30hpi	FG	NIL2	Traes_3DS_AE7426D6F	-2.68709	7.34267e-05
30hpi-NIL2-vs-NIL4-FG	30hpi	FG	NIL2	Traes_5BS_6A54156BB	-2.30894	0.000362017
30hpi-NIL2-vs-NIL4-FG	30hpi	FG	NIL2	Traes_6DL_55216B908	-1.79823	0.00036357
30hpi-NIL2-vs-NIL4-FG	30hpi	FG	NIL2	Traes_1AS_CE0F723A9	1.40494	0.000408446
30hpi-NIL2-vs-NIL4-FG	30hpi	FG	NIL2	Traes_5BL_F234544EF	-1.17333	0.000518291
30hpi-NIL2-vs-NIL4-FG	30hpi	FG	NIL2	Traes_6AS_AC007BC47	-2.60752	0.000706518
30hpi-NIL2-vs-NIL4-FG	30hpi	FG	NIL2	Traes_5DL_AF6DDC857	-2.82236	0.000901215
30hpi-NIL2-vs-NIL4-FG	30hpi	FG	NIL2	Traes_2DL_AB740FB74	4.54876	0.000908646
30hpi-NIL2-vs-NIL4-FG	30hpi	FG	NIL2	Traes_3B_0D6720765	1.45392	0.00112632
30hpi-NIL2-vs-NIL4-FG	30hpi	FG	NIL2	Traes_5AL_094B50067	-2.43487	0.0014289
30hpi-NIL2-vs-NIL4-FG	30hpi	FG	NIL2	Traes_1AS_4B0A28A61	1.58059	0.003045
30hpi-NIL2-vs-NIL4-FG	30hpi	FG	NIL2	Traes_7AL_2E9364965	1.64656	0.00583579
30hpi-NIL2-vs-NIL4-FG	30hpi	FG	NIL2	Traes_3B_38C076808	5.22098	0.0074824
30hpi-NIL2-vs-NIL4-FG	30hpi	FG	NIL2	Traes_3B_07980E2CE	-2.01328	0.0122554
30hpi-NIL2-vs-NIL4-FG	30hpi	FG	NIL2	Traes_4AS_2C38A16A4	-5.5015	0.0176611
30hpi-NIL2-vs-NIL4-FG	30hpi	FG	NIL2	Traes_1AS_CD4C11CAD	1.36633	0.01917
30hpi-NIL2-vs-NIL4-FG	30hpi	FG	NIL2	Traes_7DL_78824DEBA1	2.72066	0.0253649
30hpi-NIL2-vs-NIL4-FG	30hpi	FG	NIL2	Traes_2DL_BCE6645ED	2.22303	0.0301226
30hpi-NIL2-vs-NIL4-FG	30hpi	FG	NIL2	Traes_6DL_5A4797D31	-3.20288	0.0317656
30hpi-NIL2-vs-NIL4-FG	30hpi	FG	NIL2	Traes_3B_785C4C233	-5.09838	0.0386474
30hpi-NIL2-vs-NIL4-FG	30hpi	FG	NIL2	Traes_2DL_8A90A6C4F	-1.36189	0.03972
30hpi-NIL2-vs-NIL4-FG	30hpi	FG	NIL2	Traes_5DL_6B2118EC9	-1.0586	0.0458248
30hpi-NIL2-vs-NIL4-FG	30hpi	FG	NIL2	Traes_2DL_2A0301CA3	-2.82869	0.0632987
30hpi-NIL2-vs-NIL4-FG	30hpi	FG	NIL2	Traes_2BL_C1E0FD3CD	-2.25609	0.0802014
30hpi-NIL3-vs-NIL4-FG	30hpi	FG	NIL3	Traes_5AS_A2715CBB2	8.18901	8.65416e-245
30hpi-NIL3-vs-NIL4-FG	30hpi	FG	NIL3	Traes_5AL_B446A0742	7.6505	3.16147e-211
30hpi-NIL3-vs-NIL4-FG	30hpi	FG	NIL3	Traes_5AL_EA802A833	8.74722	1.2948e-192
30hpi-NIL3-vs-NIL4-FG	30hpi	FG	NIL3	Traes_5AS_D71CD62EA	3.23494	1.20968e-141
30hpi-NIL3-vs-NIL4-FG	30hpi	FG	NIL3	Traes_5AL_96EA07253	7.93415	1.74158e-123
30hpi-NIL3-vs-NIL4-FG	30hpi	FG	NIL3	Traes_5AL_C89EEBE50	5.75455	4.56327e-106
30hpi-NIL3-vs-NIL4-FG	30hpi	FG	NIL3	Traes_5AS_96A151FEB	6.78115	1.50056e-103
30hpi-NIL3-vs-NIL4-FG	30hpi	FG	NIL3	Traes_5AL_E4EFEF2BD	10.3629	1.67808e-88
30hpi-NIL3-vs-NIL4-FG	30hpi	FG	NIL3	Traes_5AS_3F5D7BE76	2.79607	5.59545e-79
30hpi-NIL3-vs-NIL4-FG	30hpi	FG	NIL3	Traes_5AS_A25D67370	-4.56299	1.397e-74
30hpi-NIL3-vs-NIL4-FG	30hpi	FG	NIL3	Traes_5AS_EFBDFB910	2.17454	3.25431e-71
30hpi-NIL3-vs-NIL4-FG	30hpi	FG	NIL3	Traes_5BL_9812A4B62	1.43069	8.79714e-56
30hpi-NIL3-vs-NIL4-FG	30hpi	FG	NIL3	Traes_5AS_51689D8AF	-5.73797	1.13569e-54
30hpi-NIL3-vs-NIL4-FG	30hpi	FG	NIL3	Traes_5AS_E73817521	1.8401	7.01381e-52
30hpi-NIL3-vs-NIL4-FG	30hpi	FG	NIL3	Traes_5AL_94768ABD9	1.30997	3.13048e-42
30hpi-NIL3-vs-NIL4-FG	30hpi	FG	NIL3	Traes_5AS_FA425CC52	-6.65801	7.29912e-33
30hpi-NIL3-vs-NIL4-FG	30hpi	FG	NIL3	Traes_5AL_00CC4E7C6	2.48225	4.35565e-31
30hpi-NIL3-vs-NIL4-FG	30hpi	FG	NIL3	Traes_5AL_E24DCCFF0	3.29067	1.29873e-29
30hpi-NIL3-vs-NIL4-FG	30hpi	FG	NIL3	Traes_5AS_56B7AB4C9	1.97114	5.85702e-29
30hpi-NIL3-vs-NIL4-FG	30hpi	FG	NIL3	Traes_5AS_D42C83AB8	1.80201	2.5227e-28
30hpi-NIL3-vs-NIL4-FG	30hpi	FG	NIL3	Traes_5AS_FECFF9702	2.43823	2.67639e-27
30hpi-NIL3-vs-NIL4-FG	30hpi	FG	NIL3	Traes_5AL_2EC36FC33	3.59493	1.3692e-26
30hpi-NIL3-vs-NIL4-FG	30hpi	FG	NIL3	Traes_6BS_7BE581437	-4.7246	9.32325e-25
30hpi-NIL3-vs-NIL4-FG	30hpi	FG	NIL3	Traes_5AL_9C9E55228	1.76537	1.63356e-24
30hpi-NIL3-vs-NIL4-FG	30hpi	FG	NIL3	Traes_5AS_DB6DC4945	2.61942	2.73667e-24
30hpi-NIL3-vs-NIL4-FG	30hpi	FG	NIL3	Traes_5AL_C25D1FB2E	1.65546	1.36864e-23
30hpi-NIL3-vs-NIL4-FG	30hpi	FG	NIL3	Traes_5AS_A21865D2A	1.42916	7.25033e-23
30hpi-NIL3-vs-NIL4-FG	30hpi	FG	NIL3	Traes_5AS_704A2ADF0	-5.09242	2.65067e-19
30hpi-NIL3-vs-NIL4-FG	30hpi	FG	NIL3	Traes_5AL_CFC7D4C4F	-1.01224	2.3091e-18
30hpi-NIL3-vs-NIL4-FG	30hpi	FG	NIL3	Traes_5AL_633ED6A5D	2.73259	9.12093e-18
30hpi-NIL3-vs-NIL4-FG	30hpi	FG	NIL3	Traes_5AL_677B189DF	-3.31293	3.50773e-15
30hpi-NIL3-vs-NIL4-FG	30hpi	FG	NIL3	Traes_5AL_3C1F58BEA	1.18278	1.94011e-14
30hpi-NIL3-vs-NIL4-FG	30hpi	FG	NIL3	Traes_5AS_4A9BA8AD6	1.56007	3.26968e-14
30hpi-NIL3-vs-NIL4-FG	30hpi	FG	NIL3	Traes_5AS_81202BD88	1.33911	6.70941e-12
30hpi-NIL3-vs-NIL4-FG	30hpi	FG	NIL3	Traes_5AL_1D8F705CE	1.36916	1.16775e-11
30hpi-NIL3-vs-NIL4-FG	30hpi	FG	NIL3	Traes_3B_E881D0B1B	-1.94163	7.58386e-11
30hpi-NIL3-vs-NIL4-FG	30hpi	FG	NIL3	Traes_5AL_B7EC7B678	1.05422	2.89468e-10
30hpi-NIL3-vs-NIL4-FG	30hpi	FG	NIL3	Traes_5AL_98327BB43	-6.67235	4.15037e-09
30hpi-NIL3-vs-NIL4-FG	30hpi	FG	NIL3	Traes_5AL_AC6404BE0	-2.83956	4.33027e-09
30hpi-NIL3-vs-NIL4-FG	30hpi	FG	NIL3	Traes_6DL_55216B908	-2.60296	5.21058e-09
30hpi-NIL3-vs-NIL4-FG	30hpi	FG	NIL3	Traes_5AS_5FDB5DF71	6.15357	9.99046e-07
30hpi-NIL3-vs-NIL4-FG	30hpi	FG	NIL3	Traes_5AL_4B1DD2A62	4.06888	4.5662e-06
30hpi-NIL3-vs-NIL4-FG	30hpi	FG	NIL3	Traes_5AL_EDD8EEC2E	2.05344	7.45005e-06
30hpi-NIL3-vs-NIL4-FG	30hpi	FG	NIL3	Traes_5AL_3AA4476D6	3.75379	7.76379e-06
30hpi-NIL3-vs-NIL4-FG	30hpi	FG	NIL3	Traes_5AS_0693FDB91	3.25392	1.01028e-05
30hpi-NIL3-vs-NIL4-FG	30hpi	FG	NIL3	Traes_5AS_BD279FFF4	6.10901	2.05268e-05
30hpi-NIL3-vs-NIL4-FG	30hpi	FG	NIL3	Traes_1AL_4279FC16A	-4.3971	7.96431e-05
30hpi-NIL3-vs-NIL4-FG	30hpi	FG	NIL3	Traes_5AL_1BA61DAB5	1.08255	0.000114145
30hpi-NIL3-vs-NIL4-FG	30hpi	FG	NIL3	Traes_5AS_63DB5E84D	1.75238	0.000151408
30hpi-NIL3-vs-NIL4-FG	30hpi	FG	NIL3	Traes_6DL_5A4797D31	-4.59249	0.000361047
30hpi-NIL3-vs-NIL4-FG	30hpi	FG	NIL3	Traes_6AS_AC007BC47	-2.50691	0.000564723
30hpi-NIL3-vs-NIL4-FG	30hpi	FG	NIL3	Traes_1DS_18CC58683	1.22881	0.000628394
30hpi-NIL3-vs-NIL4-FG	30hpi	FG	NIL3	Traes_6BS_F393CA5DC	-3.48635	0.000677731
30hpi-NIL3-vs-NIL4-FG	30hpi	FG	NIL3	Traes_5AS_067012FCD	1.46013	0.00130257
30hpi-NIL3-vs-NIL4-FG	30hpi	FG	NIL3	Traes_5BS_F63C4ECAE	2.52341	0.00165543
30hpi-NIL3-vs-NIL4-FG	30hpi	FG	NIL3	Traes_1BL_D769DF7F5	1.48084	0.00367415
30hpi-NIL3-vs-NIL4-FG	30hpi	FG	NIL3	Traes_5AL_229BBFF10	1.06041	0.0047914
30hpi-NIL3-vs-NIL4-FG	30hpi	FG	NIL3	Traes_5AS_8E72780D9	-1.14174	0.00752754
30hpi-NIL3-vs-NIL4-FG	30hpi	FG	NIL3	Traes_5BS_6A54156BB	-1.92909	0.00884931
30hpi-NIL3-vs-NIL4-FG	30hpi	FG	NIL3	Traes_5AL_C3F3E95BC	1.21299	0.0112487
30hpi-NIL3-vs-NIL4-FG	30hpi	FG	NIL3	Traes_2AS_854EBDA01	-2.81617	0.0211504
30hpi-NIL3-vs-NIL4-FG	30hpi	FG	NIL3	Traes_5DL_3CE365C74	1.21183	0.0431267
30hpi-NIL3-vs-NIL4-FG	30hpi	FG	NIL3	Traes_5DL_BF5D1D24B	-1.43349	0.045079
30hpi-NIL3-vs-NIL4-FG	30hpi	FG	NIL3	Traes_3DL_C6CBDB7EB	-2.2888	0.0467784
30hpi-NIL3-vs-NIL4-FG	30hpi	FG	NIL3	Traes_5AL_655BBC211	1.04645	0.0623831
30hpi-NIL3-vs-NIL4-FG	30hpi	FG	NIL3	Traes_5AL_1639C7AB0	1.66405	0.085164
30hpi-NIL3-vs-NIL4-FG	30hpi	FG	NIL3	Traes_5BS_2857E7449	-1.08473	0.0855387
30hpi-NIL3-vs-NIL4-FG	30hpi	FG	NIL3	Traes_5AL_3CB0A3407	-3.20261	0.087551
30hpi-NIL3-vs-NIL4-FG	30hpi	FG	NIL3	Traes_5AL_5E7E682D2	-1.67469	0.0883111
30hpi-NIL3-vs-NIL4-FG	30hpi	FG	NIL3	Traes_5AL_4EE66738C	-1.31161	0.0933255
30hpi-NIL3-vs-NIL4-FG	30hpi	FG	NIL3	Traes_5AL_2E79B98C6	-1.41586	0.09555
30hpi-NIL1-vs-NIL4-mock	30hpi	mock	NIL1	Traes_5AS_A2715CBB2	6.44196	6.2572e-211
30hpi-NIL1-vs-NIL4-mock	30hpi	mock	NIL1	Traes_3B_8901FB437	-11.2682	1.01702e-206
30hpi-NIL1-vs-NIL4-mock	30hpi	mock	NIL1	Traes_5AL_B446A0742	6.84959	1.85077e-203
30hpi-NIL1-vs-NIL4-mock	30hpi	mock	NIL1	Traes_3B_EE6D6EEC7	-6.37348	7.87573e-196
30hpi-NIL1-vs-NIL4-mock	30hpi	mock	NIL1	Traes_5AL_EA802A833	7.33381	1.97856e-184
30hpi-NIL1-vs-NIL4-mock	30hpi	mock	NIL1	Traes_5AS_D71CD62EA	3.3162	1.18448e-140
30hpi-NIL1-vs-NIL4-mock	30hpi	mock	NIL1	Traes_3B_9985A569B	6.82348	9.88207e-129
30hpi-NIL1-vs-NIL4-mock	30hpi	mock	NIL1	Traes_3B_05EEE7D3F1	-3.12508	3.63516e-112
30hpi-NIL1-vs-NIL4-mock	30hpi	mock	NIL1	Traes_5AL_96EA07253	6.61672	4.90931e-108
30hpi-NIL1-vs-NIL4-mock	30hpi	mock	NIL1	Traes_5AL_C89EEBE50	5.50785	8.21304e-106
30hpi-NIL1-vs-NIL4-mock	30hpi	mock	NIL1	Traes_5AS_96A151FEB	7.13504	6.43792e-96
30hpi-NIL1-vs-NIL4-mock	30hpi	mock	NIL1	Traes_3B_8E820A790	2.4449	5.43469e-87
30hpi-NIL1-vs-NIL4-mock	30hpi	mock	NIL1	Traes_3B_630DD22BF	2.3669	2.77267e-77
30hpi-NIL1-vs-NIL4-mock	30hpi	mock	NIL1	Traes_5AL_E4EFEF2BD	6.3923	8.49707e-77
30hpi-NIL1-vs-NIL4-mock	30hpi	mock	NIL1	Traes_5AS_3F5D7BE76	2.78602	8.8438e-77
30hpi-NIL1-vs-NIL4-mock	30hpi	mock	NIL1	Traes_3B_C7311D239	3.29709	1.57404e-76
30hpi-NIL1-vs-NIL4-mock	30hpi	mock	NIL1	Traes_3B_E81A8FACB	4.89601	2.32997e-75
30hpi-NIL1-vs-NIL4-mock	30hpi	mock	NIL1	Traes_5AS_A25D67370	-4.26517	7.74481e-71
30hpi-NIL1-vs-NIL4-mock	30hpi	mock	NIL1	Traes_3B_C09E90169	-4.39513	3.67518e-67
30hpi-NIL1-vs-NIL4-mock	30hpi	mock	NIL1	Traes_3B_86B4249D7	-8.16751	4.4758e-67
30hpi-NIL1-vs-NIL4-mock	30hpi	mock	NIL1	Traes_3B_974D6BD76	-3.16965	6.80964e-63
30hpi-NIL1-vs-NIL4-mock	30hpi	mock	NIL1	Traes_3B_31DB849ED	-7.70743	7.13444e-63
30hpi-NIL1-vs-NIL4-mock	30hpi	mock	NIL1	Traes_5AS_EFBDFB910	2.02887	6.83904e-62
30hpi-NIL1-vs-NIL4-mock	30hpi	mock	NIL1	Traes_5AS_51689D8AF	-5.32408	7.82871e-54
30hpi-NIL1-vs-NIL4-mock	30hpi	mock	NIL1	Traes_3B_7A8EB5D1A	-8.92446	1.33217e-53
30hpi-NIL1-vs-NIL4-mock	30hpi	mock	NIL1	Traes_5AS_E73817521	1.78705	2.36756e-49
30hpi-NIL1-vs-NIL4-mock	30hpi	mock	NIL1	Traes_5BL_9812A4B62	1.35435	3.27759e-48
30hpi-NIL1-vs-NIL4-mock	30hpi	mock	NIL1	Traes_3B_ADCF93AE0	4.82119	1.70178e-43
30hpi-NIL1-vs-NIL4-mock	30hpi	mock	NIL1	Traes_3B_213492E32	1.51897	2.99449e-40
30hpi-NIL1-vs-NIL4-mock	30hpi	mock	NIL1	Traes_5AL_00CC4E7C6	3.01992	4.84753e-40
30hpi-NIL1-vs-NIL4-mock	30hpi	mock	NIL1	Traes_3B_019A2EEE1	-8.15315	1.6977e-39
30hpi-NIL1-vs-NIL4-mock	30hpi	mock	NIL1	Traes_5AL_94768ABD9	1.28266	3.6267e-39
30hpi-NIL1-vs-NIL4-mock	30hpi	mock	NIL1	Traes_5BL_F234544EF	-5.02126	5.37479e-38
30hpi-NIL1-vs-NIL4-mock	30hpi	mock	NIL1	Traes_3B_4BBF52526	-6.44737	6.18017e-37
30hpi-NIL1-vs-NIL4-mock	30hpi	mock	NIL1	Traes_3B_592CE6F7F	-1.1369	4.72742e-31
30hpi-NIL1-vs-NIL4-mock	30hpi	mock	NIL1	Traes_5AS_FA425CC52	-8.28477	1.42381e-30
30hpi-NIL1-vs-NIL4-mock	30hpi	mock	NIL1	Traes_3B_3A70D33A6	2.46046	6.0684e-29
30hpi-NIL1-vs-NIL4-mock	30hpi	mock	NIL1	Traes_3B_BEF2FDE60	2.48245	1.30666e-28
30hpi-NIL1-vs-NIL4-mock	30hpi	mock	NIL1	Traes_5AS_DB6DC4945	2.8204	2.13117e-27
30hpi-NIL1-vs-NIL4-mock	30hpi	mock	NIL1	Traes_3B_8ED04BC95	2.52162	7.05747e-27
30hpi-NIL1-vs-NIL4-mock	30hpi	mock	NIL1	Traes_3B_9B69D1F50	4.64218	8.66384e-26
30hpi-NIL1-vs-NIL4-mock	30hpi	mock	NIL1	Traes_5AL_E24DCCFF0	2.9599	3.63457e-25
30hpi-NIL1-vs-NIL4-mock	30hpi	mock	NIL1	Traes_3B_600FC81DA	-2.29119	3.00661e-24
30hpi-NIL1-vs-NIL4-mock	30hpi	mock	NIL1	Traes_3B_B74F61671	-3.39215	5.8283e-24
30hpi-NIL1-vs-NIL4-mock	30hpi	mock	NIL1	Traes_5AS_D42C83AB8	1.67451	7.20501e-24
30hpi-NIL1-vs-NIL4-mock	30hpi	mock	NIL1	Traes_5AL_9C9E55228	1.77098	8.0574e-24
30hpi-NIL1-vs-NIL4-mock	30hpi	mock	NIL1	Traes_5AS_FECFF9702	2.15735	2.43536e-22
30hpi-NIL1-vs-NIL4-mock	30hpi	mock	NIL1	Traes_3B_3948A2374	-1.60293	1.38173e-21
30hpi-NIL1-vs-NIL4-mock	30hpi	mock	NIL1	Traes_3B_CB2BA12CD	-2.69192	2.09555e-21
30hpi-NIL1-vs-NIL4-mock	30hpi	mock	NIL1	Traes_3B_90B17E3CF	2.68193	2.43966e-21
30hpi-NIL1-vs-NIL4-mock	30hpi	mock	NIL1	Traes_5AS_56B7AB4C9	1.74792	5.15061e-21
30hpi-NIL1-vs-NIL4-mock	30hpi	mock	NIL1	Traes_3B_1396EA938	2.08385	9.45172e-21
30hpi-NIL1-vs-NIL4-mock	30hpi	mock	NIL1	Traes_3B_CE31EE51C	5.58263	5.5807e-20
30hpi-NIL1-vs-NIL4-mock	30hpi	mock	NIL1	Traes_3B_DD8933BB9	-4.16496	7.1294e-20
30hpi-NIL1-vs-NIL4-mock	30hpi	mock	NIL1	Traes_5AL_633ED6A5D	3.03687	1.78042e-19
30hpi-NIL1-vs-NIL4-mock	30hpi	mock	NIL1	Traes_5AL_C25D1FB2E	1.47671	1.31167e-18
30hpi-NIL1-vs-NIL4-mock	30hpi	mock	NIL1	Traes_3DS_2BD8DC857	7.81881	4.82758e-18
30hpi-NIL1-vs-NIL4-mock	30hpi	mock	NIL1	Traes_3B_2B45A100D	3.82038	3.07616e-17
30hpi-NIL1-vs-NIL4-mock	30hpi	mock	NIL1	Traes_5AL_2EC36FC33	2.97613	5.885e-17
30hpi-NIL1-vs-NIL4-mock	30hpi	mock	NIL1	Traes_5AS_704A2ADF0	-4.44012	1.07911e-15
30hpi-NIL1-vs-NIL4-mock	30hpi	mock	NIL1	Traes_3B_6A585354F	5.78128	3.54602e-15
30hpi-NIL1-vs-NIL4-mock	30hpi	mock	NIL1	Traes_3B_676AD1706	6.39554	2.4676e-14
30hpi-NIL1-vs-NIL4-mock	30hpi	mock	NIL1	Traes_3B_E23F2C86F	-1.8257	3.43687e-14
30hpi-NIL1-vs-NIL4-mock	30hpi	mock	NIL1	Traes_3B_41EE9C1AA	3.07921	5.04287e-14
30hpi-NIL1-vs-NIL4-mock	30hpi	mock	NIL1	Traes_2BS_FEF44A7A2	-7.03885	7.47977e-14
30hpi-NIL1-vs-NIL4-mock	30hpi	mock	NIL1	Traes_3B_A748952F3	-2.85791	8.73755e-14
30hpi-NIL1-vs-NIL4-mock	30hpi	mock	NIL1	Traes_5AL_677B189DF	-2.91928	1.27283e-13
30hpi-NIL1-vs-NIL4-mock	30hpi	mock	NIL1	Traes_3AS_7529A2159	4.27253	4.46991e-13
30hpi-NIL1-vs-NIL4-mock	30hpi	mock	NIL1	Traes_4BS_5D060446C	-1.16387	3.22665e-12
30hpi-NIL1-vs-NIL4-mock	30hpi	mock	NIL1	Traes_1BS_5A02E9580	-1.30464	3.48308e-12
30hpi-NIL1-vs-NIL4-mock	30hpi	mock	NIL1	Traes_5AL_3AA4476D6	6.45301	1.34031e-11
30hpi-NIL1-vs-NIL4-mock	30hpi	mock	NIL1	Traes_5AS_0693FDB91	3.84475	1.50912e-11
30hpi-NIL1-vs-NIL4-mock	30hpi	mock	NIL1	Traes_2AL_4264EC788	-2.79555	4.86988e-11
30hpi-NIL1-vs-NIL4-mock	30hpi	mock	NIL1	Traes_5AL_1D8F705CE	1.36866	1.20301e-10
30hpi-NIL1-vs-NIL4-mock	30hpi	mock	NIL1	Traes_5AS_4A9BA8AD6	1.32358	3.69515e-10
30hpi-NIL1-vs-NIL4-mock	30hpi	mock	NIL1	Traes_5AL_AC6404BE0	-2.80617	5.28774e-09
30hpi-NIL1-vs-NIL4-mock	30hpi	mock	NIL1	Traes_3B_19E2B71CE	-3.04692	6.94997e-09
30hpi-NIL1-vs-NIL4-mock	30hpi	mock	NIL1	Traes_5AL_98327BB43	-6.68848	1.28617e-08
30hpi-NIL1-vs-NIL4-mock	30hpi	mock	NIL1	Traes_3DS_1F441A573	2.39668	1.52744e-08
30hpi-NIL1-vs-NIL4-mock	30hpi	mock	NIL1	Traes_5AS_5FDB5DF71	6.55505	1.65241e-08
30hpi-NIL1-vs-NIL4-mock	30hpi	mock	NIL1	Traes_3DS_A75F7C322	4.78505	2.89704e-08
30hpi-NIL1-vs-NIL4-mock	30hpi	mock	NIL1	Traes_5AL_75780E5B0	-1.19331	9.40661e-08
30hpi-NIL1-vs-NIL4-mock	30hpi	mock	NIL1	Traes_3B_4EEE10367	6.35841	1.37814e-07
30hpi-NIL1-vs-NIL4-mock	30hpi	mock	NIL1	Traes_3B_0B9FADF42	1.01514	1.45948e-07
30hpi-NIL1-vs-NIL4-mock	30hpi	mock	NIL1	Traes_3DS_2538C63C8	1.04783	2.62926e-07
30hpi-NIL1-vs-NIL4-mock	30hpi	mock	NIL1	Traes_5AS_81202BD88	1.25357	4.09903e-07
30hpi-NIL1-vs-NIL4-mock	30hpi	mock	NIL1	Traes_5AS_BD279FFF4	6.52271	6.55757e-07
30hpi-NIL1-vs-NIL4-mock	30hpi	mock	NIL1	Traes_7AS_A6C843545	1.22588	7.68049e-07
30hpi-NIL1-vs-NIL4-mock	30hpi	mock	NIL1	Traes_3B_D49EBA705	2.98876	1.06688e-06
30hpi-NIL1-vs-NIL4-mock	30hpi	mock	NIL1	Traes_3B_5E257B22F	-1.30425	1.34297e-06
30hpi-NIL1-vs-NIL4-mock	30hpi	mock	NIL1	Traes_1BL_D964D1659	-6.04981	2.62483e-06
30hpi-NIL1-vs-NIL4-mock	30hpi	mock	NIL1	Traes_1DS_18CC58683	1.38692	3.38319e-06
30hpi-NIL1-vs-NIL4-mock	30hpi	mock	NIL1	Traes_3B_8FEC1BE87	-1.66121	3.66554e-06
30hpi-NIL1-vs-NIL4-mock	30hpi	mock	NIL1	Traes_3AL_18B03D894	3.37822	4.08376e-06
30hpi-NIL1-vs-NIL4-mock	30hpi	mock	NIL1	Traes_5AL_BE831EEC2	1.16473	5.00442e-06
30hpi-NIL1-vs-NIL4-mock	30hpi	mock	NIL1	Traes_3B_837B5733E	2.78363	7.00386e-06
30hpi-NIL1-vs-NIL4-mock	30hpi	mock	NIL1	Traes_1AS_CE0F723A9	1.47728	1.27429e-05
30hpi-NIL1-vs-NIL4-mock	30hpi	mock	NIL1	Traes_6DL_BC5CF98D1	-2.24093	1.82994e-05
30hpi-NIL1-vs-NIL4-mock	30hpi	mock	NIL1	Traes_5AL_1639C7AB0	2.25801	1.92464e-05
30hpi-NIL1-vs-NIL4-mock	30hpi	mock	NIL1	Traes_1BS_21C5730C3	1.5235	2.38019e-05
30hpi-NIL1-vs-NIL4-mock	30hpi	mock	NIL1	Traes_3B_5C9042B91	6.7686	3.0114e-05
30hpi-NIL1-vs-NIL4-mock	30hpi	mock	NIL1	Traes_6AS_D76CBD715	2.60681	3.0642e-05
30hpi-NIL1-vs-NIL4-mock	30hpi	mock	NIL1	Traes_2AL_4BD26CDF2	3.05643	3.9985e-05
30hpi-NIL1-vs-NIL4-mock	30hpi	mock	NIL1	Traes_5AS_AE8FDAFF6	-1.6357	4.60657e-05
30hpi-NIL1-vs-NIL4-mock	30hpi	mock	NIL1	Traes_7DS_E620A70A1	3.59948	4.97856e-05
30hpi-NIL1-vs-NIL4-mock	30hpi	mock	NIL1	Traes_3B_908129DB2	4.262	5.82285e-05
30hpi-NIL1-vs-NIL4-mock	30hpi	mock	NIL1	Traes_5AL_CE67E09FB	3.69327	7.41281e-05
30hpi-NIL1-vs-NIL4-mock	30hpi	mock	NIL1	Traes_6BL_D08076F58	3.13376	8.63082e-05
30hpi-NIL1-vs-NIL4-mock	30hpi	mock	NIL1	Traes_4BS_D989297BB	1.47397	0.000116284
30hpi-NIL1-vs-NIL4-mock	30hpi	mock	NIL1	Traes_6AL_C8F97B10F	6.36168	0.000177917
30hpi-NIL1-vs-NIL4-mock	30hpi	mock	NIL1	Traes_2AL_2BFC0F129	4.16173	0.000195339
30hpi-NIL1-vs-NIL4-mock	30hpi	mock	NIL1	Traes_1AL_4279FC16A	-3.70946	0.000204064
30hpi-NIL1-vs-NIL4-mock	30hpi	mock	NIL1	Traes_7BL_5F9E57F3F	3.09051	0.000241621
30hpi-NIL1-vs-NIL4-mock	30hpi	mock	NIL1	Traes_5DL_949FB750C	2.58633	0.000241621
30hpi-NIL1-vs-NIL4-mock	30hpi	mock	NIL1	Traes_7DS_CECC506D3	2.73426	0.000258522
30hpi-NIL1-vs-NIL4-mock	30hpi	mock	NIL1	Traes_7DS_5A98193E8	2.57916	0.000269988
30hpi-NIL1-vs-NIL4-mock	30hpi	mock	NIL1	Traes_1AL_DEB3A0A18	3.14349	0.00036971
30hpi-NIL1-vs-NIL4-mock	30hpi	mock	NIL1	Traes_1AL_A785A010E	-1.04625	0.000418529
30hpi-NIL1-vs-NIL4-mock	30hpi	mock	NIL1	Traes_2DS_84C394872	2.80185	0.000513844
30hpi-NIL1-vs-NIL4-mock	30hpi	mock	NIL1	Traes_1DS_5B1594E4C	-1.07966	0.000635911
30hpi-NIL1-vs-NIL4-mock	30hpi	mock	NIL1	Traes_3B_F56F91DE7	2.11322	0.000715584
30hpi-NIL1-vs-NIL4-mock	30hpi	mock	NIL1	Traes_5AL_4E3F91755	-4.11307	0.000780883
30hpi-NIL1-vs-NIL4-mock	30hpi	mock	NIL1	Traes_5AL_4B1DD2A62	3.57974	0.000787886
30hpi-NIL1-vs-NIL4-mock	30hpi	mock	NIL1	Traes_3DS_AE7426D6F	-3.09378	0.000811087
30hpi-NIL1-vs-NIL4-mock	30hpi	mock	NIL1	Traes_6BL_832F52688	1.84874	0.00081558
30hpi-NIL1-vs-NIL4-mock	30hpi	mock	NIL1	Traes_3B_E881D0B1B	-1.16321	0.000925537
30hpi-NIL1-vs-NIL4-mock	30hpi	mock	NIL1	Traes_3AS_ADDF32214	2.05532	0.00100833
30hpi-NIL1-vs-NIL4-mock	30hpi	mock	NIL1	Traes_2AS_6EA1E372F	3.82954	0.00100833
30hpi-NIL1-vs-NIL4-mock	30hpi	mock	NIL1	Traes_5AS_067012FCD	1.4359	0.00106421
30hpi-NIL1-vs-NIL4-mock	30hpi	mock	NIL1	Traes_3B_38C076808	5.45807	0.00106909
30hpi-NIL1-vs-NIL4-mock	30hpi	mock	NIL1	Traes_4AL_83ACE50BB	3.00933	0.00110086
30hpi-NIL1-vs-NIL4-mock	30hpi	mock	NIL1	Traes_6DL_A4B815B65	2.41673	0.00121335
30hpi-NIL1-vs-NIL4-mock	30hpi	mock	NIL1	Traes_4DL_2CA831869	3.70744	0.00127944
30hpi-NIL1-vs-NIL4-mock	30hpi	mock	NIL1	Traes_5AL_7B7ED105F	3.22779	0.00143987
30hpi-NIL1-vs-NIL4-mock	30hpi	mock	NIL1	Traes_5AS_B00498C7D	-1.28198	0.00143987
30hpi-NIL1-vs-NIL4-mock	30hpi	mock	NIL1	Traes_2AL_87F8AD984	2.2206	0.00144152
30hpi-NIL1-vs-NIL4-mock	30hpi	mock	NIL1	Traes_2BS_C5F591C24	4.24782	0.0015449
30hpi-NIL1-vs-NIL4-mock	30hpi	mock	NIL1	Traes_7BS_EF0C06C5F	3.07656	0.00155927
30hpi-NIL1-vs-NIL4-mock	30hpi	mock	NIL1	Traes_4AL_8BA51BBE8	2.06283	0.00163764
30hpi-NIL1-vs-NIL4-mock	30hpi	mock	NIL1	Traes_4AS_C3BC395FC	2.28473	0.00166349
30hpi-NIL1-vs-NIL4-mock	30hpi	mock	NIL1	Traes_2BL_E48A792E2	2.51554	0.0018278
30hpi-NIL1-vs-NIL4-mock	30hpi	mock	NIL1	Traes_5DL_2ACC7E881	4.0219	0.0019763
30hpi-NIL1-vs-NIL4-mock	30hpi	mock	NIL1	Traes_6AS_8A64E10D0	6.04004	0.00202408
30hpi-NIL1-vs-NIL4-mock	30hpi	mock	NIL1	Traes_3AS_5A9D7DEA1	3.06057	0.00204622
30hpi-NIL1-vs-NIL4-mock	30hpi	mock	NIL1	Traes_6DL_436C56DBB	1.80513	0.00206376
30hpi-NIL1-vs-NIL4-mock	30hpi	mock	NIL1	Traes_2DL_E008B6B4D	2.15852	0.00222615
30hpi-NIL1-vs-NIL4-mock	30hpi	mock	NIL1	Traes_4BL_2ABD3B58D	2.34366	0.00228257
30hpi-NIL1-vs-NIL4-mock	30hpi	mock	NIL1	Traes_2BL_428FAB7F7	-1.91855	0.00229531
30hpi-NIL1-vs-NIL4-mock	30hpi	mock	NIL1	Traes_5AS_776E1FEE4	1.97917	0.00236581
30hpi-NIL1-vs-NIL4-mock	30hpi	mock	NIL1	Traes_1BL_0DC9353BF	4.67533	0.00243851
30hpi-NIL1-vs-NIL4-mock	30hpi	mock	NIL1	Traes_5AL_229BBFF10	1.04523	0.00265227
30hpi-NIL1-vs-NIL4-mock	30hpi	mock	NIL1	Traes_1AL_CBB9E4CDC	-1.1194	0.00267369
30hpi-NIL1-vs-NIL4-mock	30hpi	mock	NIL1	Traes_6DL_C032299B8	2.71191	0.00270298
30hpi-NIL1-vs-NIL4-mock	30hpi	mock	NIL1	Traes_3AL_6B0BC71FE	3.42189	0.00286819
30hpi-NIL1-vs-NIL4-mock	30hpi	mock	NIL1	Traes_2AS_F2967D6F7	1.24658	0.00295989
30hpi-NIL1-vs-NIL4-mock	30hpi	mock	NIL1	Traes_3B_0D6720765	1.3593	0.00315555
30hpi-NIL1-vs-NIL4-mock	30hpi	mock	NIL1	Traes_5DL_95C07CEA0	2.24358	0.00331673
30hpi-NIL1-vs-NIL4-mock	30hpi	mock	NIL1	Traes_6AL_557F07059	2.33523	0.00361253
30hpi-NIL1-vs-NIL4-mock	30hpi	mock	NIL1	Traes_3B_4F4479FAF	1.71628	0.00362975
30hpi-NIL1-vs-NIL4-mock	30hpi	mock	NIL1	Traes_2AS_6C89A3064	1.32069	0.00362975
30hpi-NIL1-vs-NIL4-mock	30hpi	mock	NIL1	Traes_3B_07980E2CE	-2.12502	0.00362975
30hpi-NIL1-vs-NIL4-mock	30hpi	mock	NIL1	Traes_5DL_F96B51CD6	2.50432	0.00388867
30hpi-NIL1-vs-NIL4-mock	30hpi	mock	NIL1	Traes_6AS_5562B97F7	7.29264	0.00391192
30hpi-NIL1-vs-NIL4-mock	30hpi	mock	NIL1	Traes_2BL_2D421C24E1	2.74254	0.00410134
30hpi-NIL1-vs-NIL4-mock	30hpi	mock	NIL1	Traes_3B_785C4C233	-3.91681	0.00459097
30hpi-NIL1-vs-NIL4-mock	30hpi	mock	NIL1	Traes_5AS_073CAB1CC	3.42165	0.00462781
30hpi-NIL1-vs-NIL4-mock	30hpi	mock	NIL1	Traes_6DS_F92B11C41	2.04214	0.00464681
30hpi-NIL1-vs-NIL4-mock	30hpi	mock	NIL1	Traes_7AL_2E9364965	1.58325	0.00464873
30hpi-NIL1-vs-NIL4-mock	30hpi	mock	NIL1	Traes_7AS_01FC30BE1	3.03439	0.00474786
30hpi-NIL1-vs-NIL4-mock	30hpi	mock	NIL1	Traes_3B_6216A917E	2.43396	0.00474786
30hpi-NIL1-vs-NIL4-mock	30hpi	mock	NIL1	Traes_2DL_382370E3B	2.37992	0.00475555
30hpi-NIL1-vs-NIL4-mock	30hpi	mock	NIL1	Traes_2AL_6763597E0	5.02591	0.00496893
30hpi-NIL1-vs-NIL4-mock	30hpi	mock	NIL1	Traes_2BL_1BC995A41	2.39534	0.00504526
30hpi-NIL1-vs-NIL4-mock	30hpi	mock	NIL1	Traes_4AS_DCDB8DD65	3.7128	0.00517099
30hpi-NIL1-vs-NIL4-mock	30hpi	mock	NIL1	Traes_7DL_78824DEBA1	2.92732	0.00518633
30hpi-NIL1-vs-NIL4-mock	30hpi	mock	NIL1	Traes_2BL_C161B1324	1.29672	0.0053318
30hpi-NIL1-vs-NIL4-mock	30hpi	mock	NIL1	Traes_4AL_0BE77C87E1	3.52295	0.00608476
30hpi-NIL1-vs-NIL4-mock	30hpi	mock	NIL1	Traes_2DS_9CAAFC49D	1.60707	0.00628041
30hpi-NIL1-vs-NIL4-mock	30hpi	mock	NIL1	Traes_6DS_C9398DB9C	3.57607	0.00654716
30hpi-NIL1-vs-NIL4-mock	30hpi	mock	NIL1	Traes_2DS_F24B59683	1.38917	0.00654716
30hpi-NIL1-vs-NIL4-mock	30hpi	mock	NIL1	Traes_7AL_7C2F5E19F	3.21024	0.00671343
30hpi-NIL1-vs-NIL4-mock	30hpi	mock	NIL1	Traes_4DL_03A5F7C7E	-2.40879	0.00671638
30hpi-NIL1-vs-NIL4-mock	30hpi	mock	NIL1	Traes_3B_E6E5A03D2	5.18515	0.00671638
30hpi-NIL1-vs-NIL4-mock	30hpi	mock	NIL1	Traes_6AL_6388DB675	2.63364	0.00684366
30hpi-NIL1-vs-NIL4-mock	30hpi	mock	NIL1	Traes_5AS_33A8004A5	2.30258	0.00747693
30hpi-NIL1-vs-NIL4-mock	30hpi	mock	NIL1	Traes_4DL_572286037	2.3056	0.00765249
30hpi-NIL1-vs-NIL4-mock	30hpi	mock	NIL1	Traes_7BL_CF0F853C2	3.20616	0.00767362
30hpi-NIL1-vs-NIL4-mock	30hpi	mock	NIL1	Traes_1DS_142AEBA11	5.32408	0.00781776
30hpi-NIL1-vs-NIL4-mock	30hpi	mock	NIL1	Traes_1AS_EE4D82434	6.70127	0.00802948
30hpi-NIL1-vs-NIL4-mock	30hpi	mock	NIL1	Traes_2BL_68B0A4F72	2.65162	0.00900798
30hpi-NIL1-vs-NIL4-mock	30hpi	mock	NIL1	Traes_4BL_9E643D51B	3.06893	0.0091457
30hpi-NIL1-vs-NIL4-mock	30hpi	mock	NIL1	Traes_1BL_596874916	3.22574	0.00922876
30hpi-NIL1-vs-NIL4-mock	30hpi	mock	NIL1	Traes_1AS_36FA408BF	-1.78755	0.00936364
30hpi-NIL1-vs-NIL4-mock	30hpi	mock	NIL1	Traes_1BL_9F0C578EF	1.89211	0.0100089
30hpi-NIL1-vs-NIL4-mock	30hpi	mock	NIL1	Traes_5BL_AE99FDF89	2.66537	0.010234
30hpi-NIL1-vs-NIL4-mock	30hpi	mock	NIL1	Traes_3B_C620683FD	2.37975	0.0102979
30hpi-NIL1-vs-NIL4-mock	30hpi	mock	NIL1	Traes_7DL_5B4B21BA0	2.76811	0.0102979
30hpi-NIL1-vs-NIL4-mock	30hpi	mock	NIL1	Traes_5AL_67477DA25	2.58827	0.0102979
30hpi-NIL1-vs-NIL4-mock	30hpi	mock	NIL1	Traes_4BL_5C52625BF1	1.57927	0.0102979
30hpi-NIL1-vs-NIL4-mock	30hpi	mock	NIL1	Traes_3B_EC5660CE0	3.22223	0.0104846
30hpi-NIL1-vs-NIL4-mock	30hpi	mock	NIL1	Traes_4BL_09F303BBB	4.74544	0.010511
30hpi-NIL1-vs-NIL4-mock	30hpi	mock	NIL1	Traes_2BL_3CC2778DE	2.56385	0.0108032
30hpi-NIL1-vs-NIL4-mock	30hpi	mock	NIL1	Traes_7AL_2C088C7C61	2.79724	0.0108036
30hpi-NIL1-vs-NIL4-mock	30hpi	mock	NIL1	Traes_2DL_4304CCAF6	2.69796	0.0110886
30hpi-NIL1-vs-NIL4-mock	30hpi	mock	NIL1	Traes_2BL_8ABEDF0A6	3.66295	0.0123251
30hpi-NIL1-vs-NIL4-mock	30hpi	mock	NIL1	Traes_2AS_854EBDA01	-2.5762	0.0123879
30hpi-NIL1-vs-NIL4-mock	30hpi	mock	NIL1	Traes_5DL_F27846651	1.16407	0.0125917
30hpi-NIL1-vs-NIL4-mock	30hpi	mock	NIL1	Traes_7BL_D03E2AAEB	2.44664	0.0126141
30hpi-NIL1-vs-NIL4-mock	30hpi	mock	NIL1	Traes_1DL_622F3310C	3.5981	0.012724
30hpi-NIL1-vs-NIL4-mock	30hpi	mock	NIL1	Traes_1AL_EE030DE71	2.36754	0.0127768
30hpi-NIL1-vs-NIL4-mock	30hpi	mock	NIL1	Traes_1DL_8D4911E9F	2.2922	0.0127768
30hpi-NIL1-vs-NIL4-mock	30hpi	mock	NIL1	Traes_1BL_7FFD602EC	2.47477	0.0129933
30hpi-NIL1-vs-NIL4-mock	30hpi	mock	NIL1	Traes_2AL_DD01B8330	1.42237	0.0138897
30hpi-NIL1-vs-NIL4-mock	30hpi	mock	NIL1	Traes_5AL_AA8E88E2C	1.15558	0.0139223
30hpi-NIL1-vs-NIL4-mock	30hpi	mock	NIL1	Traes_4DS_409CDCAEB	1.47295	0.0141029
30hpi-NIL1-vs-NIL4-mock	30hpi	mock	NIL1	Traes_7DL_307932DF0	2.53273	0.0141029
30hpi-NIL1-vs-NIL4-mock	30hpi	mock	NIL1	Traes_3B_C9837A72A	-1.03367	0.0144138
30hpi-NIL1-vs-NIL4-mock	30hpi	mock	NIL1	Traes_1BL_A4F8B229A	-1.26166	0.0144138
30hpi-NIL1-vs-NIL4-mock	30hpi	mock	NIL1	Traes_5BL_AF6079454	1.83149	0.0146911
30hpi-NIL1-vs-NIL4-mock	30hpi	mock	NIL1	Traes_6DL_4E7B81402	3.98553	0.0152216
30hpi-NIL1-vs-NIL4-mock	30hpi	mock	NIL1	Traes_2BL_B2871DAAB	4.92539	0.0152216
30hpi-NIL1-vs-NIL4-mock	30hpi	mock	NIL1	Traes_2AS_C80D3AD0F	3.96936	0.0157134
30hpi-NIL1-vs-NIL4-mock	30hpi	mock	NIL1	Traes_7DS_0C11CC630	2.4202	0.0157145
30hpi-NIL1-vs-NIL4-mock	30hpi	mock	NIL1	Traes_1AS_5B4D05847	4.284	0.0157145
30hpi-NIL1-vs-NIL4-mock	30hpi	mock	NIL1	Traes_4DS_00A066C3D	1.82843	0.0161673
30hpi-NIL1-vs-NIL4-mock	30hpi	mock	NIL1	Traes_6BS_4698671B3	2.16117	0.0164207
30hpi-NIL1-vs-NIL4-mock	30hpi	mock	NIL1	Traes_1BL_EF854041C	5.34629	0.0164207
30hpi-NIL1-vs-NIL4-mock	30hpi	mock	NIL1	Traes_5BL_631EC58F0	2.84949	0.016423
30hpi-NIL1-vs-NIL4-mock	30hpi	mock	NIL1	Traes_5AL_A9CF39101	-1.39997	0.016423
30hpi-NIL1-vs-NIL4-mock	30hpi	mock	NIL1	Traes_5AL_2E79B98C6	-1.73865	0.016481
30hpi-NIL1-vs-NIL4-mock	30hpi	mock	NIL1	Traes_5BL_3A61355FC	2.19838	0.016481
30hpi-NIL1-vs-NIL4-mock	30hpi	mock	NIL1	Traes_2AL_9CFB1E502	-5.58173	0.016537
30hpi-NIL1-vs-NIL4-mock	30hpi	mock	NIL1	Traes_4BS_A8E27D137	2.86695	0.0168645
30hpi-NIL1-vs-NIL4-mock	30hpi	mock	NIL1	Traes_2AL_7F98A66D3	-1.37896	0.0169619
30hpi-NIL1-vs-NIL4-mock	30hpi	mock	NIL1	Traes_6AS_2F1802D68	2.29172	0.017133
30hpi-NIL1-vs-NIL4-mock	30hpi	mock	NIL1	Traes_7AS_B0C704344	2.44646	0.0171863
30hpi-NIL1-vs-NIL4-mock	30hpi	mock	NIL1	Traes_7BL_C1238661A	2.10531	0.0183627
30hpi-NIL1-vs-NIL4-mock	30hpi	mock	NIL1	Traes_3AL_393D29511	1.29341	0.0193677
30hpi-NIL1-vs-NIL4-mock	30hpi	mock	NIL1	Traes_1DL_64CDE590C	3.50723	0.0194049
30hpi-NIL1-vs-NIL4-mock	30hpi	mock	NIL1	Traes_5BL_990E3FD07	1.87177	0.0195435
30hpi-NIL1-vs-NIL4-mock	30hpi	mock	NIL1	Traes_4DS_3F0E500E4	-1.43738	0.0198209
30hpi-NIL1-vs-NIL4-mock	30hpi	mock	NIL1	Traes_2AL_D95A99C27	5.44024	0.0199933
30hpi-NIL1-vs-NIL4-mock	30hpi	mock	NIL1	Traes_2BL_7EEB04C4B	3.80564	0.0211306
30hpi-NIL1-vs-NIL4-mock	30hpi	mock	NIL1	Traes_7AS_9B05ED3C81	4.73541	0.0215489
30hpi-NIL1-vs-NIL4-mock	30hpi	mock	NIL1	Traes_5DL_ADD8EA382	1.54061	0.0225607
30hpi-NIL1-vs-NIL4-mock	30hpi	mock	NIL1	Traes_7AS_A9565A06C	4.96824	0.0226309
30hpi-NIL1-vs-NIL4-mock	30hpi	mock	NIL1	Traes_2AL_7E647D11D	1.58744	0.0230961
30hpi-NIL1-vs-NIL4-mock	30hpi	mock	NIL1	Traes_3DL_A2EB73B1D	2.13132	0.0239653
30hpi-NIL1-vs-NIL4-mock	30hpi	mock	NIL1	Traes_2BL_6D7E8D09A	1.59102	0.0249279
30hpi-NIL1-vs-NIL4-mock	30hpi	mock	NIL1	Traes_2DL_54153D04F	2.07938	0.0249892
30hpi-NIL1-vs-NIL4-mock	30hpi	mock	NIL1	Traes_3B_8F7CD1EBE	2.69224	0.0255604
30hpi-NIL1-vs-NIL4-mock	30hpi	mock	NIL1	Traes_7DL_FAF2AE9FB	1.64892	0.0258402
30hpi-NIL1-vs-NIL4-mock	30hpi	mock	NIL1	Traes_7DS_D08EC104E	2.49067	0.0272489
30hpi-NIL1-vs-NIL4-mock	30hpi	mock	NIL1	Traes_1BL_262B745D1	-1.23699	0.0273335
30hpi-NIL1-vs-NIL4-mock	30hpi	mock	NIL1	Traes_7AL_05AC81CDF	2.76439	0.0276343
30hpi-NIL1-vs-NIL4-mock	30hpi	mock	NIL1	Traes_1DS_4E346A450	1.00518	0.0276343
30hpi-NIL1-vs-NIL4-mock	30hpi	mock	NIL1	Traes_6BL_4A774D9D6	2.02335	0.0277261
30hpi-NIL1-vs-NIL4-mock	30hpi	mock	NIL1	Traes_2DL_602829267	1.57874	0.0282896
30hpi-NIL1-vs-NIL4-mock	30hpi	mock	NIL1	Traes_7DL_7C5EAB9C9	2.50805	0.0283592
30hpi-NIL1-vs-NIL4-mock	30hpi	mock	NIL1	Traes_2AL_88120FABB	1.53188	0.0295097
30hpi-NIL1-vs-NIL4-mock	30hpi	mock	NIL1	Traes_5AS_63DB5E84D	1.28	0.0296151
30hpi-NIL1-vs-NIL4-mock	30hpi	mock	NIL1	Traes_4DS_BD5E588E51	2.72867	0.0298558
30hpi-NIL1-vs-NIL4-mock	30hpi	mock	NIL1	Traes_5BL_3D3FA43A7	2.52537	0.0308138
30hpi-NIL1-vs-NIL4-mock	30hpi	mock	NIL1	Traes_1DL_08A33D57A	1.21736	0.0314207
30hpi-NIL1-vs-NIL4-mock	30hpi	mock	NIL1	Traes_7AL_35165D4BE	3.64869	0.0315031
30hpi-NIL1-vs-NIL4-mock	30hpi	mock	NIL1	Traes_6AS_5536BF1A6	2.89247	0.0319581
30hpi-NIL1-vs-NIL4-mock	30hpi	mock	NIL1	Traes_7BS_2FE819546	1.00971	0.0319581
30hpi-NIL1-vs-NIL4-mock	30hpi	mock	NIL1	Traes_2BS_C9A338257	3.5437	0.0321269
30hpi-NIL1-vs-NIL4-mock	30hpi	mock	NIL1	Traes_7AS_C8C2CACD2	2.00016	0.0324909
30hpi-NIL1-vs-NIL4-mock	30hpi	mock	NIL1	Traes_2DL_07AA4B79F	1.72457	0.0334397
30hpi-NIL1-vs-NIL4-mock	30hpi	mock	NIL1	Traes_2BS_B925DA8BE	1.1214	0.0337974
30hpi-NIL1-vs-NIL4-mock	30hpi	mock	NIL1	Traes_1DS_BF3A4AF27	2.99609	0.033852
30hpi-NIL1-vs-NIL4-mock	30hpi	mock	NIL1	Traes_5AL_F3F6BC0DD	2.11649	0.035757
30hpi-NIL1-vs-NIL4-mock	30hpi	mock	NIL1	Traes_3B_0D8C9A632	-1.59743	0.0366228
30hpi-NIL1-vs-NIL4-mock	30hpi	mock	NIL1	Traes_5BS_0696B0238	1.81513	0.0369213
30hpi-NIL1-vs-NIL4-mock	30hpi	mock	NIL1	Traes_4BS_575CA08AA	3.35412	0.0384672
30hpi-NIL1-vs-NIL4-mock	30hpi	mock	NIL1	Traes_3AS_E59FB52EC	1.02041	0.038817
30hpi-NIL1-vs-NIL4-mock	30hpi	mock	NIL1	Traes_6AS_3A8E07254	2.07327	0.038817
30hpi-NIL1-vs-NIL4-mock	30hpi	mock	NIL1	Traes_2AL_9EB42E6F3	1.53169	0.039
30hpi-NIL1-vs-NIL4-mock	30hpi	mock	NIL1	Traes_5BL_38120E34D	-1.67228	0.0394923
30hpi-NIL1-vs-NIL4-mock	30hpi	mock	NIL1	Traes_2AS_14CB10B28	5.34228	0.0395476
30hpi-NIL1-vs-NIL4-mock	30hpi	mock	NIL1	Traes_1AS_EAABE75F5	2.92815	0.0409472
30hpi-NIL1-vs-NIL4-mock	30hpi	mock	NIL1	Traes_3AL_6ACA8B4C9	4.2324	0.0412037
30hpi-NIL1-vs-NIL4-mock	30hpi	mock	NIL1	Traes_5DL_5A2C01B47	1.27737	0.0418653
30hpi-NIL1-vs-NIL4-mock	30hpi	mock	NIL1	Traes_5DL_E4107D149	3.4609	0.0418653
30hpi-NIL1-vs-NIL4-mock	30hpi	mock	NIL1	Traes_7DS_BB6B8F092	2.63834	0.0423011
30hpi-NIL1-vs-NIL4-mock	30hpi	mock	NIL1	Traes_4AL_BDC0356FF	-1.04964	0.0428845
30hpi-NIL1-vs-NIL4-mock	30hpi	mock	NIL1	Traes_3B_5222D4A5D	2.52178	0.0433325
30hpi-NIL1-vs-NIL4-mock	30hpi	mock	NIL1	Traes_2AS_46CE250F5	2.10311	0.0433325
30hpi-NIL1-vs-NIL4-mock	30hpi	mock	NIL1	Traes_7AL_42231E70D	4.14147	0.0438812
30hpi-NIL1-vs-NIL4-mock	30hpi	mock	NIL1	Traes_5AL_3CB0A3407	-3.42584	0.0442066
30hpi-NIL1-vs-NIL4-mock	30hpi	mock	NIL1	Traes_3AL_933EA6C60	1.87814	0.0442066
30hpi-NIL1-vs-NIL4-mock	30hpi	mock	NIL1	Traes_6AS_7F461605A	1.76529	0.0442715
30hpi-NIL1-vs-NIL4-mock	30hpi	mock	NIL1	Traes_5DL_439F1AFC6	5.41801	0.0446054
30hpi-NIL1-vs-NIL4-mock	30hpi	mock	NIL1	Traes_7DS_26341EE29	-3.12587	0.045282
30hpi-NIL1-vs-NIL4-mock	30hpi	mock	NIL1	Traes_3B_34C57569B	2.77467	0.045282
30hpi-NIL1-vs-NIL4-mock	30hpi	mock	NIL1	Traes_6AL_E10DDF041	-3.28145	0.0458652
30hpi-NIL1-vs-NIL4-mock	30hpi	mock	NIL1	Traes_3AL_8C81B1E7F	1.67397	0.0462737
30hpi-NIL1-vs-NIL4-mock	30hpi	mock	NIL1	Traes_3B_2B1190D7D	1.58	0.0479447
30hpi-NIL1-vs-NIL4-mock	30hpi	mock	NIL1	Traes_3B_61E72DF24	2.17253	0.0488259
30hpi-NIL1-vs-NIL4-mock	30hpi	mock	NIL1	Traes_4AL_418B81394	-1.3595	0.0490061
30hpi-NIL1-vs-NIL4-mock	30hpi	mock	NIL1	Traes_3AL_2D2506693	1.5935	0.0490359
30hpi-NIL1-vs-NIL4-mock	30hpi	mock	NIL1	Traes_2BS_718E091E0	1.0837	0.0492282
30hpi-NIL1-vs-NIL4-mock	30hpi	mock	NIL1	Traes_1BL_87F23E125	1.46433	0.0513008
30hpi-NIL1-vs-NIL4-mock	30hpi	mock	NIL1	Traes_5BS_DA5941467	1.68384	0.0523345
30hpi-NIL1-vs-NIL4-mock	30hpi	mock	NIL1	Traes_6AS_3EAE33D2D	6.9786	0.0523912
30hpi-NIL1-vs-NIL4-mock	30hpi	mock	NIL1	Traes_5DL_3CE365C74	1.10702	0.053367
30hpi-NIL1-vs-NIL4-mock	30hpi	mock	NIL1	Traes_4AS_B984297FD	2.21919	0.053367
30hpi-NIL1-vs-NIL4-mock	30hpi	mock	NIL1	Traes_7DL_8FF389F57	6.10459	0.0554155
30hpi-NIL1-vs-NIL4-mock	30hpi	mock	NIL1	Traes_6AS_466C52F9E	1.63046	0.0554699
30hpi-NIL1-vs-NIL4-mock	30hpi	mock	NIL1	Traes_3B_5FB67D762	1.89077	0.0559059
30hpi-NIL1-vs-NIL4-mock	30hpi	mock	NIL1	Traes_2DL_892F83E0B	1.56904	0.0564162
30hpi-NIL1-vs-NIL4-mock	30hpi	mock	NIL1	Traes_5BL_3D3992D1F	-4.75926	0.0569344
30hpi-NIL1-vs-NIL4-mock	30hpi	mock	NIL1	Traes_2AL_419508207	5.75075	0.0583746
30hpi-NIL1-vs-NIL4-mock	30hpi	mock	NIL1	Traes_3B_203A9262A	3.36527	0.0588798
30hpi-NIL1-vs-NIL4-mock	30hpi	mock	NIL1	Traes_2BS_2EA84459D	-2.58556	0.0590097
30hpi-NIL1-vs-NIL4-mock	30hpi	mock	NIL1	Traes_7DL_DAD2C2C1D	3.12571	0.0592175
30hpi-NIL1-vs-NIL4-mock	30hpi	mock	NIL1	Traes_2DL_E5188AACC	5.31682	0.0592175
30hpi-NIL1-vs-NIL4-mock	30hpi	mock	NIL1	Traes_7AS_36AA002AF	2.90182	0.0592175
30hpi-NIL1-vs-NIL4-mock	30hpi	mock	NIL1	Traes_6AS_749D6E592	1.72824	0.0631188
30hpi-NIL1-vs-NIL4-mock	30hpi	mock	NIL1	Traes_5DS_54E3C6084	2.43279	0.0676829
30hpi-NIL1-vs-NIL4-mock	30hpi	mock	NIL1	Traes_5BL_EF3CE8FD3	2.10698	0.0677627
30hpi-NIL1-vs-NIL4-mock	30hpi	mock	NIL1	Traes_7AL_88D4330E5	1.62753	0.0691496
30hpi-NIL1-vs-NIL4-mock	30hpi	mock	NIL1	Traes_5AS_4A3B9D55B	4.71499	0.0691496
30hpi-NIL1-vs-NIL4-mock	30hpi	mock	NIL1	Traes_3DL_689BDF932	1.48916	0.0691496
30hpi-NIL1-vs-NIL4-mock	30hpi	mock	NIL1	Traes_3B_22FB58312	5.7548	0.0695709
30hpi-NIL1-vs-NIL4-mock	30hpi	mock	NIL1	Traes_6DS_7469142ED	1.44208	0.0712766
30hpi-NIL1-vs-NIL4-mock	30hpi	mock	NIL1	Traes_5DS_1C59A87C0	1.28779	0.0714697
30hpi-NIL1-vs-NIL4-mock	30hpi	mock	NIL1	Traes_1DS_624284F1E	3.35258	0.0727892
30hpi-NIL1-vs-NIL4-mock	30hpi	mock	NIL1	Traes_5BS_E4C7132A1	5.39665	0.0747571
30hpi-NIL1-vs-NIL4-mock	30hpi	mock	NIL1	Traes_7AS_CA6E66D75	3.50294	0.0748017
30hpi-NIL1-vs-NIL4-mock	30hpi	mock	NIL1	Traes_2BL_71DFD7BA4	1.94241	0.0749068
30hpi-NIL1-vs-NIL4-mock	30hpi	mock	NIL1	Traes_5BL_5B9259D26	1.04324	0.0787269
30hpi-NIL1-vs-NIL4-mock	30hpi	mock	NIL1	Traes_7DL_CCFB51E0F	2.003	0.0801272
30hpi-NIL1-vs-NIL4-mock	30hpi	mock	NIL1	Traes_2BS_299A69B8D	-1.16271	0.0818477
30hpi-NIL1-vs-NIL4-mock	30hpi	mock	NIL1	Traes_3DS_18A009EE7	1.10855	0.082165
30hpi-NIL1-vs-NIL4-mock	30hpi	mock	NIL1	Traes_2DL_C1DE1FE24	1.48901	0.0826456
30hpi-NIL1-vs-NIL4-mock	30hpi	mock	NIL1	Traes_5DL_D9AB797D1	2.41458	0.0829301
30hpi-NIL1-vs-NIL4-mock	30hpi	mock	NIL1	Traes_2DL_25261E609	1.99297	0.0839888
30hpi-NIL1-vs-NIL4-mock	30hpi	mock	NIL1	Traes_7AS_9D4305585	2.41461	0.0843493
30hpi-NIL1-vs-NIL4-mock	30hpi	mock	NIL1	Traes_4DS_486CF7DF0	2.41354	0.0852577
30hpi-NIL1-vs-NIL4-mock	30hpi	mock	NIL1	Traes_7AS_B8C7F90BC	1.65115	0.0856009
30hpi-NIL1-vs-NIL4-mock	30hpi	mock	NIL1	Traes_4BS_80A5A4F08	4.14758	0.085897
30hpi-NIL1-vs-NIL4-mock	30hpi	mock	NIL1	Traes_2DL_CE85DC5C0	-2.40365	0.0866809
30hpi-NIL1-vs-NIL4-mock	30hpi	mock	NIL1	Traes_2DL_F12630493	2.82055	0.086855
30hpi-NIL1-vs-NIL4-mock	30hpi	mock	NIL1	Traes_2BL_D26B1E5DD	3.23964	0.0880646
30hpi-NIL1-vs-NIL4-mock	30hpi	mock	NIL1	Traes_3B_6A50A7AF3	3.50841	0.0885832
30hpi-NIL1-vs-NIL4-mock	30hpi	mock	NIL1	Traes_3AL_C4CC5FEE0	1.53179	0.0901087
30hpi-NIL1-vs-NIL4-mock	30hpi	mock	NIL1	Traes_2BS_7A9FD08C2	1.07748	0.0901153
30hpi-NIL1-vs-NIL4-mock	30hpi	mock	NIL1	Traes_7AS_60F755E22	1.35121	0.0902255
30hpi-NIL1-vs-NIL4-mock	30hpi	mock	NIL1	Traes_7AS_F8668AC34	-1.93431	0.0912221
30hpi-NIL1-vs-NIL4-mock	30hpi	mock	NIL1	Traes_6DS_0297D5A65	6.42751	0.0922715
30hpi-NIL1-vs-NIL4-mock	30hpi	mock	NIL1	Traes_3DS_F0A479C5F	1.79432	0.0946524
30hpi-NIL1-vs-NIL4-mock	30hpi	mock	NIL1	Traes_6BL_735213554	5.25327	0.0951165
30hpi-NIL1-vs-NIL4-mock	30hpi	mock	NIL1	Traes_2AL_2A29F5945	2.01303	0.0983779
30hpi-NIL2-vs-NIL4-mock	30hpi	mock	NIL2	Traes_3B_8901FB437	-7.14508	1.64182e-183
30hpi-NIL2-vs-NIL4-mock	30hpi	mock	NIL2	Traes_3B_EE6D6EEC7	-5.94716	2.8556e-181
30hpi-NIL2-vs-NIL4-mock	30hpi	mock	NIL2	Traes_3B_9985A569B	6.82072	1.37295e-127
30hpi-NIL2-vs-NIL4-mock	30hpi	mock	NIL2	Traes_3B_05EEE7D3F1	-3.29884	1.52942e-117
30hpi-NIL2-vs-NIL4-mock	30hpi	mock	NIL2	Traes_3B_8E820A790	2.51932	1.2491e-91
30hpi-NIL2-vs-NIL4-mock	30hpi	mock	NIL2	Traes_3B_C7311D239	3.56813	9.83876e-88
30hpi-NIL2-vs-NIL4-mock	30hpi	mock	NIL2	Traes_3B_630DD22BF	2.37649	5.37387e-77
30hpi-NIL2-vs-NIL4-mock	30hpi	mock	NIL2	Traes_3B_E81A8FACB	4.91995	3.29928e-75
30hpi-NIL2-vs-NIL4-mock	30hpi	mock	NIL2	Traes_3B_974D6BD76	-3.31007	2.94619e-62
30hpi-NIL2-vs-NIL4-mock	30hpi	mock	NIL2	Traes_3B_86B4249D7	-7.18393	2.7033e-61
30hpi-NIL2-vs-NIL4-mock	30hpi	mock	NIL2	Traes_3B_31DB849ED	-7.10033	2.85777e-58
30hpi-NIL2-vs-NIL4-mock	30hpi	mock	NIL2	Traes_3B_C09E90169	-3.92337	1.62989e-57
30hpi-NIL2-vs-NIL4-mock	30hpi	mock	NIL2	Traes_3B_7A8EB5D1A	-8.04296	8.80659e-50
30hpi-NIL2-vs-NIL4-mock	30hpi	mock	NIL2	Traes_3B_213492E32	1.57349	8.9459e-43
30hpi-NIL2-vs-NIL4-mock	30hpi	mock	NIL2	Traes_3B_019A2EEE1	-8.0686	1.32643e-37
30hpi-NIL2-vs-NIL4-mock	30hpi	mock	NIL2	Traes_3B_4BBF52526	-6.35105	1.34798e-34
30hpi-NIL2-vs-NIL4-mock	30hpi	mock	NIL2	Traes_3B_ADCF93AE0	4.51263	1.43578e-34
30hpi-NIL2-vs-NIL4-mock	30hpi	mock	NIL2	Traes_3B_BEF2FDE60	2.60371	2.17294e-31
30hpi-NIL2-vs-NIL4-mock	30hpi	mock	NIL2	Traes_3B_3A70D33A6	2.48565	9.34412e-29
30hpi-NIL2-vs-NIL4-mock	30hpi	mock	NIL2	Traes_3B_592CE6F7F	-1.08304	2.41221e-27
30hpi-NIL2-vs-NIL4-mock	30hpi	mock	NIL2	Traes_6BS_7BE581437	-5.07027	1.99288e-23
30hpi-NIL2-vs-NIL4-mock	30hpi	mock	NIL2	Traes_3B_600FC81DA	-2.26832	3.47098e-23
30hpi-NIL2-vs-NIL4-mock	30hpi	mock	NIL2	Traes_3B_1396EA938	2.11879	5.09984e-21
30hpi-NIL2-vs-NIL4-mock	30hpi	mock	NIL2	Traes_3B_DD8933BB9	-4.60265	5.01195e-20
30hpi-NIL2-vs-NIL4-mock	30hpi	mock	NIL2	Traes_3B_90B17E3CF	2.62379	2.01428e-19
30hpi-NIL2-vs-NIL4-mock	30hpi	mock	NIL2	Traes_3B_3948A2374	-1.53853	3.59476e-19
30hpi-NIL2-vs-NIL4-mock	30hpi	mock	NIL2	Traes_7AS_EDFB9AC0D	1.06379	3.88301e-19
30hpi-NIL2-vs-NIL4-mock	30hpi	mock	NIL2	Traes_3B_CB2BA12CD	-2.57285	5.33804e-19
30hpi-NIL2-vs-NIL4-mock	30hpi	mock	NIL2	Traes_3B_B74F61671	-2.81417	5.55731e-18
30hpi-NIL2-vs-NIL4-mock	30hpi	mock	NIL2	Traes_3B_A748952F3	-3.59194	4.14782e-17
30hpi-NIL2-vs-NIL4-mock	30hpi	mock	NIL2	Traes_3B_E23F2C86F	-2.00709	1.00835e-16
30hpi-NIL2-vs-NIL4-mock	30hpi	mock	NIL2	Traes_3B_8ED04BC95	2.09876	1.40238e-16
30hpi-NIL2-vs-NIL4-mock	30hpi	mock	NIL2	Traes_3B_2B45A100D	3.77631	3.78064e-16
30hpi-NIL2-vs-NIL4-mock	30hpi	mock	NIL2	Traes_3B_9B69D1F50	3.91617	2.09448e-15
30hpi-NIL2-vs-NIL4-mock	30hpi	mock	NIL2	Traes_3B_CE31EE51C	5.11933	4.57687e-15
30hpi-NIL2-vs-NIL4-mock	30hpi	mock	NIL2	Traes_3B_6A585354F	5.77631	1.20946e-14
30hpi-NIL2-vs-NIL4-mock	30hpi	mock	NIL2	Traes_3DS_2BD8DC857	7.49862	2.12111e-14
30hpi-NIL2-vs-NIL4-mock	30hpi	mock	NIL2	Traes_3B_676AD1706	6.08076	6.95296e-12
30hpi-NIL2-vs-NIL4-mock	30hpi	mock	NIL2	Traes_3AS_7529A2159	4.1813	1.18357e-11
30hpi-NIL2-vs-NIL4-mock	30hpi	mock	NIL2	Traes_3B_19E2B71CE	-3.87457	7.71998e-11
30hpi-NIL2-vs-NIL4-mock	30hpi	mock	NIL2	Traes_2BS_FEF44A7A2	-4.34479	1.18789e-09
30hpi-NIL2-vs-NIL4-mock	30hpi	mock	NIL2	Traes_3DS_1F441A573	2.44951	1.31736e-08
30hpi-NIL2-vs-NIL4-mock	30hpi	mock	NIL2	Traes_7AS_A6C843545	1.37149	1.35258e-08
30hpi-NIL2-vs-NIL4-mock	30hpi	mock	NIL2	Traes_3B_41EE9C1AA	2.50631	1.35258e-08
30hpi-NIL2-vs-NIL4-mock	30hpi	mock	NIL2	Traes_3B_D49EBA705	3.27531	1.69202e-08
30hpi-NIL2-vs-NIL4-mock	30hpi	mock	NIL2	Traes_3DS_A75F7C322	4.86146	2.50445e-08
30hpi-NIL2-vs-NIL4-mock	30hpi	mock	NIL2	Traes_2DL_8A90A6C4F	-2.04738	8.76563e-07
30hpi-NIL2-vs-NIL4-mock	30hpi	mock	NIL2	Traes_3DS_2538C63C8	1.01206	3.18154e-06
30hpi-NIL2-vs-NIL4-mock	30hpi	mock	NIL2	Traes_5BL_F234544EF	-1.31918	3.59349e-05
30hpi-NIL2-vs-NIL4-mock	30hpi	mock	NIL2	Traes_3B_8FEC1BE87	-1.54342	8.64883e-05
30hpi-NIL2-vs-NIL4-mock	30hpi	mock	NIL2	Traes_3B_908129DB2	4.26524	0.000180036
30hpi-NIL2-vs-NIL4-mock	30hpi	mock	NIL2	Traes_7DL_78824DEBA1	3.26114	0.000781707
30hpi-NIL2-vs-NIL4-mock	30hpi	mock	NIL2	Traes_3B_785C4C233	-5.7331	0.0010308
30hpi-NIL2-vs-NIL4-mock	30hpi	mock	NIL2	Traes_6DS_07BCB2A27	2.70233	0.00127178
30hpi-NIL2-vs-NIL4-mock	30hpi	mock	NIL2	Traes_7AL_2E9364965	1.69993	0.00260775
30hpi-NIL2-vs-NIL4-mock	30hpi	mock	NIL2	Traes_3B_BE7B0570E	1.34859	0.00304421
30hpi-NIL2-vs-NIL4-mock	30hpi	mock	NIL2	Traes_2DL_AB740FB74	4.73318	0.00319793
30hpi-NIL2-vs-NIL4-mock	30hpi	mock	NIL2	Traes_1AS_CE0F723A9	1.24548	0.00639731
30hpi-NIL2-vs-NIL4-mock	30hpi	mock	NIL2	Traes_3B_61E72DF24	2.54083	0.00668952
30hpi-NIL2-vs-NIL4-mock	30hpi	mock	NIL2	Traes_1BL_C1D621CDA	4.16929	0.00908721
30hpi-NIL2-vs-NIL4-mock	30hpi	mock	NIL2	Traes_4BL_93CCF88F0	-1.26807	0.0120869
30hpi-NIL2-vs-NIL4-mock	30hpi	mock	NIL2	Traes_3B_4EEE10367	5.29265	0.0125429
30hpi-NIL2-vs-NIL4-mock	30hpi	mock	NIL2	Traes_1BL_262B745D1	-1.39511	0.0131138
30hpi-NIL2-vs-NIL4-mock	30hpi	mock	NIL2	Traes_7DS_E14CFC6F2	-2.27023	0.029576
30hpi-NIL2-vs-NIL4-mock	30hpi	mock	NIL2	Traes_3B_0D6720765	1.27555	0.0352724
30hpi-NIL2-vs-NIL4-mock	30hpi	mock	NIL2	Traes_6AS_483CA129D	-3.68121	0.0410542
30hpi-NIL2-vs-NIL4-mock	30hpi	mock	NIL2	Traes_2AL_F3FB21AE1	2.18393	0.0415894
30hpi-NIL2-vs-NIL4-mock	30hpi	mock	NIL2	Traes_3DS_AE7426D6F	-2.4356	0.0489887
30hpi-NIL2-vs-NIL4-mock	30hpi	mock	NIL2	Traes_5AL_094B50067	-2.05377	0.049454
30hpi-NIL2-vs-NIL4-mock	30hpi	mock	NIL2	Traes_5BS_6A54156BB	-1.75624	0.0546073
30hpi-NIL2-vs-NIL4-mock	30hpi	mock	NIL2	Traes_3DS_CE3BAAFBB	1.21189	0.0562067
30hpi-NIL2-vs-NIL4-mock	30hpi	mock	NIL2	Traes_1DS_18CC58683	-1.11657	0.0744718
30hpi-NIL2-vs-NIL4-mock	30hpi	mock	NIL2	Traes_3B_CDF3C9680	-3.11367	0.0777574
30hpi-NIL2-vs-NIL4-mock	30hpi	mock	NIL2	Traes_5BS_7FC36D34B	-1.08283	0.0887592
30hpi-NIL3-vs-NIL4-mock	30hpi	mock	NIL3	Traes_5AS_A2715CBB2	6.51974	1.45816e-217
30hpi-NIL3-vs-NIL4-mock	30hpi	mock	NIL3	Traes_5AL_B446A0742	6.90439	2.13799e-207
30hpi-NIL3-vs-NIL4-mock	30hpi	mock	NIL3	Traes_5AL_EA802A833	7.185	3.96331e-171
30hpi-NIL3-vs-NIL4-mock	30hpi	mock	NIL3	Traes_5AS_D71CD62EA	3.31941	5.97909e-141
30hpi-NIL3-vs-NIL4-mock	30hpi	mock	NIL3	Traes_5AL_96EA07253	6.66332	4.01257e-111
30hpi-NIL3-vs-NIL4-mock	30hpi	mock	NIL3	Traes_5AL_C89EEBE50	5.56564	4.89963e-110
30hpi-NIL3-vs-NIL4-mock	30hpi	mock	NIL3	Traes_5AS_96A151FEB	7.21453	5.12006e-99
30hpi-NIL3-vs-NIL4-mock	30hpi	mock	NIL3	Traes_5AS_A25D67370	-4.77357	9.70418e-79
30hpi-NIL3-vs-NIL4-mock	30hpi	mock	NIL3	Traes_5AS_3F5D7BE76	2.71004	1.48448e-72
30hpi-NIL3-vs-NIL4-mock	30hpi	mock	NIL3	Traes_5AL_E4EFEF2BD	6.26243	4.59949e-72
30hpi-NIL3-vs-NIL4-mock	30hpi	mock	NIL3	Traes_5AS_EFBDFB910	2.04505	6.18673e-63
30hpi-NIL3-vs-NIL4-mock	30hpi	mock	NIL3	Traes_5AS_51689D8AF	-7.74211	6.19645e-63
30hpi-NIL3-vs-NIL4-mock	30hpi	mock	NIL3	Traes_5AS_E73817521	1.74701	1.03978e-46
30hpi-NIL3-vs-NIL4-mock	30hpi	mock	NIL3	Traes_5AL_00CC4E7C6	3.16014	7.30514e-46
30hpi-NIL3-vs-NIL4-mock	30hpi	mock	NIL3	Traes_5BL_9812A4B62	1.28089	1.47593e-42
30hpi-NIL3-vs-NIL4-mock	30hpi	mock	NIL3	Traes_5AL_94768ABD9	1.15829	4.51313e-31
30hpi-NIL3-vs-NIL4-mock	30hpi	mock	NIL3	Traes_5AS_FA425CC52	-8.28477	1.19825e-30
30hpi-NIL3-vs-NIL4-mock	30hpi	mock	NIL3	Traes_5AL_E24DCCFF0	3.13032	1.61728e-29
30hpi-NIL3-vs-NIL4-mock	30hpi	mock	NIL3	Traes_6BS_7BE581437	-5.56104	1.35677e-26
30hpi-NIL3-vs-NIL4-mock	30hpi	mock	NIL3	Traes_5AS_DB6DC4945	2.73377	2.06064e-25
30hpi-NIL3-vs-NIL4-mock	30hpi	mock	NIL3	Traes_5AL_9C9E55228	1.74328	8.81754e-23
30hpi-NIL3-vs-NIL4-mock	30hpi	mock	NIL3	Traes_5AS_56B7AB4C9	1.80404	1.46021e-22
30hpi-NIL3-vs-NIL4-mock	30hpi	mock	NIL3	Traes_5AS_D42C83AB8	1.63872	1.53173e-22
30hpi-NIL3-vs-NIL4-mock	30hpi	mock	NIL3	Traes_5AL_633ED6A5D	3.14517	3.6636e-21
30hpi-NIL3-vs-NIL4-mock	30hpi	mock	NIL3	Traes_5AL_C25D1FB2E	1.53249	5.6656e-20
30hpi-NIL3-vs-NIL4-mock	30hpi	mock	NIL3	Traes_5AL_2EC36FC33	3.09425	7.94036e-19
30hpi-NIL3-vs-NIL4-mock	30hpi	mock	NIL3	Traes_5AS_FECFF9702	2.00135	7.94036e-19
30hpi-NIL3-vs-NIL4-mock	30hpi	mock	NIL3	Traes_5AL_CFC7D4C4F	-1.0221	1.23476e-18
30hpi-NIL3-vs-NIL4-mock	30hpi	mock	NIL3	Traes_5AS_704A2ADF0	-4.95908	7.68837e-17
30hpi-NIL3-vs-NIL4-mock	30hpi	mock	NIL3	Traes_5AL_1D8F705CE	1.59012	1.57656e-15
30hpi-NIL3-vs-NIL4-mock	30hpi	mock	NIL3	Traes_5AL_AC6404BE0	-4.32556	1.78644e-14
30hpi-NIL3-vs-NIL4-mock	30hpi	mock	NIL3	Traes_5AL_677B189DF	-2.84394	4.90831e-13
30hpi-NIL3-vs-NIL4-mock	30hpi	mock	NIL3	Traes_5AS_A21865D2A	1.10913	7.44081e-12
30hpi-NIL3-vs-NIL4-mock	30hpi	mock	NIL3	Traes_3B_E881D0B1B	-1.94079	8.06646e-11
30hpi-NIL3-vs-NIL4-mock	30hpi	mock	NIL3	Traes_5AL_3AA4476D6	6.34138	8.60504e-11
30hpi-NIL3-vs-NIL4-mock	30hpi	mock	NIL3	Traes_5AS_4A9BA8AD6	1.36735	1.08921e-10
30hpi-NIL3-vs-NIL4-mock	30hpi	mock	NIL3	Traes_5AL_3C1F58BEA	1.03958	4.88943e-10
30hpi-NIL3-vs-NIL4-mock	30hpi	mock	NIL3	Traes_5AL_98327BB43	-6.68848	1.86396e-08
30hpi-NIL3-vs-NIL4-mock	30hpi	mock	NIL3	Traes_5AS_5FDB5DF71	6.50418	6.20516e-08
30hpi-NIL3-vs-NIL4-mock	30hpi	mock	NIL3	Traes_6BS_F393CA5DC	-3.49368	6.20516e-08
30hpi-NIL3-vs-NIL4-mock	30hpi	mock	NIL3	Traes_6DL_55216B908	-2.29361	8.08561e-07
30hpi-NIL3-vs-NIL4-mock	30hpi	mock	NIL3	Traes_5AS_EE67AD49C	-1.02846	1.95503e-06
30hpi-NIL3-vs-NIL4-mock	30hpi	mock	NIL3	Traes_5AS_0693FDB91	3.20521	2.6538e-06
30hpi-NIL3-vs-NIL4-mock	30hpi	mock	NIL3	Traes_5BS_6A54156BB	-2.63417	1.03868e-05
30hpi-NIL3-vs-NIL4-mock	30hpi	mock	NIL3	Traes_5AS_BD279FFF4	6.29157	1.19498e-05
30hpi-NIL3-vs-NIL4-mock	30hpi	mock	NIL3	Traes_5BS_F63C4ECAE	2.18395	1.9052e-05
30hpi-NIL3-vs-NIL4-mock	30hpi	mock	NIL3	Traes_5AS_81202BD88	1.14486	2.23586e-05
30hpi-NIL3-vs-NIL4-mock	30hpi	mock	NIL3	Traes_5AL_BE831EEC2	1.09217	8.03586e-05
30hpi-NIL3-vs-NIL4-mock	30hpi	mock	NIL3	Traes_5AS_AE8FDAFF6	-1.52688	0.000356824
30hpi-NIL3-vs-NIL4-mock	30hpi	mock	NIL3	Traes_5AS_776E1FEE4	2.13175	0.000561372
30hpi-NIL3-vs-NIL4-mock	30hpi	mock	NIL3	Traes_6DL_BC5CF98D1	-1.9346	0.000657755
30hpi-NIL3-vs-NIL4-mock	30hpi	mock	NIL3	Traes_5AS_067012FCD	1.46005	0.00128637
30hpi-NIL3-vs-NIL4-mock	30hpi	mock	NIL3	Traes_1AL_A785A010E	-1.00917	0.00180258
30hpi-NIL3-vs-NIL4-mock	30hpi	mock	NIL3	Traes_5AL_4B1DD2A62	3.50576	0.00304034
30hpi-NIL3-vs-NIL4-mock	30hpi	mock	NIL3	Traes_5AL_1639C7AB0	1.90993	0.00547797
30hpi-NIL3-vs-NIL4-mock	30hpi	mock	NIL3	Traes_5AS_63DB5E84D	1.48315	0.00573637
30hpi-NIL3-vs-NIL4-mock	30hpi	mock	NIL3	Traes_5AL_5E7E682D2	-2.2811	0.0072935
30hpi-NIL3-vs-NIL4-mock	30hpi	mock	NIL3	Traes_1AL_4279FC16A	-2.85341	0.00772976
30hpi-NIL3-vs-NIL4-mock	30hpi	mock	NIL3	Traes_1AL_CBB9E4CDC	-1.09147	0.00826374
30hpi-NIL3-vs-NIL4-mock	30hpi	mock	NIL3	Traes_7DL_857BEA7E5	-3.20548	0.0162949
30hpi-NIL3-vs-NIL4-mock	30hpi	mock	NIL3	Traes_2DL_4483CF89D	-1.30996	0.0183338
30hpi-NIL3-vs-NIL4-mock	30hpi	mock	NIL3	Traes_7BL_459346AF7	-4.01829	0.0227161
30hpi-NIL3-vs-NIL4-mock	30hpi	mock	NIL3	Traes_3B_867403D7B	-2.59971	0.030115
30hpi-NIL3-vs-NIL4-mock	30hpi	mock	NIL3	Traes_5DL_3CE365C74	1.22472	0.030236
30hpi-NIL3-vs-NIL4-mock	30hpi	mock	NIL3	Traes_2DL_BCE6645ED	-3.04054	0.0386348
30hpi-NIL3-vs-NIL4-mock	30hpi	mock	NIL3	Traes_6AS_AC007BC47	-2.09316	0.0444967
30hpi-NIL3-vs-NIL4-mock	30hpi	mock	NIL3	Traes_5AL_E431A9606	3.58792	0.047091
30hpi-NIL3-vs-NIL4-mock	30hpi	mock	NIL3	Traes_3B_7F8E08668	-2.71785	0.0617181
30hpi-NIL3-vs-NIL4-mock	30hpi	mock	NIL3	Traes_5AS_21B1A4EAE	1.56524	0.0617181
30hpi-NIL3-vs-NIL4-mock	30hpi	mock	NIL3	Traes_5AL_2E79B98C6	-1.65601	0.0686658
30hpi-NIL3-vs-NIL4-mock	30hpi	mock	NIL3	Traes_5BL_4CEDD35A9	3.10369	0.0706019
30hpi-NIL3-vs-NIL4-mock	30hpi	mock	NIL3	Traes_5AL_833A3E425	1.31857	0.0767692
30hpi-NIL3-vs-NIL4-mock	30hpi	mock	NIL3	Traes_4DL_34715639C	-3.0023	0.0798514
30hpi-NIL3-vs-NIL4-mock	30hpi	mock	NIL3	Traes_5AL_3CB0A3407	-3.47334	0.0866637
30hpi-NIL3-vs-NIL4-mock	30hpi	mock	NIL3	Traes_6AS_483CA129D	-3.00124	0.0914611
30hpi-NIL3-vs-NIL4-mock	30hpi	mock	NIL3	Traes_7AS_B8C7F90BC	1.74943	0.0925169
30hpi-NIL1-vs-NIL4-FG	30hpi	FG	NIL1	Traes_5AS_A2715CBB2	8.14724	3.33762e-239
30hpi-NIL1-vs-NIL4-FG	30hpi	FG	NIL1	Traes_5AL_B446A0742	7.61208	6.80101e-207
30hpi-NIL1-vs-NIL4-FG	30hpi	FG	NIL1	Traes_5AL_EA802A833	8.7022	9.0846e-183
30hpi-NIL1-vs-NIL4-FG	30hpi	FG	NIL1	Traes_3B_8901FB437	-6.17175	5.3555e-178
30hpi-NIL1-vs-NIL4-FG	30hpi	FG	NIL1	Traes_3B_EE6D6EEC7	-6.01817	1.01473e-177
30hpi-NIL1-vs-NIL4-FG	30hpi	FG	NIL1	Traes_3B_9985A569B	7.31559	2.19498e-158
30hpi-NIL1-vs-NIL4-FG	30hpi	FG	NIL1	Traes_5AS_D71CD62EA	3.16261	2.83282e-131
30hpi-NIL1-vs-NIL4-FG	30hpi	FG	NIL1	Traes_5AL_96EA07253	7.80242	4.69879e-110
30hpi-NIL1-vs-NIL4-FG	30hpi	FG	NIL1	Traes_5AL_C89EEBE50	5.82925	1.84443e-105
30hpi-NIL1-vs-NIL4-FG	30hpi	FG	NIL1	Traes_5AS_96A151FEB	6.81514	7.3377e-104
30hpi-NIL1-vs-NIL4-FG	30hpi	FG	NIL1	Traes_3B_05EEE7D3F1	-2.95846	9.65607e-99
30hpi-NIL1-vs-NIL4-FG	30hpi	FG	NIL1	Traes_3B_630DD22BF	2.51108	6.84011e-89
30hpi-NIL1-vs-NIL4-FG	30hpi	FG	NIL1	Traes_3B_8E820A790	2.45734	1.03979e-86
30hpi-NIL1-vs-NIL4-FG	30hpi	FG	NIL1	Traes_5AL_E4EFEF2BD	10.3466	2.24827e-86
30hpi-NIL1-vs-NIL4-FG	30hpi	FG	NIL1	Traes_3B_C7311D239	3.55364	2.24827e-86
30hpi-NIL1-vs-NIL4-FG	30hpi	FG	NIL1	Traes_5AS_3F5D7BE76	2.81568	1.15784e-79
30hpi-NIL1-vs-NIL4-FG	30hpi	FG	NIL1	Traes_3B_E81A8FACB	4.79304	1.42194e-70
30hpi-NIL1-vs-NIL4-FG	30hpi	FG	NIL1	Traes_5AS_EFBDFB910	2.18727	5.37336e-70
30hpi-NIL1-vs-NIL4-FG	30hpi	FG	NIL1	Traes_3B_3A70D33A6	3.00823	8.80412e-62
30hpi-NIL1-vs-NIL4-FG	30hpi	FG	NIL1	Traes_5AS_A25D67370	-4.00545	9.85286e-59
30hpi-NIL1-vs-NIL4-FG	30hpi	FG	NIL1	Traes_3B_974D6BD76	-3.36374	1.66524e-57
30hpi-NIL1-vs-NIL4-FG	30hpi	FG	NIL1	Traes_3B_86B4249D7	-6.70937	7.15375e-57
30hpi-NIL1-vs-NIL4-FG	30hpi	FG	NIL1	Traes_5AS_E73817521	1.90641	5.28799e-54
30hpi-NIL1-vs-NIL4-FG	30hpi	FG	NIL1	Traes_3B_C09E90169	-3.8593	2.35142e-53
30hpi-NIL1-vs-NIL4-FG	30hpi	FG	NIL1	Traes_5BL_9812A4B62	1.39	1.26482e-50
30hpi-NIL1-vs-NIL4-FG	30hpi	FG	NIL1	Traes_3B_31DB849ED	-6.51563	1.8363e-45
30hpi-NIL1-vs-NIL4-FG	30hpi	FG	NIL1	Traes_5AS_51689D8AF	-4.8806	8.4927e-42
30hpi-NIL1-vs-NIL4-FG	30hpi	FG	NIL1	Traes_3B_7A8EB5D1A	-6.47715	9.94583e-41
30hpi-NIL1-vs-NIL4-FG	30hpi	FG	NIL1	Traes_5AL_94768ABD9	1.28615	4.54997e-39
30hpi-NIL1-vs-NIL4-FG	30hpi	FG	NIL1	Traes_3B_BEF2FDE60	2.95647	7.40184e-39
30hpi-NIL1-vs-NIL4-FG	30hpi	FG	NIL1	Traes_3B_ADCF93AE0	3.74365	3.60591e-35
30hpi-NIL1-vs-NIL4-FG	30hpi	FG	NIL1	Traes_5BL_F234544EF	-5.42235	2.15453e-34
30hpi-NIL1-vs-NIL4-FG	30hpi	FG	NIL1	Traes_3B_213492E32	1.40165	1.12954e-33
30hpi-NIL1-vs-NIL4-FG	30hpi	FG	NIL1	Traes_3B_019A2EEE1	-9.61979	2.29444e-33
30hpi-NIL1-vs-NIL4-FG	30hpi	FG	NIL1	Traes_5AS_56B7AB4C9	2.05325	1.57239e-30
30hpi-NIL1-vs-NIL4-FG	30hpi	FG	NIL1	Traes_5AS_FA425CC52	-8.37788	1.51252e-28
30hpi-NIL1-vs-NIL4-FG	30hpi	FG	NIL1	Traes_3B_CE31EE51C	8.9906	2.35833e-28
30hpi-NIL1-vs-NIL4-FG	30hpi	FG	NIL1	Traes_5AL_9C9E55228	1.88621	4.97132e-28
30hpi-NIL1-vs-NIL4-FG	30hpi	FG	NIL1	Traes_3B_592CE6F7F	-1.08034	1.12638e-27
30hpi-NIL1-vs-NIL4-FG	30hpi	FG	NIL1	Traes_5AL_00CC4E7C6	2.45206	1.7629e-27
30hpi-NIL1-vs-NIL4-FG	30hpi	FG	NIL1	Traes_5AS_D42C83AB8	1.79512	2.74133e-27
30hpi-NIL1-vs-NIL4-FG	30hpi	FG	NIL1	Traes_3B_600FC81DA	-2.39892	2.71586e-25
30hpi-NIL1-vs-NIL4-FG	30hpi	FG	NIL1	Traes_3B_9B69D1F50	4.64344	4.41056e-25
30hpi-NIL1-vs-NIL4-FG	30hpi	FG	NIL1	Traes_5AS_FECFF9702	2.32917	1.06041e-24
30hpi-NIL1-vs-NIL4-FG	30hpi	FG	NIL1	Traes_3B_4BBF52526	-4.35967	9.84008e-24
30hpi-NIL1-vs-NIL4-FG	30hpi	FG	NIL1	Traes_3B_6A585354F	5.43075	1.08514e-23
30hpi-NIL1-vs-NIL4-FG	30hpi	FG	NIL1	Traes_5AL_C25D1FB2E	1.66098	1.58769e-23
30hpi-NIL1-vs-NIL4-FG	30hpi	FG	NIL1	Traes_5AL_E24DCCFF0	3.09719	6.71508e-23
30hpi-NIL1-vs-NIL4-FG	30hpi	FG	NIL1	Traes_5AS_DB6DC4945	2.52968	2.46734e-22
30hpi-NIL1-vs-NIL4-FG	30hpi	FG	NIL1	Traes_3B_3948A2374	-1.59693	2.61012e-21
30hpi-NIL1-vs-NIL4-FG	30hpi	FG	NIL1	Traes_3B_CB2BA12CD	-2.88805	5.21032e-21
30hpi-NIL1-vs-NIL4-FG	30hpi	FG	NIL1	Traes_5AL_2EC36FC33	3.35739	1.31914e-20
30hpi-NIL1-vs-NIL4-FG	30hpi	FG	NIL1	Traes_3B_1396EA938	2.02522	1.47749e-20
30hpi-NIL1-vs-NIL4-FG	30hpi	FG	NIL1	Traes_5AL_633ED6A5D	2.92442	1.67756e-20
30hpi-NIL1-vs-NIL4-FG	30hpi	FG	NIL1	Traes_3AS_7529A2159	4.74249	1.8101e-20
30hpi-NIL1-vs-NIL4-FG	30hpi	FG	NIL1	Traes_7AS_EDFB9AC0D	1.05839	3.37361e-20
30hpi-NIL1-vs-NIL4-FG	30hpi	FG	NIL1	Traes_3B_676AD1706	8.66955	6.08753e-20
30hpi-NIL1-vs-NIL4-FG	30hpi	FG	NIL1	Traes_3B_2B45A100D	4.61781	1.25768e-19
30hpi-NIL1-vs-NIL4-FG	30hpi	FG	NIL1	Traes_3B_DD8933BB9	-4.48781	2.23911e-19
30hpi-NIL1-vs-NIL4-FG	30hpi	FG	NIL1	Traes_5AS_A21865D2A	1.36454	2.88666e-19
30hpi-NIL1-vs-NIL4-FG	30hpi	FG	NIL1	Traes_3B_B74F61671	-2.7301	1.29554e-18
30hpi-NIL1-vs-NIL4-FG	30hpi	FG	NIL1	Traes_3B_90B17E3CF	2.38195	1.10116e-17
30hpi-NIL1-vs-NIL4-FG	30hpi	FG	NIL1	Traes_3DS_A75F7C322	7.25446	3.26964e-16
30hpi-NIL1-vs-NIL4-FG	30hpi	FG	NIL1	Traes_5AS_704A2ADF0	-5.54195	3.26964e-16
30hpi-NIL1-vs-NIL4-FG	30hpi	FG	NIL1	Traes_5AL_3C1F58BEA	1.24265	9.41461e-16
30hpi-NIL1-vs-NIL4-FG	30hpi	FG	NIL1	Traes_3B_8ED04BC95	2.15924	1.31421e-14
30hpi-NIL1-vs-NIL4-FG	30hpi	FG	NIL1	Traes_3B_41EE9C1AA	3.04957	1.31421e-14
30hpi-NIL1-vs-NIL4-FG	30hpi	FG	NIL1	Traes_3DS_2BD8DC857	7.36261	3.86183e-14
30hpi-NIL1-vs-NIL4-FG	30hpi	FG	NIL1	Traes_2BS_FEF44A7A2	-7.23344	5.009e-14
30hpi-NIL1-vs-NIL4-FG	30hpi	FG	NIL1	Traes_3B_1A54C91B0	-1.03549	5.11341e-13
30hpi-NIL1-vs-NIL4-FG	30hpi	FG	NIL1	Traes_5AL_1D8F705CE	1.45087	1.22537e-12
30hpi-NIL1-vs-NIL4-FG	30hpi	FG	NIL1	Traes_3B_E23F2C86F	-1.74115	1.9511e-12
30hpi-NIL1-vs-NIL4-FG	30hpi	FG	NIL1	Traes_5AS_4A9BA8AD6	1.46127	2.18688e-12
30hpi-NIL1-vs-NIL4-FG	30hpi	FG	NIL1	Traes_3B_A748952F3	-2.82198	5.85725e-12
30hpi-NIL1-vs-NIL4-FG	30hpi	FG	NIL1	Traes_5AL_75780E5B0	-1.47661	2.09794e-11
30hpi-NIL1-vs-NIL4-FG	30hpi	FG	NIL1	Traes_5AS_81202BD88	1.30406	4.33124e-11
30hpi-NIL1-vs-NIL4-FG	30hpi	FG	NIL1	Traes_2AL_4264EC788	-2.99524	2.9227e-10
30hpi-NIL1-vs-NIL4-FG	30hpi	FG	NIL1	Traes_5AS_5FDB5DF71	6.68783	1.39931e-09
30hpi-NIL1-vs-NIL4-FG	30hpi	FG	NIL1	Traes_6BS_F393CA5DC	2.05793	3.23605e-09
30hpi-NIL1-vs-NIL4-FG	30hpi	FG	NIL1	Traes_3B_F60ED2293	-1.19236	4.05169e-09
30hpi-NIL1-vs-NIL4-FG	30hpi	FG	NIL1	Traes_3DS_AE7426D6F	-4.5923	6.83743e-09
30hpi-NIL1-vs-NIL4-FG	30hpi	FG	NIL1	Traes_5AL_677B189DF	-2.46081	8.41817e-09
30hpi-NIL1-vs-NIL4-FG	30hpi	FG	NIL1	Traes_3B_5E257B22F	-1.52548	9.85167e-09
30hpi-NIL1-vs-NIL4-FG	30hpi	FG	NIL1	Traes_3DS_1F441A573	2.50421	2.73889e-08
30hpi-NIL1-vs-NIL4-FG	30hpi	FG	NIL1	Traes_1BS_5A02E9580	-1.19509	2.95143e-08
30hpi-NIL1-vs-NIL4-FG	30hpi	FG	NIL1	Traes_1DS_5B1594E4C	-1.28001	4.82257e-08
30hpi-NIL1-vs-NIL4-FG	30hpi	FG	NIL1	Traes_3B_8FEC1BE87	-1.84013	1.39785e-07
30hpi-NIL1-vs-NIL4-FG	30hpi	FG	NIL1	Traes_7AS_A6C843545	1.23001	1.43772e-07
30hpi-NIL1-vs-NIL4-FG	30hpi	FG	NIL1	Traes_5AL_98327BB43	-6.67235	1.81171e-07
30hpi-NIL1-vs-NIL4-FG	30hpi	FG	NIL1	Traes_3B_19E2B71CE	-2.97255	2.38555e-07
30hpi-NIL1-vs-NIL4-FG	30hpi	FG	NIL1	Traes_5AS_0693FDB91	3.48549	5.87475e-07
30hpi-NIL1-vs-NIL4-FG	30hpi	FG	NIL1	Traes_5AL_3AA4476D6	3.94046	8.56529e-07
30hpi-NIL1-vs-NIL4-FG	30hpi	FG	NIL1	Traes_3B_61E72DF24	3.93834	8.77883e-07
30hpi-NIL1-vs-NIL4-FG	30hpi	FG	NIL1	Traes_5AS_EE67AD49C	-1.04295	2.60676e-06
30hpi-NIL1-vs-NIL4-FG	30hpi	FG	NIL1	Traes_1AS_CE0F723A9	1.61398	3.03442e-06
30hpi-NIL1-vs-NIL4-FG	30hpi	FG	NIL1	Traes_4BL_DD6DD7487	-1.08031	1.81629e-05
30hpi-NIL1-vs-NIL4-FG	30hpi	FG	NIL1	Traes_3DS_12E09BED1	1.14581	1.9956e-05
30hpi-NIL1-vs-NIL4-FG	30hpi	FG	NIL1	Traes_3B_D49EBA705	2.67758	2.20261e-05
30hpi-NIL1-vs-NIL4-FG	30hpi	FG	NIL1	Traes_5AL_AC6404BE0	-2.20532	2.36122e-05
30hpi-NIL1-vs-NIL4-FG	30hpi	FG	NIL1	Traes_3B_908129DB2	4.41993	2.36766e-05
30hpi-NIL1-vs-NIL4-FG	30hpi	FG	NIL1	Traes_4DL_27C195FDE	-6.59756	2.40975e-05
30hpi-NIL1-vs-NIL4-FG	30hpi	FG	NIL1	Traes_3B_0D6720765	1.61249	3.83472e-05
30hpi-NIL1-vs-NIL4-FG	30hpi	FG	NIL1	Traes_7AL_2E9364965	1.92765	4.85998e-05
30hpi-NIL1-vs-NIL4-FG	30hpi	FG	NIL1	Traes_1BS_21C5730C3	1.55161	5.6415e-05
30hpi-NIL1-vs-NIL4-FG	30hpi	FG	NIL1	Traes_5AS_BD279FFF4	5.98045	7.25607e-05
30hpi-NIL1-vs-NIL4-FG	30hpi	FG	NIL1	Traes_1DS_18CC58683	1.29194	0.000136316
30hpi-NIL1-vs-NIL4-FG	30hpi	FG	NIL1	Traes_5DL_AF6DDC857	-3.26355	0.000244081
30hpi-NIL1-vs-NIL4-FG	30hpi	FG	NIL1	Traes_2DL_179570792	-1.77631	0.000387842
30hpi-NIL1-vs-NIL4-FG	30hpi	FG	NIL1	Traes_1BL_D964D1659	-4.04146	0.000484183
30hpi-NIL1-vs-NIL4-FG	30hpi	FG	NIL1	Traes_5AL_4B1DD2A62	3.71181	0.000485315
30hpi-NIL1-vs-NIL4-FG	30hpi	FG	NIL1	Traes_5AL_1BA61DAB5	1.03561	0.00064947
30hpi-NIL1-vs-NIL4-FG	30hpi	FG	NIL1	Traes_5AS_6292C7280	1.84692	0.000724997
30hpi-NIL1-vs-NIL4-FG	30hpi	FG	NIL1	Traes_1AS_4B0A28A61	1.63371	0.00141363
30hpi-NIL1-vs-NIL4-FG	30hpi	FG	NIL1	Traes_5AL_1639C7AB0	2.01236	0.00166576
30hpi-NIL1-vs-NIL4-FG	30hpi	FG	NIL1	Traes_3B_07980E2CE	-2.29032	0.00198311
30hpi-NIL1-vs-NIL4-FG	30hpi	FG	NIL1	Traes_5AL_2E79B98C6	-1.9202	0.00299686
30hpi-NIL1-vs-NIL4-FG	30hpi	FG	NIL1	Traes_5AS_FC3C5CA46	-1.01886	0.0037149
30hpi-NIL1-vs-NIL4-FG	30hpi	FG	NIL1	Traes_5AL_5E7E682D2	-2.46792	0.00382975
30hpi-NIL1-vs-NIL4-FG	30hpi	FG	NIL1	Traes_3B_5088D482E	3.54092	0.00400957
30hpi-NIL1-vs-NIL4-FG	30hpi	FG	NIL1	Traes_4DL_FF35083D3	-5.44937	0.00412215
30hpi-NIL1-vs-NIL4-FG	30hpi	FG	NIL1	Traes_5AL_80CF1975F	1.19359	0.00473935
30hpi-NIL1-vs-NIL4-FG	30hpi	FG	NIL1	Traes_1AL_4279FC16A	-3.26797	0.00876489
30hpi-NIL1-vs-NIL4-FG	30hpi	FG	NIL1	Traes_5AL_EF9A558AB	1.08629	0.0114057
30hpi-NIL1-vs-NIL4-FG	30hpi	FG	NIL1	Traes_2DS_CE8953DB0	-1.44312	0.0171953
30hpi-NIL1-vs-NIL4-FG	30hpi	FG	NIL1	Traes_1DL_3F271A59E	-2.58839	0.021081
30hpi-NIL1-vs-NIL4-FG	30hpi	FG	NIL1	Traes_5AL_EDD8EEC2E	1.64349	0.0227478
30hpi-NIL1-vs-NIL4-FG	30hpi	FG	NIL1	Traes_5AS_63DB5E84D	1.37848	0.023712
30hpi-NIL1-vs-NIL4-FG	30hpi	FG	NIL1	Traes_5AS_4A3B9D55B	4.99789	0.025647
30hpi-NIL1-vs-NIL4-FG	30hpi	FG	NIL1	Traes_5AS_8E72780D9	-1.05816	0.0263987
30hpi-NIL1-vs-NIL4-FG	30hpi	FG	NIL1	Traes_7DL_1913741A8	-3.07221	0.0270958
30hpi-NIL1-vs-NIL4-FG	30hpi	FG	NIL1	Traes_7BS_2FE819546	1.07454	0.0292156
30hpi-NIL1-vs-NIL4-FG	30hpi	FG	NIL1	Traes_4BS_477BAB497	2.18631	0.0292156
30hpi-NIL1-vs-NIL4-FG	30hpi	FG	NIL1	Traes_3B_5C9042B91	4.2282	0.0299429
30hpi-NIL1-vs-NIL4-FG	30hpi	FG	NIL1	Traes_3DL_AFEEAB371	-2.901	0.0307938
30hpi-NIL1-vs-NIL4-FG	30hpi	FG	NIL1	Traes_1BS_EA1207F88	1.18487	0.0311725
30hpi-NIL1-vs-NIL4-FG	30hpi	FG	NIL1	Traes_2AS_854EBDA01	-2.95003	0.0420371
30hpi-NIL1-vs-NIL4-FG	30hpi	FG	NIL1	Traes_3B_098D62859	5.25764	0.0429847
30hpi-NIL1-vs-NIL4-FG	30hpi	FG	NIL1	Traes_5DL_BF5D1D24B	-1.51535	0.0566213
30hpi-NIL1-vs-NIL4-FG	30hpi	FG	NIL1	Traes_5AL_C3F3E95BC	1.1	0.0598409
30hpi-NIL1-vs-NIL4-FG	30hpi	FG	NIL1	Traes_5BL_4CEDD35A9	2.80595	0.0679945
30hpi-NIL1-vs-NIL4-FG	30hpi	FG	NIL1	Traes_2DL_133A62FD7	-4.99267	0.0703031
30hpi-NIL1-vs-NIL4-FG	30hpi	FG	NIL1	Traes_6AS_FC984D57D	1.77161	0.0741339
30hpi-NIL1-vs-NIL4-FG	30hpi	FG	NIL1	Traes_3B_C620683FD	1.80675	0.0858115
30hpi-NIL1-vs-NIL4-FG	30hpi	FG	NIL1	Traes_3B_0D8C9A632	-1.5956	0.0869791
30hpi-NIL1-vs-NIL4-FG	30hpi	FG	NIL1	Traes_2DL_B320A2B24	-2.01987	0.0946529
30hpi-NIL1-vs-NIL4-FG	30hpi	FG	NIL1	Traes_3B_C7667C232	1.03715	0.0965263
30hpi-NIL1-vs-NIL4-FG	30hpi	FG	NIL1	Traes_5AL_3CB0A3407	-3.32572	0.0970455
30hpi-NIL1-vs-NIL4-FG	30hpi	FG	NIL1	Traes_1AS_E6BC3E088	-2.44175	0.0985698
30hpi-NIL2-vs-NIL4-FG	30hpi	FG	NIL2	Traes_3B_8901FB437	-7.37582	1.31149e-209
30hpi-NIL2-vs-NIL4-FG	30hpi	FG	NIL2	Traes_3B_EE6D6EEC7	-6.63791	1.38552e-200
30hpi-NIL2-vs-NIL4-FG	30hpi	FG	NIL2	Traes_3B_9985A569B	7.19225	1.28542e-151
30hpi-NIL2-vs-NIL4-FG	30hpi	FG	NIL2	Traes_3B_05EEE7D3F1	-3.23532	2.89106e-117
30hpi-NIL2-vs-NIL4-FG	30hpi	FG	NIL2	Traes_3B_8E820A790	2.57152	1.77904e-94
30hpi-NIL2-vs-NIL4-FG	30hpi	FG	NIL2	Traes_3B_630DD22BF	2.5656	1.89616e-94
30hpi-NIL2-vs-NIL4-FG	30hpi	FG	NIL2	Traes_3B_C7311D239	3.68323	8.5183e-92
30hpi-NIL2-vs-NIL4-FG	30hpi	FG	NIL2	Traes_3B_E81A8FACB	4.92477	1.39328e-78
30hpi-NIL2-vs-NIL4-FG	30hpi	FG	NIL2	Traes_3B_86B4249D7	-7.2415	9.19952e-63
30hpi-NIL2-vs-NIL4-FG	30hpi	FG	NIL2	Traes_3B_974D6BD76	-3.11095	7.89557e-59
30hpi-NIL2-vs-NIL4-FG	30hpi	FG	NIL2	Traes_3B_C09E90169	-3.97307	2.576e-58
30hpi-NIL2-vs-NIL4-FG	30hpi	FG	NIL2	Traes_3B_3A70D33A6	2.87109	2.83546e-56
30hpi-NIL2-vs-NIL4-FG	30hpi	FG	NIL2	Traes_3B_31DB849ED	-9.87834	1.61528e-55
30hpi-NIL2-vs-NIL4-FG	30hpi	FG	NIL2	Traes_3B_7A8EB5D1A	-7.3902	2.49449e-46
30hpi-NIL2-vs-NIL4-FG	30hpi	FG	NIL2	Traes_3B_BEF2FDE60	2.95389	1.5976e-39
30hpi-NIL2-vs-NIL4-FG	30hpi	FG	NIL2	Traes_3B_213492E32	1.45215	2.83361e-36
30hpi-NIL2-vs-NIL4-FG	30hpi	FG	NIL2	Traes_3B_019A2EEE1	-9.61979	5.07987e-36
30hpi-NIL2-vs-NIL4-FG	30hpi	FG	NIL2	Traes_3B_ADCF93AE0	3.64728	1.68936e-33
30hpi-NIL2-vs-NIL4-FG	30hpi	FG	NIL2	Traes_3B_592CE6F7F	-1.15916	5.65299e-33
30hpi-NIL2-vs-NIL4-FG	30hpi	FG	NIL2	Traes_3B_4BBF52526	-4.81228	4.67789e-28
30hpi-NIL2-vs-NIL4-FG	30hpi	FG	NIL2	Traes_3B_CB2BA12CD	-3.05692	2.64626e-24
30hpi-NIL2-vs-NIL4-FG	30hpi	FG	NIL2	Traes_3B_CE31EE51C	8.57282	1.28331e-23
30hpi-NIL2-vs-NIL4-FG	30hpi	FG	NIL2	Traes_3B_600FC81DA	-2.27317	2.28324e-23
30hpi-NIL2-vs-NIL4-FG	30hpi	FG	NIL2	Traes_3B_3948A2374	-1.62885	8.0499e-23
30hpi-NIL2-vs-NIL4-FG	30hpi	FG	NIL2	Traes_6BS_7BE581437	-4.36023	7.22153e-22
30hpi-NIL2-vs-NIL4-FG	30hpi	FG	NIL2	Traes_3B_2B45A100D	4.75488	8.48606e-22
30hpi-NIL2-vs-NIL4-FG	30hpi	FG	NIL2	Traes_3B_B74F61671	-2.88844	1.13721e-21
30hpi-NIL2-vs-NIL4-FG	30hpi	FG	NIL2	Traes_3B_DD8933BB9	-4.42557	2.84346e-21
30hpi-NIL2-vs-NIL4-FG	30hpi	FG	NIL2	Traes_3B_E23F2C86F	-2.25161	1.85023e-20
30hpi-NIL2-vs-NIL4-FG	30hpi	FG	NIL2	Traes_3B_1396EA938	1.98526	1.59518e-19
30hpi-NIL2-vs-NIL4-FG	30hpi	FG	NIL2	Traes_7AS_EDFB9AC0D	1.0231	4.38853e-19
30hpi-NIL2-vs-NIL4-FG	30hpi	FG	NIL2	Traes_3AS_7529A2159	4.50747	1.44392e-17
30hpi-NIL2-vs-NIL4-FG	30hpi	FG	NIL2	Traes_3B_6A585354F	4.955	1.69384e-17
30hpi-NIL2-vs-NIL4-FG	30hpi	FG	NIL2	Traes_3B_90B17E3CF	2.31821	8.95191e-17
30hpi-NIL2-vs-NIL4-FG	30hpi	FG	NIL2	Traes_3B_A748952F3	-3.48084	8.95191e-17
30hpi-NIL2-vs-NIL4-FG	30hpi	FG	NIL2	Traes_2BS_FEF44A7A2	-7.23344	6.73946e-16
30hpi-NIL2-vs-NIL4-FG	30hpi	FG	NIL2	Traes_3DS_2BD8DC857	7.51612	9.80113e-16
30hpi-NIL2-vs-NIL4-FG	30hpi	FG	NIL2	Traes_3B_8ED04BC95	2.18174	2.44454e-15
30hpi-NIL2-vs-NIL4-FG	30hpi	FG	NIL2	Traes_3B_676AD1706	7.77086	2.33355e-13
30hpi-NIL2-vs-NIL4-FG	30hpi	FG	NIL2	Traes_3B_9B69D1F50	3.71972	3.63685e-13
30hpi-NIL2-vs-NIL4-FG	30hpi	FG	NIL2	Traes_3DS_A75F7C322	6.55905	9.97592e-10
30hpi-NIL2-vs-NIL4-FG	30hpi	FG	NIL2	Traes_4BS_5D060446C	-1.03274	3.6122e-09
30hpi-NIL2-vs-NIL4-FG	30hpi	FG	NIL2	Traes_3DS_1F441A573	2.53463	1.60415e-08
30hpi-NIL2-vs-NIL4-FG	30hpi	FG	NIL2	Traes_3B_19E2B71CE	-3.05368	3.81075e-08
30hpi-NIL2-vs-NIL4-FG	30hpi	FG	NIL2	Traes_3B_41EE9C1AA	2.28145	1.81236e-07
30hpi-NIL2-vs-NIL4-FG	30hpi	FG	NIL2	Traes_7AS_A6C843545	1.20225	4.47141e-07
30hpi-NIL2-vs-NIL4-FG	30hpi	FG	NIL2	Traes_3B_F60ED2293	-1.04036	1.59345e-06
30hpi-NIL2-vs-NIL4-FG	30hpi	FG	NIL2	Traes_3DS_12E09BED1	1.18437	5.5042e-06
30hpi-NIL2-vs-NIL4-FG	30hpi	FG	NIL2	Traes_3B_8FEC1BE87	-1.59369	5.70562e-06
30hpi-NIL2-vs-NIL4-FG	30hpi	FG	NIL2	Traes_3B_61E72DF24	3.71659	2.11075e-05
30hpi-NIL2-vs-NIL4-FG	30hpi	FG	NIL2	Traes_3B_D49EBA705	2.62345	5.31476e-05
30hpi-NIL2-vs-NIL4-FG	30hpi	FG	NIL2	Traes_3B_908129DB2	4.34175	5.64463e-05
30hpi-NIL2-vs-NIL4-FG	30hpi	FG	NIL2	Traes_3DS_AE7426D6F	-2.68709	7.34267e-05
30hpi-NIL2-vs-NIL4-FG	30hpi	FG	NIL2	Traes_5BS_6A54156BB	-2.30894	0.000362017
30hpi-NIL2-vs-NIL4-FG	30hpi	FG	NIL2	Traes_6DL_55216B908	-1.79823	0.00036357
30hpi-NIL2-vs-NIL4-FG	30hpi	FG	NIL2	Traes_1AS_CE0F723A9	1.40494	0.000408446
30hpi-NIL2-vs-NIL4-FG	30hpi	FG	NIL2	Traes_5BL_F234544EF	-1.17333	0.000518291
30hpi-NIL2-vs-NIL4-FG	30hpi	FG	NIL2	Traes_6AS_AC007BC47	-2.60752	0.000706518
30hpi-NIL2-vs-NIL4-FG	30hpi	FG	NIL2	Traes_5DL_AF6DDC857	-2.82236	0.000901215
30hpi-NIL2-vs-NIL4-FG	30hpi	FG	NIL2	Traes_2DL_AB740FB74	4.54876	0.000908646
30hpi-NIL2-vs-NIL4-FG	30hpi	FG	NIL2	Traes_3B_0D6720765	1.45392	0.00112632
30hpi-NIL2-vs-NIL4-FG	30hpi	FG	NIL2	Traes_5AL_094B50067	-2.43487	0.0014289
30hpi-NIL2-vs-NIL4-FG	30hpi	FG	NIL2	Traes_1AS_4B0A28A61	1.58059	0.003045
30hpi-NIL2-vs-NIL4-FG	30hpi	FG	NIL2	Traes_7AL_2E9364965	1.64656	0.00583579
30hpi-NIL2-vs-NIL4-FG	30hpi	FG	NIL2	Traes_3B_38C076808	5.22098	0.0074824
30hpi-NIL2-vs-NIL4-FG	30hpi	FG	NIL2	Traes_3B_07980E2CE	-2.01328	0.0122554
30hpi-NIL2-vs-NIL4-FG	30hpi	FG	NIL2	Traes_4AS_2C38A16A4	-5.5015	0.0176611
30hpi-NIL2-vs-NIL4-FG	30hpi	FG	NIL2	Traes_1AS_CD4C11CAD	1.36633	0.01917
30hpi-NIL2-vs-NIL4-FG	30hpi	FG	NIL2	Traes_7DL_78824DEBA1	2.72066	0.0253649
30hpi-NIL2-vs-NIL4-FG	30hpi	FG	NIL2	Traes_2DL_BCE6645ED	2.22303	0.0301226
30hpi-NIL2-vs-NIL4-FG	30hpi	FG	NIL2	Traes_6DL_5A4797D31	-3.20288	0.0317656
30hpi-NIL2-vs-NIL4-FG	30hpi	FG	NIL2	Traes_3B_785C4C233	-5.09838	0.0386474
30hpi-NIL2-vs-NIL4-FG	30hpi	FG	NIL2	Traes_2DL_8A90A6C4F	-1.36189	0.03972
30hpi-NIL2-vs-NIL4-FG	30hpi	FG	NIL2	Traes_5DL_6B2118EC9	-1.0586	0.0458248
30hpi-NIL2-vs-NIL4-FG	30hpi	FG	NIL2	Traes_2DL_2A0301CA3	-2.82869	0.0632987
30hpi-NIL2-vs-NIL4-FG	30hpi	FG	NIL2	Traes_2BL_C1E0FD3CD	-2.25609	0.0802014
30hpi-NIL3-vs-NIL4-FG	30hpi	FG	NIL3	Traes_5AS_A2715CBB2	8.18901	8.65416e-245
30hpi-NIL3-vs-NIL4-FG	30hpi	FG	NIL3	Traes_5AL_B446A0742	7.6505	3.16147e-211
30hpi-NIL3-vs-NIL4-FG	30hpi	FG	NIL3	Traes_5AL_EA802A833	8.74722	1.2948e-192
30hpi-NIL3-vs-NIL4-FG	30hpi	FG	NIL3	Traes_5AS_D71CD62EA	3.23494	1.20968e-141
30hpi-NIL3-vs-NIL4-FG	30hpi	FG	NIL3	Traes_5AL_96EA07253	7.93415	1.74158e-123
30hpi-NIL3-vs-NIL4-FG	30hpi	FG	NIL3	Traes_5AL_C89EEBE50	5.75455	4.56327e-106
30hpi-NIL3-vs-NIL4-FG	30hpi	FG	NIL3	Traes_5AS_96A151FEB	6.78115	1.50056e-103
30hpi-NIL3-vs-NIL4-FG	30hpi	FG	NIL3	Traes_5AL_E4EFEF2BD	10.3629	1.67808e-88
30hpi-NIL3-vs-NIL4-FG	30hpi	FG	NIL3	Traes_5AS_3F5D7BE76	2.79607	5.59545e-79
30hpi-NIL3-vs-NIL4-FG	30hpi	FG	NIL3	Traes_5AS_A25D67370	-4.56299	1.397e-74
30hpi-NIL3-vs-NIL4-FG	30hpi	FG	NIL3	Traes_5AS_EFBDFB910	2.17454	3.25431e-71
30hpi-NIL3-vs-NIL4-FG	30hpi	FG	NIL3	Traes_5BL_9812A4B62	1.43069	8.79714e-56
30hpi-NIL3-vs-NIL4-FG	30hpi	FG	NIL3	Traes_5AS_51689D8AF	-5.73797	1.13569e-54
30hpi-NIL3-vs-NIL4-FG	30hpi	FG	NIL3	Traes_5AS_E73817521	1.8401	7.01381e-52
30hpi-NIL3-vs-NIL4-FG	30hpi	FG	NIL3	Traes_5AL_94768ABD9	1.30997	3.13048e-42
30hpi-NIL3-vs-NIL4-FG	30hpi	FG	NIL3	Traes_5AS_FA425CC52	-6.65801	7.29912e-33
30hpi-NIL3-vs-NIL4-FG	30hpi	FG	NIL3	Traes_5AL_00CC4E7C6	2.48225	4.35565e-31
30hpi-NIL3-vs-NIL4-FG	30hpi	FG	NIL3	Traes_5AL_E24DCCFF0	3.29067	1.29873e-29
30hpi-NIL3-vs-NIL4-FG	30hpi	FG	NIL3	Traes_5AS_56B7AB4C9	1.97114	5.85702e-29
30hpi-NIL3-vs-NIL4-FG	30hpi	FG	NIL3	Traes_5AS_D42C83AB8	1.80201	2.5227e-28
30hpi-NIL3-vs-NIL4-FG	30hpi	FG	NIL3	Traes_5AS_FECFF9702	2.43823	2.67639e-27
30hpi-NIL3-vs-NIL4-FG	30hpi	FG	NIL3	Traes_5AL_2EC36FC33	3.59493	1.3692e-26
30hpi-NIL3-vs-NIL4-FG	30hpi	FG	NIL3	Traes_6BS_7BE581437	-4.7246	9.32325e-25
30hpi-NIL3-vs-NIL4-FG	30hpi	FG	NIL3	Traes_5AL_9C9E55228	1.76537	1.63356e-24
30hpi-NIL3-vs-NIL4-FG	30hpi	FG	NIL3	Traes_5AS_DB6DC4945	2.61942	2.73667e-24
30hpi-NIL3-vs-NIL4-FG	30hpi	FG	NIL3	Traes_5AL_C25D1FB2E	1.65546	1.36864e-23
30hpi-NIL3-vs-NIL4-FG	30hpi	FG	NIL3	Traes_5AS_A21865D2A	1.42916	7.25033e-23
30hpi-NIL3-vs-NIL4-FG	30hpi	FG	NIL3	Traes_5AS_704A2ADF0	-5.09242	2.65067e-19
30hpi-NIL3-vs-NIL4-FG	30hpi	FG	NIL3	Traes_5AL_CFC7D4C4F	-1.01224	2.3091e-18
30hpi-NIL3-vs-NIL4-FG	30hpi	FG	NIL3	Traes_5AL_633ED6A5D	2.73259	9.12093e-18
30hpi-NIL3-vs-NIL4-FG	30hpi	FG	NIL3	Traes_5AL_677B189DF	-3.31293	3.50773e-15
30hpi-NIL3-vs-NIL4-FG	30hpi	FG	NIL3	Traes_5AL_3C1F58BEA	1.18278	1.94011e-14
30hpi-NIL3-vs-NIL4-FG	30hpi	FG	NIL3	Traes_5AS_4A9BA8AD6	1.56007	3.26968e-14
30hpi-NIL3-vs-NIL4-FG	30hpi	FG	NIL3	Traes_5AS_81202BD88	1.33911	6.70941e-12
30hpi-NIL3-vs-NIL4-FG	30hpi	FG	NIL3	Traes_5AL_1D8F705CE	1.36916	1.16775e-11
30hpi-NIL3-vs-NIL4-FG	30hpi	FG	NIL3	Traes_3B_E881D0B1B	-1.94163	7.58386e-11
30hpi-NIL3-vs-NIL4-FG	30hpi	FG	NIL3	Traes_5AL_B7EC7B678	1.05422	2.89468e-10
30hpi-NIL3-vs-NIL4-FG	30hpi	FG	NIL3	Traes_5AL_98327BB43	-6.67235	4.15037e-09
30hpi-NIL3-vs-NIL4-FG	30hpi	FG	NIL3	Traes_5AL_AC6404BE0	-2.83956	4.33027e-09
30hpi-NIL3-vs-NIL4-FG	30hpi	FG	NIL3	Traes_6DL_55216B908	-2.60296	5.21058e-09
30hpi-NIL3-vs-NIL4-FG	30hpi	FG	NIL3	Traes_5AS_5FDB5DF71	6.15357	9.99046e-07
30hpi-NIL3-vs-NIL4-FG	30hpi	FG	NIL3	Traes_5AL_4B1DD2A62	4.06888	4.5662e-06
30hpi-NIL3-vs-NIL4-FG	30hpi	FG	NIL3	Traes_5AL_EDD8EEC2E	2.05344	7.45005e-06
30hpi-NIL3-vs-NIL4-FG	30hpi	FG	NIL3	Traes_5AL_3AA4476D6	3.75379	7.76379e-06
30hpi-NIL3-vs-NIL4-FG	30hpi	FG	NIL3	Traes_5AS_0693FDB91	3.25392	1.01028e-05
30hpi-NIL3-vs-NIL4-FG	30hpi	FG	NIL3	Traes_5AS_BD279FFF4	6.10901	2.05268e-05
30hpi-NIL3-vs-NIL4-FG	30hpi	FG	NIL3	Traes_1AL_4279FC16A	-4.3971	7.96431e-05
30hpi-NIL3-vs-NIL4-FG	30hpi	FG	NIL3	Traes_5AL_1BA61DAB5	1.08255	0.000114145
30hpi-NIL3-vs-NIL4-FG	30hpi	FG	NIL3	Traes_5AS_63DB5E84D	1.75238	0.000151408
30hpi-NIL3-vs-NIL4-FG	30hpi	FG	NIL3	Traes_6DL_5A4797D31	-4.59249	0.000361047
30hpi-NIL3-vs-NIL4-FG	30hpi	FG	NIL3	Traes_6AS_AC007BC47	-2.50691	0.000564723
30hpi-NIL3-vs-NIL4-FG	30hpi	FG	NIL3	Traes_1DS_18CC58683	1.22881	0.000628394
30hpi-NIL3-vs-NIL4-FG	30hpi	FG	NIL3	Traes_6BS_F393CA5DC	-3.48635	0.000677731
30hpi-NIL3-vs-NIL4-FG	30hpi	FG	NIL3	Traes_5AS_067012FCD	1.46013	0.00130257
30hpi-NIL3-vs-NIL4-FG	30hpi	FG	NIL3	Traes_5BS_F63C4ECAE	2.52341	0.00165543
30hpi-NIL3-vs-NIL4-FG	30hpi	FG	NIL3	Traes_1BL_D769DF7F5	1.48084	0.00367415
30hpi-NIL3-vs-NIL4-FG	30hpi	FG	NIL3	Traes_5AL_229BBFF10	1.06041	0.0047914
30hpi-NIL3-vs-NIL4-FG	30hpi	FG	NIL3	Traes_5AS_8E72780D9	-1.14174	0.00752754
30hpi-NIL3-vs-NIL4-FG	30hpi	FG	NIL3	Traes_5BS_6A54156BB	-1.92909	0.00884931
30hpi-NIL3-vs-NIL4-FG	30hpi	FG	NIL3	Traes_5AL_C3F3E95BC	1.21299	0.0112487
30hpi-NIL3-vs-NIL4-FG	30hpi	FG	NIL3	Traes_2AS_854EBDA01	-2.81617	0.0211504
30hpi-NIL3-vs-NIL4-FG	30hpi	FG	NIL3	Traes_5DL_3CE365C74	1.21183	0.0431267
30hpi-NIL3-vs-NIL4-FG	30hpi	FG	NIL3	Traes_5DL_BF5D1D24B	-1.43349	0.045079
30hpi-NIL3-vs-NIL4-FG	30hpi	FG	NIL3	Traes_3DL_C6CBDB7EB	-2.2888	0.0467784
30hpi-NIL3-vs-NIL4-FG	30hpi	FG	NIL3	Traes_5AL_655BBC211	1.04645	0.0623831
30hpi-NIL3-vs-NIL4-FG	30hpi	FG	NIL3	Traes_5AL_1639C7AB0	1.66405	0.085164
30hpi-NIL3-vs-NIL4-FG	30hpi	FG	NIL3	Traes_5BS_2857E7449	-1.08473	0.0855387
30hpi-NIL3-vs-NIL4-FG	30hpi	FG	NIL3	Traes_5AL_3CB0A3407	-3.20261	0.087551
30hpi-NIL3-vs-NIL4-FG	30hpi	FG	NIL3	Traes_5AL_5E7E682D2	-1.67469	0.0883111
30hpi-NIL3-vs-NIL4-FG	30hpi	FG	NIL3	Traes_5AL_4EE66738C	-1.31161	0.0933255
30hpi-NIL3-vs-NIL4-FG	30hpi	FG	NIL3	Traes_5AL_2E79B98C6	-1.41586	0.09555
