# Supplementary material for: Joint Transcriptomic and Metabolomic Analyses Reveal Changes in the Primary Metabolism and Imbalances in the Subgenome Orchestration in the Bread Wheat Molecular Response to Fusarium graminearum
Source: G3 (Bethesda). 2015 Oct 4;5(12):2579–92. doi: 10.1534/g3.115.021550 (PMC4683631; doi:10.1534/g3.115.021550)
Supplement: Supporting Information [file supp_g3.115.021550_TableS5.xlsx]

## Sheet: S5
Gene family and pathway mapping
Gene family	A. thaliana gene	Mapped T. aestivum genes
Trp_AA	AT1G25083.1	Traes_3B_DD8933BB9;Traes_2AL_8A5AB0B4E;Traes_7DL_1D706DDE7;Traes_2DL_6C27D1160;Traes_2BL_7E87B8320;Traes_2DL_5FE860D5F;Traes_5BL_537388393;Traes_7DL_A85720FAC;Traes_5AL_12241E50E;Traes_5DL_4F154BA28;Traes_7AL_EB9BE608A
Trp_AA	AT1G25155.1	Traes_3B_DD8933BB9;Traes_2AL_8A5AB0B4E;Traes_7DL_1D706DDE7;Traes_2DL_6C27D1160;Traes_2BL_7E87B8320;Traes_2DL_5FE860D5F;Traes_5BL_537388393;Traes_7DL_A85720FAC;Traes_5AL_12241E50E;Traes_5DL_4F154BA28;Traes_7AL_EB9BE608A
Trp_AA	AT1G24807.1	Traes_3B_DD8933BB9;Traes_2AL_8A5AB0B4E;Traes_7DL_1D706DDE7;Traes_2DL_6C27D1160;Traes_2BL_7E87B8320;Traes_2DL_5FE860D5F;Traes_5BL_537388393;Traes_7DL_A85720FAC;Traes_5AL_12241E50E;Traes_5DL_4F154BA28;Traes_7AL_EB9BE608A
Trp_AA	AT1G24909.1	Traes_3B_DD8933BB9;Traes_2AL_8A5AB0B4E;Traes_7DL_1D706DDE7;Traes_2DL_6C27D1160;Traes_2BL_7E87B8320;Traes_2DL_5FE860D5F;Traes_5BL_537388393;Traes_7DL_A85720FAC;Traes_5AL_12241E50E;Traes_5DL_4F154BA28;Traes_7AL_EB9BE608A
Trp_AA	AT1G25220.1	Traes_3B_DD8933BB9;Traes_2AL_8A5AB0B4E;Traes_7DL_1D706DDE7;Traes_2DL_6C27D1160;Traes_2BL_7E87B8320;Traes_2DL_5FE860D5F;Traes_5BL_537388393;Traes_7DL_A85720FAC;Traes_5AL_12241E50E;Traes_5DL_4F154BA28;Traes_7AL_EB9BE608A
Trp_AA	AT5G05730.1	Traes_4BL_9FA542592;Traes_5DL_86102CD25;Traes_7DL_A85720FAC;Traes_4DL_A7ECE81A1;Traes_5BL_171EB1A01;Traes_4AS_F71C13C9B;Traes_7AL_EB9BE608A
Trp_AA	AT5G57890.1	Traes_3B_DD8933BB9;Traes_2AL_8A5AB0B4E;Traes_7DL_1D706DDE7;Traes_2DL_6C27D1160;Traes_2BL_7E87B8320;Traes_2DL_5FE860D5F;Traes_5BL_537388393;Traes_7DL_A85720FAC;Traes_5AL_12241E50E;Traes_5DL_4F154BA28;Traes_7AL_EB9BE608A
Trp_AA	AT5G05730.2	Traes_4BL_9FA542592;Traes_5DL_86102CD25;Traes_7DL_A85720FAC;Traes_4DL_A7ECE81A1;Traes_5BL_171EB1A01;Traes_4AS_F71C13C9B;Traes_7AL_EB9BE608A
Trp_AA	AT3G55870.1	Traes_4BL_9FA542592;Traes_5DL_86102CD25;Traes_7DL_A85720FAC;Traes_4DL_A7ECE81A1;Traes_5AL_6B9D5CBCA;Traes_5BL_171EB1A01;Traes_4AS_F71C13C9B;Traes_7AL_EB9BE608A
Trp_AA	AT2G29690.1	Traes_5DL_86102CD25;Traes_5BL_171EB1A01;Traes_4AS_F71C13C9B;Traes_7DL_A85720FAC;Traes_7AL_EB9BE608A
Trp_AA	AT1G25220.2	Traes_3B_DD8933BB9;Traes_2AL_8A5AB0B4E;Traes_7DL_1D706DDE7;Traes_2DL_6C27D1160;Traes_2BL_7E87B8320;Traes_2DL_5FE860D5F;Traes_5BL_537388393;Traes_7DL_A85720FAC;Traes_5AL_12241E50E;Traes_5DL_4F154BA28;Traes_7AL_EB9BE608A
Trp_AA	AT3G54640.1	Traes_1BL_8841FEA7E;Traes_5BL_0B30EDC17;Traes_1DL_7657153A4;Traes_3B_AD5E32227;Traes_4BL_4AACA4A08;Traes_5BL_67592B9D2;Traes_5BL_D448CB984;Traes_5DL_BC56DA92E;Traes_1AL_EF31F706D;Traes_5DL_6D88804F2;Traes_4AS_9DCDB9778;Traes_5BL_BEE0B65AC;Traes_5DL_508B4718C
Trp_AA	AT4G02610.1	Traes_1BL_8841FEA7E;Traes_5BL_0B30EDC17;Traes_1DL_7657153A4;Traes_3B_AD5E32227;Traes_4BL_4AACA4A08;Traes_4DL_B7E95BC28;Traes_5BL_67592B9D2;Traes_5BL_D448CB984;Traes_5DL_BC56DA92E;Traes_1AL_EF31F706D;Traes_5DL_6D88804F2;Traes_4AS_9DCDB9778;Traes_5BL_3B0AA08A8;Traes_5BL_BEE0B65AC;Traes_5DL_508B4718C
Trp_AA	AT5G28237.1	Traes_7AL_7C0CB1D06;Traes_7DL_B73A0C80B;Traes_7BL_28E519867
Trp_AA	AT5G38530.1	Traes_7AL_7C0CB1D06;Traes_7DL_B73A0C80B;Traes_7BL_28E519867
Trp_AA	AT5G54810.1	Traes_7AL_7C0CB1D06;Traes_7DL_B73A0C80B;Traes_7BL_28E519867
Trp_AA	AT4G27070.1	Traes_7AL_7C0CB1D06;Traes_7DL_B73A0C80B;Traes_7BL_28E519867
Phe_AA	AT3G07630.2	Traes_4DL_352FD5392;Traes_4DL_394645234;Traes_2BL_9CDEB96B1;Traes_2BS_7E7E33943;Traes_4AS_A0CE022D5;Traes_5BL_7B0ED7548;Traes_2AL_D0DDA4776;Traes_2DS_F6AFA7592;Traes_4AS_4B1A64B8F;Traes_2AL_6A34123EE;Traes_4BL_7A3CDCBF0;Traes_2AS_4FE661410;Traes_2BL_B3FFF8623
Phe_AA	AT1G11790.2	Traes_4DL_352FD5392;Traes_4DL_394645234;Traes_2BL_9CDEB96B1;Traes_2BS_7E7E33943;Traes_4AS_A0CE022D5;Traes_5BL_7B0ED7548;Traes_2AL_D0DDA4776;Traes_2DS_F6AFA7592;Traes_4AS_4B1A64B8F;Traes_2AL_6A34123EE;Traes_4BL_7A3CDCBF0;Traes_2AS_4FE661410;Traes_2BL_B3FFF8623
Phe_AA	AT1G08250.1	Traes_4DL_352FD5392;Traes_4DL_394645234;Traes_2BL_9CDEB96B1;Traes_2BS_7E7E33943;Traes_4AS_A0CE022D5;Traes_5BL_7B0ED7548;Traes_2AL_D0DDA4776;Traes_2DS_F6AFA7592;Traes_4AS_4B1A64B8F;Traes_4BL_7A3CDCBF0;Traes_2AL_6A34123EE;Traes_2AS_4FE661410;Traes_2BL_B3FFF8623
Phe_AA	AT3G44720.1	Traes_4DL_352FD5392;Traes_4DL_394645234;Traes_2BL_9CDEB96B1;Traes_2BS_7E7E33943;Traes_4AS_A0CE022D5;Traes_5BL_7B0ED7548;Traes_2AL_D0DDA4776;Traes_2DS_F6AFA7592;Traes_4AS_4B1A64B8F;Traes_4BL_7A3CDCBF0;Traes_2AL_6A34123EE;Traes_2AS_4FE661410;Traes_2BL_B3FFF8623
Phe_AA	AT2G27820.1	Traes_4DL_352FD5392;Traes_4DL_394645234;Traes_2BL_9CDEB96B1;Traes_2BS_7E7E33943;Traes_4AS_A0CE022D5;Traes_5BL_7B0ED7548;Traes_2AL_D0DDA4776;Traes_2DS_F6AFA7592;Traes_4AS_4B1A64B8F;Traes_4BL_7A3CDCBF0;Traes_2AL_6A34123EE;Traes_2AS_4FE661410;Traes_2BL_B3FFF8623
Phe_AA	AT3G07630.1	Traes_4DL_352FD5392;Traes_4DL_394645234;Traes_2BL_9CDEB96B1;Traes_2BS_7E7E33943;Traes_4AS_A0CE022D5;Traes_5BL_7B0ED7548;Traes_2AL_D0DDA4776;Traes_2DS_F6AFA7592;Traes_4AS_4B1A64B8F;Traes_2AL_6A34123EE;Traes_4BL_7A3CDCBF0;Traes_2AS_4FE661410;Traes_2BL_B3FFF8623
Phe_AA	AT1G11790.1	Traes_4DL_352FD5392;Traes_4DL_394645234;Traes_2BL_9CDEB96B1;Traes_2BS_7E7E33943;Traes_4AS_A0CE022D5;Traes_5BL_7B0ED7548;Traes_2AL_D0DDA4776;Traes_2DS_F6AFA7592;Traes_4AS_4B1A64B8F;Traes_2AL_6A34123EE;Traes_4BL_7A3CDCBF0;Traes_2AS_4FE661410;Traes_2BL_B3FFF8623
Phe_AA	AT5G22630.1	Traes_4DL_352FD5392;Traes_4DL_394645234;Traes_2BL_9CDEB96B1;Traes_2BS_7E7E33943;Traes_4AS_A0CE022D5;Traes_5BL_7B0ED7548;Traes_2AL_D0DDA4776;Traes_2DS_F6AFA7592;Traes_4AS_4B1A64B8F;Traes_4BL_7A3CDCBF0;Traes_2AL_6A34123EE;Traes_2AS_4FE661410;Traes_2BL_B3FFF8623
Tyr_AA	AT1G15710.1	Traes_7DL_0493FCEE3
Tyr_AA	AT5G34930.1	NA
Glu_AA	AT5G18170.1	Traes_5AL_1DD952467;Traes_5DL_FCD84F216;Traes_2DL_203C5F142;Traes_2AL_3F84846F1;Traes_5BL_6AD1640CB;Traes_2BL_309ED7C81
Glu_AA	AT5G07440.1	Traes_5AL_1DD952467;Traes_5DL_FCD84F216;Traes_2DL_203C5F142;Traes_2AL_3F84846F1;Traes_5BL_6AD1640CB;Traes_2BL_309ED7C81
Glu_AA	AT3G03910.1	Traes_5AL_1DD952467;Traes_2DL_203C5F142;Traes_5DL_FCD84F216;Traes_2AL_3F84846F1;Traes_5BL_6AD1640CB;Traes_2BL_309ED7C81
Glu_AA	AT5G07440.2	Traes_5AL_1DD952467;Traes_5DL_FCD84F216;Traes_2DL_203C5F142;Traes_2AL_3F84846F1;Traes_5BL_6AD1640CB;Traes_2BL_309ED7C81
Glu_AA	AT5G07440.3	Traes_5AL_1DD952467;Traes_5DL_FCD84F216;Traes_2DL_203C5F142;Traes_2AL_3F84846F1;Traes_5BL_6AD1640CB;Traes_2BL_309ED7C81
Gln_AA	AT5G37600.1	Traes_6DL_24A8AB125;Traes_4AL_1CD626203;Traes_4BS_A4FF7F3EA;Traes_4DL_CB8E1061C;Traes_4DS_47A04A098;Traes_6AL_2017727C4;Traes_2BL_342BDEA35;Traes_4BL_52F044A40;Traes_6BL_95C7F7123;Traes_4AS_1CDA71553
Gln_AA	AT1G66200.3	Traes_6DL_24A8AB125;Traes_4AL_1CD626203;Traes_4BS_A4FF7F3EA;Traes_4DL_CB8E1061C;Traes_4DS_47A04A098;Traes_6AL_2017727C4;Traes_2BL_342BDEA35;Traes_4BL_52F044A40;Traes_6BL_95C7F7123;Traes_4AS_1CDA71553
Gln_AA	AT3G17820.1	Traes_6DL_24A8AB125;Traes_4AL_1CD626203;Traes_4BS_A4FF7F3EA;Traes_4DL_CB8E1061C;Traes_4DS_47A04A098;Traes_6AL_2017727C4;Traes_2BL_342BDEA35;Traes_4BL_52F044A40;Traes_6BL_95C7F7123;Traes_4AS_1CDA71553
Gln_AA	AT5G16570.1	Traes_6DL_24A8AB125;Traes_4AL_1CD626203;Traes_4BS_A4FF7F3EA;Traes_4DL_CB8E1061C;Traes_4DS_47A04A098;Traes_6AL_2017727C4;Traes_2BL_342BDEA35;Traes_4BL_52F044A40;Traes_6BL_95C7F7123;Traes_4AS_1CDA71553
Gln_AA	AT5G35630.1	Traes_6DL_24A8AB125;Traes_4AL_1CD626203;Traes_4DL_CB8E1061C;Traes_4BS_A4FF7F3EA;Traes_2BL_342BDEA35;Traes_4DS_47A04A098;Traes_6AL_2017727C4;Traes_4BL_52F044A40;Traes_6BL_95C7F7123;Traes_4AS_1CDA71553
Glu_AA	AT5G04140.2	Traes_2DS_9D4521586;Traes_2BS_62A407EAB;Traes_3B_C43B6F786;Traes_3DL_F5AAA74C3;Traes_2AS_57C9CAC3C
Glu_AA	AT5G53460.1	Traes_2DS_9D4521586;Traes_2BS_62A407EAB;Traes_3B_C43B6F786;Traes_3DL_F5AAA74C3;Traes_2AS_57C9CAC3C
Glu_AA	AT2G41220.1	Traes_2DS_9D4521586;Traes_2AS_57C9CAC3C;Traes_3B_C43B6F786;Traes_3DL_F5AAA74C3;Traes_2BS_62A407EAB
Glu_AA	AT5G04140.1	Traes_2DS_9D4521586;Traes_2BS_62A407EAB;Traes_3B_C43B6F786;Traes_3DL_F5AAA74C3;Traes_2AS_57C9CAC3C
Glu_AA	AT5G53460.3	Traes_2DS_9D4521586;Traes_2BS_62A407EAB;Traes_3B_C43B6F786;Traes_3DL_F5AAA74C3;Traes_2AS_57C9CAC3C
Glu_AA	AT5G53460.2	Traes_2DS_9D4521586;Traes_2BS_62A407EAB;Traes_3B_C43B6F786;Traes_3DL_F5AAA74C3;Traes_2AS_57C9CAC3C
Pro_AA	AT5G14800.2	Traes_3B_1E5C683B5;Traes_3DL_EB6A17449
Pro_AA	AT5G14800.1	Traes_3B_1E5C683B5;Traes_3DL_EB6A17449
Asp_AA	AT2G22250.2	Traes_6AS_E57CB0DB91;Traes_6AL_B79748FE8;Traes_1BL_A7ACBE825;Traes_1AL_9D6B86169;Traes_3AS_860783913;Traes_5BL_0E631C9F8;Traes_5DL_42668D86E;Traes_1DL_34364ABFE;Traes_4DL_E9801DD6D;Traes_1AS_6D38B2DA2;Traes_1DL_3A01C977F;Traes_3B_29F91AA70;Traes_1AL_3F7734C6B;Traes_1AL_60AFF4D47;Traes_4AL_5E1A031B4;Traes_6DL_9D98387E7;Traes_4AS_A78282154;Traes_6DS_C39F330BC;Traes_6AS_E57CB0DB9
Asp_AA	AT1G80360.1	Traes_1AS_6D38B2DA2;Traes_1BL_A7ACBE825;Traes_3AS_860783913;Traes_5DL_42668D86E;Traes_5BL_0E631C9F8;Traes_1DL_34364ABFE;Traes_1DL_3A01C977F;Traes_3B_29F91AA70;Traes_1AL_3F7734C6B;Traes_1AL_60AFF4D47;Traes_1BS_D5E16C471;Traes_4DL_1AADAA76A
Asp_AA	AT1G62800.2	Traes_3DL_870617108;Traes_6AL_0F8A39C3D;Traes_3AL_B137CC856;Traes_6DL_961B6AFC5;Traes_7BL_0029CE4EA;Traes_6BS_4096A4D3A;Traes_6BL_47379C27B;Traes_7DL_CE994259E;Traes_7AL_78692505E;Traes_3B_0CDF6A16D;Traes_6AS_6EDAF3074
Asp_AA	AT2G30970.2	Traes_3DL_870617108;Traes_7BL_0029CE4EA;Traes_3AL_B137CC856;Traes_6DL_961B6AFC5;Traes_6BS_4096A4D3A;Traes_6AL_0F8A39C3D;Traes_6BL_47379C27B;Traes_7DL_CE994259E;Traes_7AL_78692505E;Traes_3B_0CDF6A16D;Traes_6AS_6EDAF3074
Asp_AA	AT1G62800.1	Traes_3DL_870617108;Traes_6AL_0F8A39C3D;Traes_3AL_B137CC856;Traes_6DL_961B6AFC5;Traes_7BL_0029CE4EA;Traes_6BS_4096A4D3A;Traes_6BL_47379C27B;Traes_7DL_CE994259E;Traes_7AL_78692505E;Traes_3B_0CDF6A16D;Traes_6AS_6EDAF3074
Asp_AA	AT2G22250.1	Traes_6AS_E57CB0DB91;Traes_6AL_B79748FE8;Traes_1BL_A7ACBE825;Traes_1AL_9D6B86169;Traes_3AS_860783913;Traes_5BL_0E631C9F8;Traes_5DL_42668D86E;Traes_1DL_34364ABFE;Traes_4DL_E9801DD6D;Traes_1AS_6D38B2DA2;Traes_1DL_3A01C977F;Traes_3B_29F91AA70;Traes_1AL_3F7734C6B;Traes_1AL_60AFF4D47;Traes_4AL_5E1A031B4;Traes_6DL_9D98387E7;Traes_4AS_A78282154;Traes_6DS_C39F330BC;Traes_6AS_E57CB0DB9
Asp_AA	AT2G22250.3	Traes_6AS_E57CB0DB91;Traes_6AL_B79748FE8;Traes_1BL_A7ACBE825;Traes_1AL_9D6B86169;Traes_3AS_860783913;Traes_5BL_0E631C9F8;Traes_5DL_42668D86E;Traes_1DL_34364ABFE;Traes_4DL_E9801DD6D;Traes_1AS_6D38B2DA2;Traes_1DL_3A01C977F;Traes_3B_29F91AA70;Traes_1AL_3F7734C6B;Traes_1AL_60AFF4D47;Traes_4AL_5E1A031B4;Traes_6DL_9D98387E7;Traes_4AS_A78282154;Traes_6DS_C39F330BC;Traes_6AS_E57CB0DB9
Asp_AA	AT4G31990.4	Traes_3DL_870617108;Traes_6AL_0F8A39C3D;Traes_3AL_B137CC856;Traes_6DL_961B6AFC5;Traes_7BL_0029CE4EA;Traes_6BS_4096A4D3A;Traes_6BL_47379C27B;Traes_7DL_CE994259E;Traes_7AL_78692505E;Traes_3B_0CDF6A16D;Traes_6AS_6EDAF3074
Asp_AA	AT4G31990.1	Traes_3DL_870617108;Traes_6AL_0F8A39C3D;Traes_3AL_B137CC856;Traes_6DL_961B6AFC5;Traes_7BL_0029CE4EA;Traes_6BS_4096A4D3A;Traes_6BL_47379C27B;Traes_7DL_CE994259E;Traes_7AL_78692505E;Traes_3B_0CDF6A16D;Traes_6AS_6EDAF3074
Asp_AA	AT4G31990.2	Traes_3DL_870617108;Traes_6AL_0F8A39C3D;Traes_3AL_B137CC856;Traes_6DL_961B6AFC5;Traes_7BL_0029CE4EA;Traes_6BS_4096A4D3A;Traes_6BL_47379C27B;Traes_7DL_CE994259E;Traes_7AL_78692505E;Traes_3B_0CDF6A16D;Traes_6AS_6EDAF3074
Asp_AA	AT5G51690.1	Traes_4BS_5930EF5D6;Traes_2AS_3B6EDACAD;Traes_5AL_145D5296D;Traes_4AL_A5B9F7B36;Traes_4AL_5E1A031B4;Traes_4DS_BB124F81F;Traes_2BS_E7891D70A;Traes_5BS_097876F2E;Traes_2AL_38321026D;Traes_2BL_7CB114AFD;Traes_7DS_3432E98CE;Traes_3B_56140CDB8
Asp_AA	AT1G62960.1	Traes_4BS_5930EF5D6;Traes_2AS_3B6EDACAD;Traes_5AL_145D5296D;Traes_4AL_A5B9F7B36;Traes_4AL_5E1A031B4;Traes_4DS_BB124F81F;Traes_5DS_3402EB8DF;Traes_2BS_E7891D70A;Traes_2AL_85FCE950B;Traes_5BL_8E9DF17A7;Traes_5AS_1FD9AEDF7;Traes_5DL_A4599E8A7;Traes_1AL_3F7734C6B;Traes_2AL_38321026D;Traes_2BL_7CB114AFD;Traes_2BL_964FC881C;Traes_3B_56140CDB8
Asp_AA	AT5G19550.1	Traes_3DL_870617108;Traes_6AL_0F8A39C3D;Traes_3AL_B137CC856;Traes_6DL_961B6AFC5;Traes_7BL_0029CE4EA;Traes_6BS_4096A4D3A;Traes_6BL_47379C27B;Traes_7DL_CE994259E;Traes_7AL_78692505E;Traes_3B_0CDF6A16D;Traes_6AS_6EDAF3074
Asp_AA	AT5G11520.1	Traes_3DL_870617108;Traes_6AL_0F8A39C3D;Traes_3AL_B137CC856;Traes_6DL_961B6AFC5;Traes_7BL_0029CE4EA;Traes_6BS_4096A4D3A;Traes_6BL_47379C27B;Traes_7DL_CE994259E;Traes_7AL_78692505E;Traes_3B_0CDF6A16D;Traes_6AS_6EDAF3074
Asp_AA	AT4G31990.3	Traes_3DL_870617108;Traes_6AL_0F8A39C3D;Traes_3AL_B137CC856;Traes_6DL_961B6AFC5;Traes_7BL_0029CE4EA;Traes_6BS_4096A4D3A;Traes_6BL_47379C27B;Traes_7DL_CE994259E;Traes_7AL_78692505E;Traes_3B_0CDF6A16D;Traes_6AS_6EDAF3074
Asp_AA	AT2G30970.1	Traes_3DL_870617108;Traes_7BL_0029CE4EA;Traes_3AL_B137CC856;Traes_6DL_961B6AFC5;Traes_6BS_4096A4D3A;Traes_6AL_0F8A39C3D;Traes_6BL_47379C27B;Traes_7DL_CE994259E;Traes_7AL_78692505E;Traes_3B_0CDF6A16D;Traes_6AS_6EDAF3074
Asn_AA	AT3G47340.3	Traes_3AS_51DE1D50C;Traes_1DL_049082DFC;Traes_5BL_7E69810D5;Traes_1BL_9B6C5D2DA;Traes_1AL_7AD0B75D0;Traes_1AL_BBF76C3B2;Traes_1DL_0AE3664C6;Traes_4BL_CE89EFA19;Traes_5AL_4210A8A6E;Traes_4AS_C19AB3A1A;Traes_5DL_70E5AA8DF;Traes_4DL_06C6DB821;Traes_1BL_211399BAF
Asn_AA	AT3G47340.2	Traes_3AS_51DE1D50C;Traes_1DL_049082DFC;Traes_5BL_7E69810D5;Traes_1BL_9B6C5D2DA;Traes_1AL_7AD0B75D0;Traes_1AL_BBF76C3B2;Traes_1DL_0AE3664C6;Traes_4BL_CE89EFA19;Traes_5AL_4210A8A6E;Traes_4AS_C19AB3A1A;Traes_5DL_70E5AA8DF;Traes_4DL_06C6DB821;Traes_1BL_211399BAF
Asn_AA	AT5G65010.1	Traes_3AS_51DE1D50C;Traes_1DL_049082DFC;Traes_5BL_7E69810D5;Traes_1BL_9B6C5D2DA;Traes_1AL_7AD0B75D0;Traes_1AL_BBF76C3B2;Traes_1DL_0AE3664C6;Traes_5AL_4210A8A6E;Traes_4AS_C19AB3A1A;Traes_5DL_70E5AA8DF;Traes_4DL_06C6DB821
Asn_AA	AT5G10240.2	Traes_3AS_51DE1D50C;Traes_1DL_049082DFC;Traes_5BL_7E69810D5;Traes_1BL_9B6C5D2DA;Traes_1AL_7AD0B75D0;Traes_1AL_BBF76C3B2;Traes_1DL_0AE3664C6;Traes_5AL_4210A8A6E;Traes_4AS_C19AB3A1A;Traes_5DL_70E5AA8DF;Traes_4DL_06C6DB821
Asn_AA	AT5G10240.1	Traes_3AS_51DE1D50C;Traes_1DL_049082DFC;Traes_5BL_7E69810D5;Traes_1BL_9B6C5D2DA;Traes_1AL_7AD0B75D0;Traes_1AL_BBF76C3B2;Traes_1DL_0AE3664C6;Traes_5AL_4210A8A6E;Traes_4AS_C19AB3A1A;Traes_5DL_70E5AA8DF;Traes_4DL_06C6DB821
Asn_AA	AT5G65010.2	Traes_3AS_51DE1D50C;Traes_1DL_049082DFC;Traes_5BL_7E69810D5;Traes_1BL_9B6C5D2DA;Traes_1AL_7AD0B75D0;Traes_1AL_BBF76C3B2;Traes_1DL_0AE3664C6;Traes_5AL_4210A8A6E;Traes_4AS_C19AB3A1A;Traes_5DL_70E5AA8DF;Traes_4DL_06C6DB821
Asn_AA	AT3G47340.1	Traes_3AS_51DE1D50C;Traes_1DL_049082DFC;Traes_5BL_7E69810D5;Traes_1BL_9B6C5D2DA;Traes_1AL_7AD0B75D0;Traes_1AL_BBF76C3B2;Traes_1DL_0AE3664C6;Traes_4BL_CE89EFA19;Traes_5AL_4210A8A6E;Traes_4AS_C19AB3A1A;Traes_5DL_70E5AA8DF;Traes_4DL_06C6DB821;Traes_1BL_211399BAF
Lys_AA	AT3G60880.2	Traes_2AL_F1A3BAB14;Traes_2BL_01E634BC4;Traes_2DL_D0B92E21B;Traes_2DL_8569C01CA;Traes_2AL_026383E0A
Lys_AA	AT2G45440.1	Traes_2AL_F1A3BAB14;Traes_2BL_01E634BC4;Traes_2DL_D0B92E21B;Traes_2DL_8569C01CA;Traes_2AL_026383E0A
Met_AA	AT3G03780.1	Traes_4DS_D97A96AE5;Traes_4BS_C9070AEA4;Traes_5DS_1BD5492E6;Traes_4AL_8D0193195;Traes_5AS_5C5BA8A57;Traes_5BS_E431D5D9D
Met_AA	AT3G63250.1	Traes_4BL_22522D845;Traes_3B_442CB5CCE;Traes_5BS_83CDABBCF;Traes_4DL_3DD859576;Traes_5AS_9DEE71A2C;Traes_5DS_9C45AD986;Traes_4AS_DA6382E64
Met_AA	AT3G25900.1	Traes_4BL_22522D845;Traes_4DL_3DD859576;Traes_5BS_83CDABBCF;Traes_3B_442CB5CCE;Traes_5AS_9DEE71A2C;Traes_5DS_9C45AD986;Traes_4AS_DA6382E64
Met_AA	AT3G22740.1	Traes_4BL_22522D845;Traes_3B_442CB5CCE;Traes_5BS_83CDABBCF;Traes_4DL_3DD859576;Traes_5AS_9DEE71A2C;Traes_5DS_9C45AD986;Traes_4AS_DA6382E64
Met_AA	AT3G25900.3	Traes_4BL_22522D845;Traes_4DL_3DD859576;Traes_5BS_83CDABBCF;Traes_3B_442CB5CCE;Traes_5AS_9DEE71A2C;Traes_5DS_9C45AD986;Traes_4AS_DA6382E64
Met_AA	AT3G25900.2	Traes_4BL_22522D845;Traes_4DL_3DD859576;Traes_5BS_83CDABBCF;Traes_3B_442CB5CCE;Traes_5AS_9DEE71A2C;Traes_5DS_9C45AD986;Traes_4AS_DA6382E64
Met_AA	AT3G63250.2	Traes_4BL_22522D845;Traes_3B_442CB5CCE;Traes_5BS_83CDABBCF;Traes_4DL_3DD859576;Traes_5AS_9DEE71A2C;Traes_5DS_9C45AD986;Traes_4AS_DA6382E64
Thr_AA	AT1G72810.1	Traes_3B_BEA9FA55F1
Thr_AA	AT4G29840.1	Traes_3B_BEA9FA55F1
Ile_AA	AT1G21540.1	Traes_6DS_B3BD3031B;Traes_4AS_40BDA4CD0;Traes_4BS_C5754B642;Traes_4BL_9F2B03853;Traes_4BL_3D74EF963;Traes_4BS_6D9354748;Traes_4DS_88567760E;Traes_2AS_D86455172;Traes_5BL_EE25CD53E;Traes_2BL_EDACDB387;Traes_7AL_772A49098;Traes_2BL_3EB1B6A74;Traes_5BL_2BBD58AA9;Traes_2AL_40D982CC8;Traes_4AS_48CB85C72;Traes_6AS_3574FDE6A;Traes_4DL_CE24009DC;Traes_2BL_423596D53;Traes_6AS_E389386E3;Traes_2AL_43CCA70E9…
Ile_AA	AT1G21530.2	Traes_6DS_B3BD3031B;Traes_4AS_40BDA4CD0;Traes_4BL_9F2B03853;Traes_4BL_3D74EF963;Traes_4BS_6D9354748;Traes_4DS_88567760E;Traes_2AL_43CCA70E9;Traes_5BL_EE25CD53E;Traes_2BL_EDACDB387;Traes_7DL_E6D396B42;Traes_7AL_772A49098;Traes_2BL_3EB1B6A74;Traes_5BL_2BBD58AA9;Traes_2AL_40D982CC8;Traes_4AS_48CB85C72;Traes_6AS_3574FDE6A;Traes_4DL_CE24009DC;Traes_2BL_423596D53;Traes_2AS_D86455172;Traes_2BS_7C174F31D…
Ile_AA	AT1G21530.1	Traes_6DS_B3BD3031B;Traes_4AS_40BDA4CD0;Traes_4BL_9F2B03853;Traes_4BL_3D74EF963;Traes_4BS_6D9354748;Traes_4DS_88567760E;Traes_2AL_43CCA70E9;Traes_5BL_EE25CD53E;Traes_2BL_EDACDB387;Traes_7DL_E6D396B42;Traes_7AL_772A49098;Traes_2BL_3EB1B6A74;Traes_5BL_2BBD58AA9;Traes_2AL_40D982CC8;Traes_4AS_48CB85C72;Traes_6AS_3574FDE6A;Traes_4DL_CE24009DC;Traes_2BL_423596D53;Traes_2AS_D86455172;Traes_2BS_7C174F31D…
Ile_AA	AT1G77240.1	Traes_6DS_B3BD3031B;Traes_4AS_40BDA4CD0;Traes_4BS_C5754B642;Traes_4BL_9F2B03853;Traes_4BL_3D74EF963;Traes_4BS_6D9354748;Traes_4DS_88567760E;Traes_2AL_43CCA70E9;Traes_5BL_EE25CD53E;Traes_2BL_EDACDB387;Traes_7AL_772A49098;Traes_2BL_3EB1B6A74;Traes_5BL_2BBD58AA9;Traes_2AL_40D982CC8;Traes_4AS_48CB85C72;Traes_2AS_D86455172;Traes_6AS_3574FDE6A;Traes_4DL_CE24009DC;Traes_2BL_423596D53;Traes_6AS_E389386E3…
Ile_AA	AT3G10050.1	Traes_4AL_5A36CB59C;Traes_4DS_ADDF0A700;Traes_4BS_32FB321AE;Traes_5DS_BE6F6434E
Leu_AA	AT5G23020.1	Traes_5AL_F29FF6397;Traes_5DL_FBCE5007F;Traes_5BL_6C7389D01;Traes_5DL_7FCDB59F2
Leu_AA	AT5G23010.1	Traes_5DL_FBCE5007F
Leu_AA	AT1G18500.1	Traes_5DL_FBCE5007F
Leu_AA	AT1G74040.1	Traes_5DL_FBCE5007F
Val_AA	AT5G16290.1	Traes_6BL_71992735B;Traes_4AL_4D9D7CCD2;Traes_6AL_A107843EF;Traes_6DL_775A87048;Traes_4DS_FD6DED0F1;Traes_4BS_2DED67429
Val_AA	AT2G31810.1	Traes_6BL_71992735B;Traes_4AL_4D9D7CCD2;Traes_6AL_A107843EF;Traes_6DL_775A87048;Traes_4DS_FD6DED0F1;Traes_4BS_2DED67429
Val_AA	AT5G16290.2	Traes_6BL_71992735B;Traes_4AL_4D9D7CCD2;Traes_6AL_A107843EF;Traes_6DL_775A87048;Traes_4DS_FD6DED0F1;Traes_4BS_2DED67429
Val_AA	AT2G31810.3	Traes_6BL_71992735B;Traes_4AL_4D9D7CCD2;Traes_6AL_A107843EF;Traes_6DL_775A87048;Traes_4DS_FD6DED0F1;Traes_4BS_2DED67429
Val_AA	AT2G31810.2	Traes_6BL_71992735B;Traes_4AL_4D9D7CCD2;Traes_6AL_A107843EF;Traes_6DL_775A87048;Traes_4DS_FD6DED0F1;Traes_4BS_2DED67429
Val_AA	AT3G48560.1	Traes_4DL_C3B650F31;Traes_2BL_08B2723A8;Traes_2BS_228023FCA;Traes_2BS_F604477E4;Traes_6AL_871B47695;Traes_4AS_60155447D;Traes_6DL_AC5E9797C
Val_AA	AT1G50090.1	Traes_1DL_F17BA285B;Traes_2BL_FFF96039E;Traes_4BL_CB4A045D1;Traes_1AL_164CE7443;Traes_4DL_9D7A18BBC;Traes_5AL_727C588D0;Traes_2DL_18577A96D;Traes_4DL_90DB24B4F;Traes_4AS_6C0AB5E18;Traes_2AL_6ECD0A61A
Thr_AA	AT1G50090.1	Traes_1DL_F17BA285B;Traes_2BL_FFF96039E;Traes_4BL_CB4A045D1;Traes_1AL_164CE7443;Traes_4DL_9D7A18BBC;Traes_5AL_727C588D0;Traes_2DL_18577A96D;Traes_4DL_90DB24B4F;Traes_4AS_6C0AB5E18;Traes_2AL_6ECD0A61A
Leu_AA	AT1G50090.1	Traes_1DL_F17BA285B;Traes_2BL_FFF96039E;Traes_4BL_CB4A045D1;Traes_1AL_164CE7443;Traes_4DL_9D7A18BBC;Traes_5AL_727C588D0;Traes_2DL_18577A96D;Traes_4DL_90DB24B4F;Traes_4AS_6C0AB5E18;Traes_2AL_6ECD0A61A
Val_AA	AT1G50110.1	Traes_1DL_F17BA285B;Traes_2BL_FFF96039E;Traes_4BL_CB4A045D1;Traes_1AL_164CE7443;Traes_4DL_9D7A18BBC;Traes_5AL_727C588D0;Traes_2DL_18577A96D;Traes_4DL_90DB24B4F;Traes_4AS_6C0AB5E18;Traes_2AL_6ECD0A61A
Thr_AA	AT1G50110.1	Traes_1DL_F17BA285B;Traes_2BL_FFF96039E;Traes_4BL_CB4A045D1;Traes_1AL_164CE7443;Traes_4DL_9D7A18BBC;Traes_5AL_727C588D0;Traes_2DL_18577A96D;Traes_4DL_90DB24B4F;Traes_4AS_6C0AB5E18;Traes_2AL_6ECD0A61A
Leu_AA	AT1G50110.1	Traes_1DL_F17BA285B;Traes_2BL_FFF96039E;Traes_4BL_CB4A045D1;Traes_1AL_164CE7443;Traes_4DL_9D7A18BBC;Traes_5AL_727C588D0;Traes_2DL_18577A96D;Traes_4DL_90DB24B4F;Traes_4AS_6C0AB5E18;Traes_2AL_6ECD0A61A
Val_AA	AT1G10070.3	Traes_1DL_F17BA285B;Traes_2BL_FFF96039E;Traes_4BL_CB4A045D1;Traes_1AL_164CE7443;Traes_4DL_9D7A18BBC;Traes_5AL_727C588D0;Traes_2DL_18577A96D;Traes_4DL_90DB24B4F;Traes_4AS_6C0AB5E18;Traes_2AL_6ECD0A61A
Thr_AA	AT1G10070.3	Traes_1DL_F17BA285B;Traes_2BL_FFF96039E;Traes_4BL_CB4A045D1;Traes_1AL_164CE7443;Traes_4DL_9D7A18BBC;Traes_5AL_727C588D0;Traes_2DL_18577A96D;Traes_4DL_90DB24B4F;Traes_4AS_6C0AB5E18;Traes_2AL_6ECD0A61A
Leu_AA	AT1G10070.3	Traes_1DL_F17BA285B;Traes_2BL_FFF96039E;Traes_4BL_CB4A045D1;Traes_1AL_164CE7443;Traes_4DL_9D7A18BBC;Traes_5AL_727C588D0;Traes_2DL_18577A96D;Traes_4DL_90DB24B4F;Traes_4AS_6C0AB5E18;Traes_2AL_6ECD0A61A
Val_AA	AT1G10070.2	Traes_1DL_F17BA285B;Traes_2BL_FFF96039E;Traes_4BL_CB4A045D1;Traes_1AL_164CE7443;Traes_4DL_9D7A18BBC;Traes_5AL_727C588D0;Traes_2DL_18577A96D;Traes_4DL_90DB24B4F;Traes_4AS_6C0AB5E18;Traes_2AL_6ECD0A61A
Thr_AA	AT1G10070.2	Traes_1DL_F17BA285B;Traes_2BL_FFF96039E;Traes_4BL_CB4A045D1;Traes_1AL_164CE7443;Traes_4DL_9D7A18BBC;Traes_5AL_727C588D0;Traes_2DL_18577A96D;Traes_4DL_90DB24B4F;Traes_4AS_6C0AB5E18;Traes_2AL_6ECD0A61A
Leu_AA	AT1G10070.2	Traes_1DL_F17BA285B;Traes_2BL_FFF96039E;Traes_4BL_CB4A045D1;Traes_1AL_164CE7443;Traes_4DL_9D7A18BBC;Traes_5AL_727C588D0;Traes_2DL_18577A96D;Traes_4DL_90DB24B4F;Traes_4AS_6C0AB5E18;Traes_2AL_6ECD0A61A
Val_AA	AT1G10060.1	Traes_1BL_708C02E25;Traes_1DL_F17BA285B;Traes_2BL_FFF96039E;Traes_4BL_CB4A045D1;Traes_1AL_164CE7443;Traes_4DL_9D7A18BBC;Traes_5AL_727C588D0;Traes_2DL_18577A96D;Traes_4DL_90DB24B4F;Traes_4AS_6C0AB5E18;Traes_2AL_6ECD0A61A
Thr_AA	AT1G10060.1	Traes_1BL_708C02E25;Traes_1DL_F17BA285B;Traes_2BL_FFF96039E;Traes_4BL_CB4A045D1;Traes_1AL_164CE7443;Traes_4DL_9D7A18BBC;Traes_5AL_727C588D0;Traes_2DL_18577A96D;Traes_4DL_90DB24B4F;Traes_4AS_6C0AB5E18;Traes_2AL_6ECD0A61A
Leu_AA	AT1G10060.1	Traes_1BL_708C02E25;Traes_1DL_F17BA285B;Traes_2BL_FFF96039E;Traes_4BL_CB4A045D1;Traes_1AL_164CE7443;Traes_4DL_9D7A18BBC;Traes_5AL_727C588D0;Traes_2DL_18577A96D;Traes_4DL_90DB24B4F;Traes_4AS_6C0AB5E18;Traes_2AL_6ECD0A61A
Val_AA	AT3G49680.2	Traes_1DL_F17BA285B;Traes_2BL_FFF96039E;Traes_4BL_CB4A045D1;Traes_1AL_164CE7443;Traes_5AL_727C588D0;Traes_2DL_18577A96D;Traes_4DL_90DB24B4F;Traes_4AS_6C0AB5E18;Traes_2AL_6ECD0A61A
Thr_AA	AT3G49680.2	Traes_1DL_F17BA285B;Traes_2BL_FFF96039E;Traes_4BL_CB4A045D1;Traes_1AL_164CE7443;Traes_5AL_727C588D0;Traes_2DL_18577A96D;Traes_4DL_90DB24B4F;Traes_4AS_6C0AB5E18;Traes_2AL_6ECD0A61A
Leu_AA	AT3G49680.2	Traes_1DL_F17BA285B;Traes_2BL_FFF96039E;Traes_4BL_CB4A045D1;Traes_1AL_164CE7443;Traes_5AL_727C588D0;Traes_2DL_18577A96D;Traes_4DL_90DB24B4F;Traes_4AS_6C0AB5E18;Traes_2AL_6ECD0A61A
Val_AA	AT3G05190.1	Traes_6DS_364056674;Traes_6AS_DDA219C95
Thr_AA	AT3G05190.1	Traes_6DS_364056674;Traes_6AS_DDA219C95
Leu_AA	AT3G05190.1	Traes_6DS_364056674;Traes_6AS_DDA219C95
Val_AA	AT5G27410.2	Traes_6DS_364056674;Traes_6AS_DDA219C95
Thr_AA	AT5G27410.2	Traes_6DS_364056674;Traes_6AS_DDA219C95
Leu_AA	AT5G27410.2	Traes_6DS_364056674;Traes_6AS_DDA219C95
Val_AA	AT5G27410.1	Traes_6DS_364056674;Traes_6AS_DDA219C95
Thr_AA	AT5G27410.1	Traes_6DS_364056674;Traes_6AS_DDA219C95
Leu_AA	AT5G27410.1	Traes_6DS_364056674;Traes_6AS_DDA219C95
Val_AA	AT1G10060.3	Traes_1BL_708C02E25;Traes_1DL_F17BA285B;Traes_2BL_FFF96039E;Traes_4BL_CB4A045D1;Traes_1AL_164CE7443;Traes_4DL_9D7A18BBC;Traes_5AL_727C588D0;Traes_2DL_18577A96D;Traes_4DL_90DB24B4F;Traes_4AS_6C0AB5E18;Traes_2AL_6ECD0A61A
Thr_AA	AT1G10060.3	Traes_1BL_708C02E25;Traes_1DL_F17BA285B;Traes_2BL_FFF96039E;Traes_4BL_CB4A045D1;Traes_1AL_164CE7443;Traes_4DL_9D7A18BBC;Traes_5AL_727C588D0;Traes_2DL_18577A96D;Traes_4DL_90DB24B4F;Traes_4AS_6C0AB5E18;Traes_2AL_6ECD0A61A
Leu_AA	AT1G10060.3	Traes_1BL_708C02E25;Traes_1DL_F17BA285B;Traes_2BL_FFF96039E;Traes_4BL_CB4A045D1;Traes_1AL_164CE7443;Traes_4DL_9D7A18BBC;Traes_5AL_727C588D0;Traes_2DL_18577A96D;Traes_4DL_90DB24B4F;Traes_4AS_6C0AB5E18;Traes_2AL_6ECD0A61A
Ala_AA	AT1G70580.3	Traes_2AS_3B6EDACAD;Traes_5AL_145D5296D;Traes_5AS_1FD9AEDF7;Traes_2BS_E7891D70A;Traes_2AL_85FCE950B;Traes_2DS_D0816D90C;Traes_5DL_A4599E8A7;Traes_5DS_3402EB8DF;Traes_5BL_8E9DF17A7;Traes_5BS_097876F2E;Traes_2BL_964FC881C
Ala_AA	AT1G70580.2	Traes_2AS_3B6EDACAD;Traes_5AL_145D5296D;Traes_5AS_1FD9AEDF7;Traes_2BS_E7891D70A;Traes_2AL_85FCE950B;Traes_2DS_D0816D90C;Traes_5DL_A4599E8A7;Traes_5DS_3402EB8DF;Traes_5BL_8E9DF17A7;Traes_5BS_097876F2E;Traes_2BL_964FC881C
Ala_AA	AT1G70580.4	Traes_2AS_3B6EDACAD;Traes_5AL_145D5296D;Traes_5AS_1FD9AEDF7;Traes_2BS_E7891D70A;Traes_2AL_85FCE950B;Traes_2DS_D0816D90C;Traes_5DL_A4599E8A7;Traes_5DS_3402EB8DF;Traes_5BL_8E9DF17A7;Traes_5BS_097876F2E;Traes_2BL_964FC881C
Ala_AA	AT1G23310.2	Traes_2AS_3B6EDACAD;Traes_5DS_3402EB8DF;Traes_5AS_1FD9AEDF7;Traes_2BS_E7891D70A;Traes_2AL_85FCE950B;Traes_2DS_D0816D90C;Traes_5DL_A4599E8A7;Traes_5AL_145D5296D;Traes_5BL_8E9DF17A7;Traes_5BS_097876F2E;Traes_2BL_964FC881C
Ala_AA	AT1G72330.1	Traes_2AS_3B6EDACAD;Traes_5AL_145D5296D;Traes_5AS_1FD9AEDF7;Traes_2BS_E7891D70A;Traes_2AL_85FCE950B;Traes_2DS_D0816D90C;Traes_5DL_A4599E8A7;Traes_5DS_3402EB8DF;Traes_5BL_8E9DF17A7;Traes_5BS_097876F2E;Traes_2BL_964FC881C
Ala_AA	AT1G72330.2	Traes_2AS_3B6EDACAD;Traes_5AL_145D5296D;Traes_5AS_1FD9AEDF7;Traes_2BS_E7891D70A;Traes_2AL_85FCE950B;Traes_2DS_D0816D90C;Traes_5DL_A4599E8A7;Traes_5DS_3402EB8DF;Traes_5BL_8E9DF17A7;Traes_5BS_097876F2E;Traes_2BL_964FC881C
Ala_AA	AT1G23320.1	Traes_1BS_B1B8D51BE;Traes_1DS_229E4DD1C;Traes_1AS_6DBF64866;Traes_3AL_1AB3746B5;Traes_1BS_85C42AB87;Traes_7AS_CD9A26209;Traes_1AS_15042FFA7;Traes_3B_B0C11A252;Traes_1BS_0F25266D9
Ala_AA	AT1G70560.1	Traes_1BS_B1B8D51BE;Traes_1DS_229E4DD1C;Traes_1AS_6DBF64866;Traes_3AL_1AB3746B5;Traes_1BS_85C42AB87;Traes_7AS_CD9A26209;Traes_1AS_15042FFA7;Traes_3B_B0C11A252;Traes_1BS_0F25266D9
Ala_AA	AT1G72330.3	Traes_2AS_3B6EDACAD;Traes_5AL_145D5296D;Traes_5AS_1FD9AEDF7;Traes_2BS_E7891D70A;Traes_2AL_85FCE950B;Traes_2DS_D0816D90C;Traes_5DL_A4599E8A7;Traes_5DS_3402EB8DF;Traes_5BL_8E9DF17A7;Traes_5BS_097876F2E;Traes_2BL_964FC881C
Ala_AA	AT1G23310.1	Traes_2AS_3B6EDACAD;Traes_5DS_3402EB8DF;Traes_5AS_1FD9AEDF7;Traes_2BS_E7891D70A;Traes_2AL_85FCE950B;Traes_2DS_D0816D90C;Traes_5DL_A4599E8A7;Traes_5AL_145D5296D;Traes_5BL_8E9DF17A7;Traes_5BS_097876F2E;Traes_2BL_964FC881C
Ala_AA	AT1G17290.1	Traes_2AS_3B6EDACAD;Traes_5AL_145D5296D;Traes_5AS_1FD9AEDF7;Traes_2BS_E7891D70A;Traes_2AL_85FCE950B;Traes_2DS_D0816D90C;Traes_5DL_A4599E8A7;Traes_5DS_3402EB8DF;Traes_5BL_8E9DF17A7;Traes_5BS_097876F2E;Traes_2BL_964FC881C
Ala_AA	AT1G70580.1	Traes_2AS_3B6EDACAD;Traes_5AL_145D5296D;Traes_5AS_1FD9AEDF7;Traes_2BS_E7891D70A;Traes_2AL_85FCE950B;Traes_2DS_D0816D90C;Traes_5DL_A4599E8A7;Traes_5DS_3402EB8DF;Traes_5BL_8E9DF17A7;Traes_5BS_097876F2E;Traes_2BL_964FC881C
His_AA	AT1G58080.1	Traes_4DL_4D17374ED;Traes_4BL_DB3FB1622
His_AA	AT1G09795.1	Traes_4DL_4D17374ED;Traes_4BL_DB3FB1622
Cys_AA	AT1G07920.1	Traes_2BS_64F2A8C5B;Traes_2BS_56E01E82B;Traes_2AS_3FDAA17CD;Traes_5AL_6A3F590BC;Traes_2AS_BD2A53CC41;Traes_4AS_DF720DD3A;Traes_4AS_84CE89EBD;Traes_5AL_87C8496BE;Traes_2DS_7C52E51F8;Traes_4DL_258AD9567;Traes_5DL_59AAC9844;Traes_2AS_BD2A53CC4;Traes_4DL_93D4DED90;Traes_5BL_06F9CDF0F;Traes_2DS_A32E0CCF5;Traes_5BL_5575E0FE7
Cys_AA	AT1G07940.2	Traes_2BS_64F2A8C5B;Traes_2BS_56E01E82B;Traes_2AS_3FDAA17CD;Traes_5AL_6A3F590BC;Traes_2AS_BD2A53CC41;Traes_4AS_DF720DD3A;Traes_4AS_84CE89EBD;Traes_5AL_87C8496BE;Traes_2DS_7C52E51F8;Traes_4DL_258AD9567;Traes_5DL_59AAC9844;Traes_2AS_BD2A53CC4;Traes_4DL_93D4DED90;Traes_5BL_06F9CDF0F;Traes_2DS_A32E0CCF5;Traes_5BL_5575E0FE7
Cys_AA	AT1G07940.1	Traes_2BS_64F2A8C5B;Traes_2BS_56E01E82B;Traes_2AS_3FDAA17CD;Traes_5AL_6A3F590BC;Traes_2AS_BD2A53CC41;Traes_4AS_DF720DD3A;Traes_4AS_84CE89EBD;Traes_5AL_87C8496BE;Traes_2DS_7C52E51F8;Traes_4DL_258AD9567;Traes_5DL_59AAC9844;Traes_2AS_BD2A53CC4;Traes_4DL_93D4DED90;Traes_5BL_06F9CDF0F;Traes_2DS_A32E0CCF5;Traes_5BL_5575E0FE7
Cys_AA	AT1G07930.2	Traes_2BS_64F2A8C5B;Traes_2BS_56E01E82B;Traes_2AS_3FDAA17CD;Traes_5AL_6A3F590BC;Traes_2AS_BD2A53CC41;Traes_4AS_DF720DD3A;Traes_4AS_84CE89EBD;Traes_5DL_6BF85DB4D;Traes_5AL_87C8496BE;Traes_2DS_7C52E51F8;Traes_4DL_258AD9567;Traes_5DL_59AAC9844;Traes_2AS_BD2A53CC4;Traes_4DL_93D4DED90;Traes_5BL_06F9CDF0F;Traes_2DS_A32E0CCF5;Traes_5BL_5575E0FE7
Cys_AA	AT1G07930.1	Traes_2BS_64F2A8C5B;Traes_2BS_56E01E82B;Traes_2AS_3FDAA17CD;Traes_5AL_6A3F590BC;Traes_2AS_BD2A53CC41;Traes_4AS_DF720DD3A;Traes_4AS_84CE89EBD;Traes_5DL_6BF85DB4D;Traes_5AL_87C8496BE;Traes_2DS_7C52E51F8;Traes_4DL_258AD9567;Traes_5DL_59AAC9844;Traes_2AS_BD2A53CC4;Traes_4DL_93D4DED90;Traes_5BL_06F9CDF0F;Traes_2DS_A32E0CCF5;Traes_5BL_5575E0FE7
Cys_AA	AT5G60390.1	Traes_2BS_64F2A8C5B;Traes_2BS_56E01E82B;Traes_2AS_3FDAA17CD;Traes_5AL_6A3F590BC;Traes_2AS_BD2A53CC41;Traes_4AS_DF720DD3A;Traes_4AS_84CE89EBD;Traes_5DL_6BF85DB4D;Traes_5AL_87C8496BE;Traes_2DS_7C52E51F8;Traes_6BL_D080DB2E7;Traes_4DL_258AD9567;Traes_5DL_59AAC9844;Traes_2AS_BD2A53CC4;Traes_4DL_93D4DED90;Traes_5BL_06F9CDF0F;Traes_2DS_A32E0CCF5;Traes_5BL_5575E0FE7
Cys_AA	AT5G60390.3	Traes_2BS_64F2A8C5B;Traes_2BS_56E01E82B;Traes_2AS_3FDAA17CD;Traes_5AL_6A3F590BC;Traes_2AS_BD2A53CC41;Traes_4AS_DF720DD3A;Traes_4AS_84CE89EBD;Traes_5DL_6BF85DB4D;Traes_5AL_87C8496BE;Traes_2DS_7C52E51F8;Traes_6BL_D080DB2E7;Traes_4DL_258AD9567;Traes_5DL_59AAC9844;Traes_2AS_BD2A53CC4;Traes_4DL_93D4DED90;Traes_5BL_06F9CDF0F;Traes_2DS_A32E0CCF5;Traes_5BL_5575E0FE7
Cys_AA	AT5G60390.2	Traes_2BS_64F2A8C5B;Traes_2BS_56E01E82B;Traes_2AS_3FDAA17CD;Traes_5AL_6A3F590BC;Traes_2AS_BD2A53CC41;Traes_4AS_DF720DD3A;Traes_4AS_84CE89EBD;Traes_5DL_6BF85DB4D;Traes_5AL_87C8496BE;Traes_2DS_7C52E51F8;Traes_6BL_D080DB2E7;Traes_4DL_258AD9567;Traes_5DL_59AAC9844;Traes_2AS_BD2A53CC4;Traes_4DL_93D4DED90;Traes_5BL_06F9CDF0F;Traes_2DS_A32E0CCF5;Traes_5BL_5575E0FE7
Ser_AA	AT3G47810.2	NA
Ser_AA	AT3G47810.3	NA
Ser_AA	AT3G47810.1	NA
Ser_AA	AT1G18640.2	Traes_7DS_43B37BC41;Traes_2DS_6634EACA7;Traes_7BS_A9827E366;Traes_2AS_EE80EF583
Gly_AA	AT3G04520.1	Traes_2BL_3BEFDDAA1;Traes_2AL_C463CE949;Traes_5AL_8B9C3A5E5;Traes_4DL_E23564FB1;Traes_2AL_EEBA32A49;Traes_4DL_59A014C7D;Traes_2BL_FDEA6E1DB;Traes_5AL_B462691D7;Traes_2DL_397ECC8E4
Gly_AA	AT1G08630.1	Traes_2BL_3BEFDDAA1;Traes_2AL_C463CE949;Traes_5AL_8B9C3A5E5;Traes_4DL_E23564FB1;Traes_2AL_EEBA32A49;Traes_4DL_59A014C7D;Traes_2BL_FDEA6E1DB;Traes_5AL_B462691D7;Traes_2DL_397ECC8E4
Gly_AA	AT4G13890.1	Traes_2AL_44855EDCA;Traes_2BL_185ED969B;Traes_1AL_8EF2B803D;Traes_3B_AEE1A6778;Traes_3AL_4020ECFB3;Traes_4BS_A435E6D76;Traes_4AL_24F8F34EE;Traes_4DS_FD11D9F48
Gly_AA	AT1G36370.1	Traes_1AL_8EF2B803D;Traes_4BS_A435E6D76;Traes_4AL_24F8F34EE;Traes_4DS_FD11D9F48
Gly_AA	AT4G32520.1	Traes_2BL_185ED969B;Traes_4AL_24F8F34EE;Traes_3B_AEE1A6778;Traes_3AL_4020ECFB3;Traes_4BS_A435E6D76;Traes_1AL_8EF2B803D;Traes_4DS_FD11D9F48
Gly_AA	AT1G22020.1	Traes_4AL_24F8F34EE;Traes_4BS_A435E6D76;Traes_1AL_8EF2B803D;Traes_4DS_FD11D9F48
Gly_AA	AT4G13930.1	Traes_2AL_44855EDCA;Traes_2BL_185ED969B;Traes_1AL_8EF2B803D;Traes_3B_AEE1A6778;Traes_3AL_4020ECFB3;Traes_4BS_A435E6D76;Traes_4AL_24F8F34EE;Traes_4DS_FD11D9F48
Gly_AA	AT5G26780.3	Traes_2BL_185ED969B;Traes_4AL_24F8F34EE;Traes_3B_AEE1A6778;Traes_3AL_4020ECFB3;Traes_4BS_A435E6D76;Traes_1AL_8EF2B803D;Traes_4DS_FD11D9F48
Gly_AA	AT4G32520.2	Traes_2BL_185ED969B;Traes_4AL_24F8F34EE;Traes_3B_AEE1A6778;Traes_3AL_4020ECFB3;Traes_4BS_A435E6D76;Traes_1AL_8EF2B803D;Traes_4DS_FD11D9F48
Gly_AA	AT3G04520.2	Traes_2BL_3BEFDDAA1;Traes_2AL_C463CE949;Traes_5AL_8B9C3A5E5;Traes_4DL_E23564FB1;Traes_2AL_EEBA32A49;Traes_4DL_59A014C7D;Traes_2BL_FDEA6E1DB;Traes_5AL_B462691D7;Traes_2DL_397ECC8E4
Gly_AA	AT1G08630.4	Traes_2BL_3BEFDDAA1;Traes_2AL_C463CE949;Traes_5AL_8B9C3A5E5;Traes_4DL_E23564FB1;Traes_2AL_EEBA32A49;Traes_4DL_59A014C7D;Traes_2BL_FDEA6E1DB;Traes_5AL_B462691D7;Traes_2DL_397ECC8E4
Gly_AA	AT1G08630.5	Traes_2BL_3BEFDDAA1;Traes_2AL_C463CE949;Traes_5AL_8B9C3A5E5;Traes_4DL_E23564FB1;Traes_2AL_EEBA32A49;Traes_4DL_59A014C7D;Traes_2BL_FDEA6E1DB;Traes_5AL_B462691D7;Traes_2DL_397ECC8E4
Gly_AA	AT1G08630.2	Traes_2BL_3BEFDDAA1;Traes_2AL_C463CE949;Traes_5AL_8B9C3A5E5;Traes_4DL_E23564FB1;Traes_2AL_EEBA32A49;Traes_4DL_59A014C7D;Traes_2BL_FDEA6E1DB;Traes_5AL_B462691D7;Traes_2DL_397ECC8E4
Gly_AA	AT1G08630.3	Traes_2BL_3BEFDDAA1;Traes_2AL_C463CE949;Traes_5AL_8B9C3A5E5;Traes_4DL_E23564FB1;Traes_2AL_EEBA32A49;Traes_4DL_59A014C7D;Traes_2BL_FDEA6E1DB;Traes_5AL_B462691D7;Traes_2DL_397ECC8E4
Gly_AA	AT5G26780.1	Traes_2BL_185ED969B;Traes_4AL_24F8F34EE;Traes_3B_AEE1A6778;Traes_3AL_4020ECFB3;Traes_4BS_A435E6D76;Traes_1AL_8EF2B803D;Traes_4DS_FD11D9F48
Gly_AA	AT5G26780.2	Traes_2BL_185ED969B;Traes_4AL_24F8F34EE;Traes_3B_AEE1A6778;Traes_3AL_4020ECFB3;Traes_4BS_A435E6D76;Traes_1AL_8EF2B803D;Traes_4DS_FD11D9F48
Gly_AA	AT4G37930.1	Traes_2BL_185ED969B;Traes_4AL_24F8F34EE;Traes_3B_AEE1A6778;Traes_3AL_4020ECFB3;Traes_4BS_A435E6D76;Traes_1AL_8EF2B803D;Traes_4DS_FD11D9F48
Gly_AA	AT3G04520.1	Traes_2BL_3BEFDDAA1;Traes_2AL_C463CE949;Traes_5AL_8B9C3A5E5;Traes_4DL_E23564FB1;Traes_2AL_EEBA32A49;Traes_4DL_59A014C7D;Traes_2BL_FDEA6E1DB;Traes_5AL_B462691D7;Traes_2DL_397ECC8E4
Gly_AA	AT1G08630.1	Traes_2BL_3BEFDDAA1;Traes_2AL_C463CE949;Traes_5AL_8B9C3A5E5;Traes_4DL_E23564FB1;Traes_2AL_EEBA32A49;Traes_4DL_59A014C7D;Traes_2BL_FDEA6E1DB;Traes_5AL_B462691D7;Traes_2DL_397ECC8E4
Arg_AA	AT4G24830.1	Traes_1AL_D6A532C66;Traes_1BL_6401A85E7
Arg_AA	AT4G24830.2	Traes_1AL_D6A532C66;Traes_1BL_6401A85E7
Arg_AA	AT5G10920.1	Traes_4DL_5B7C0F2FC;Traes_4AS_14B87C3AE
invertase	AT1G55120.1	Traes_1DL_59EBCA2C0;Traes_5BL_48ACBA3E0;Traes_2BL_7F9F8D481;Traes_4BS_064D09213;Traes_3B_5C85183D2;Traes_4AL_AF3BE0639;Traes_2AL_8DA6ECACE;Traes_5DL_EBE8A2839;Traes_2BL_3EDC425A7;Traes_2BL_16B7CE123;Traes_5DL_E47CADCE3;Traes_2AL_ADF9C57BB;Traes_4DS_D7550E4E6;Traes_5BL_154422B7A;Traes_4BL_9EC7914EB;Traes_4AL_D288B9954;Traes_6AS_DEFD8B914;Traes_2AL_E80BC759C;Traes_4AL_6E7713B2F;Traes_3B_2E1C5B342;T…
invertase	AT2G36190	Traes_1DL_59EBCA2C0;Traes_2BL_7F9F8D481;Traes_4BS_064D09213;Traes_3B_5C85183D2;Traes_4AL_AF3BE0639;Traes_5DL_EBE8A2839;Traes_2BL_3EDC425A7;Traes_2BL_16B7CE123;Traes_5DL_E47CADCE3;Traes_4DS_D7550E4E6;Traes_5BL_154422B7A;Traes_4BL_9EC7914EB;Traes_4AL_D288B9954;Traes_6AS_DEFD8B914;Traes_2AL_E80BC759C;Traes_4AL_6E7713B2F;Traes_3B_2E1C5B342;Traes_4DL_A0BAFF4CA;Traes_6AS_1A94E971B;Traes_6BS_45E6FBE8B;T…
invertase	AT1G12240.1	Traes_6AS_73BB49D01;Traes_6DS_204661A07;Traes_6AS_375237984;Traes_2BL_B38832294;Traes_7DS_535C99973;Traes_4AL_4C3B1561B;Traes_7DS_535C999731;Traes_7DS_969DF809C;Traes_4AL_C6DEABC36;Traes_4AL_89A2617D8;Traes_5DL_E47CADCE3;Traes_4AL_450759DB9;Traes_4AL_82AB2E772;Traes_4BL_9EC7914EB;Traes_6DS_7088F2B17;Traes_4AL_D288B9954;Traes_6DS_B8F70E63B;Traes_4DL_A0BAFF4CA;Traes_3B_89F6ACF89;Traes_6DS_7088F2B17…
invertase	AT3G13790.1	Traes_1DL_59EBCA2C0;Traes_5BL_48ACBA3E0;Traes_2BL_7F9F8D481;Traes_4BS_064D09213;Traes_3B_5C85183D2;Traes_4AL_AF3BE0639;Traes_5DL_EBE8A2839;Traes_2BL_3EDC425A7;Traes_2BL_16B7CE123;Traes_5DL_E47CADCE3;Traes_4DS_D7550E4E6;Traes_5BL_154422B7A;Traes_4BL_9EC7914EB;Traes_4AL_D288B9954;Traes_6AS_DEFD8B914;Traes_2AL_E80BC759C;Traes_4AL_6E7713B2F;Traes_3B_2E1C5B342;Traes_4DL_A0BAFF4CA;Traes_6AS_1A94E971B;T…
invertase	AT1G62660.1	Traes_6AS_73BB49D01;Traes_6DS_204661A07;Traes_6AS_375237984;Traes_2BL_B38832294;Traes_7DS_535C99973;Traes_4AL_4C3B1561B;Traes_2BL_3EDC425A7;Traes_7DS_535C999731;Traes_7DS_969DF809C;Traes_4AL_C6DEABC36;Traes_4AL_89A2617D8;Traes_4AL_450759DB9;Traes_4AL_82AB2E772;Traes_4BL_9EC7914EB;Traes_6DS_7088F2B17;Traes_6DS_B8F70E63B;Traes_4DL_A0BAFF4CA;Traes_3B_89F6ACF89;Traes_6DS_7088F2B171;Traes_4AL_FE0C5AEF…
invertase	AT3G52600.1	Traes_1DL_59EBCA2C0;Traes_2BL_7F9F8D481;Traes_4BS_064D09213;Traes_3B_5C85183D2;Traes_4AL_AF3BE0639;Traes_5DL_EBE8A2839;Traes_2BL_3EDC425A7;Traes_2BL_16B7CE123;Traes_5DL_E47CADCE3;Traes_4DS_D7550E4E6;Traes_5BL_154422B7A;Traes_4BL_9EC7914EB;Traes_4AL_D288B9954;Traes_6AS_DEFD8B914;Traes_2AL_E80BC759C;Traes_4AL_6E7713B2F;Traes_3B_2E1C5B342;Traes_4DL_A0BAFF4CA;Traes_6AS_1A94E971B;Traes_6BS_45E6FBE8B;T…
invertase	AT3G13784.1	Traes_1DL_59EBCA2C0;Traes_5BL_48ACBA3E0;Traes_2BL_7F9F8D481;Traes_4BS_064D09213;Traes_3B_5C85183D2;Traes_4AL_AF3BE0639;Traes_5DL_EBE8A2839;Traes_2BL_3EDC425A7;Traes_5DL_E47CADCE3;Traes_5BL_A3602CBB9;Traes_4DS_D7550E4E6;Traes_6AS_DEFD8B914;Traes_4BL_9EC7914EB;Traes_4AL_D288B9954;Traes_5BL_154422B7A;Traes_2AL_E80BC759C;Traes_4AL_6E7713B2F;Traes_3B_2E1C5B342;Traes_6BS_45E6FBE8B;Traes_6AS_1A94E971B;T…
invertase	AT3G13790.2	Traes_1DL_59EBCA2C0;Traes_5BL_48ACBA3E0;Traes_2BL_7F9F8D481;Traes_4BS_064D09213;Traes_3B_5C85183D2;Traes_4AL_AF3BE0639;Traes_5DL_EBE8A2839;Traes_2BL_3EDC425A7;Traes_2BL_16B7CE123;Traes_5DL_E47CADCE3;Traes_4DS_D7550E4E6;Traes_5BL_154422B7A;Traes_4BL_9EC7914EB;Traes_4AL_D288B9954;Traes_6AS_DEFD8B914;Traes_2AL_E80BC759C;Traes_4AL_6E7713B2F;Traes_3B_2E1C5B342;Traes_4DL_A0BAFF4CA;Traes_6AS_1A94E971B;T…
invertase	AT1G55120.2	Traes_1DL_59EBCA2C0;Traes_5BL_48ACBA3E0;Traes_2BL_7F9F8D481;Traes_4BS_064D09213;Traes_3B_5C85183D2;Traes_4AL_AF3BE0639;Traes_2AL_8DA6ECACE;Traes_5DL_EBE8A2839;Traes_2BL_3EDC425A7;Traes_2BL_16B7CE123;Traes_5DL_E47CADCE3;Traes_2AL_ADF9C57BB;Traes_4DS_D7550E4E6;Traes_5BL_154422B7A;Traes_4BL_9EC7914EB;Traes_4AL_D288B9954;Traes_6AS_DEFD8B914;Traes_2AL_E80BC759C;Traes_4AL_6E7713B2F;Traes_3B_2E1C5B342;T…
invertase	AT1G55120.3	Traes_1DL_59EBCA2C0;Traes_5BL_48ACBA3E0;Traes_2BL_7F9F8D481;Traes_4BS_064D09213;Traes_3B_5C85183D2;Traes_4AL_AF3BE0639;Traes_2AL_8DA6ECACE;Traes_5DL_EBE8A2839;Traes_2BL_3EDC425A7;Traes_2BL_16B7CE123;Traes_5DL_E47CADCE3;Traes_2AL_ADF9C57BB;Traes_4DS_D7550E4E6;Traes_5BL_154422B7A;Traes_4BL_9EC7914EB;Traes_4AL_D288B9954;Traes_6AS_DEFD8B914;Traes_2AL_E80BC759C;Traes_4AL_6E7713B2F;Traes_3B_2E1C5B342;T…
invertase	AT3G52600.2	Traes_1DL_59EBCA2C0;Traes_2BL_7F9F8D481;Traes_4BS_064D09213;Traes_3B_5C85183D2;Traes_4AL_AF3BE0639;Traes_5DL_EBE8A2839;Traes_2BL_3EDC425A7;Traes_2BL_16B7CE123;Traes_5DL_E47CADCE3;Traes_4DS_D7550E4E6;Traes_5BL_154422B7A;Traes_4BL_9EC7914EB;Traes_4AL_D288B9954;Traes_6AS_DEFD8B914;Traes_2AL_E80BC759C;Traes_4AL_6E7713B2F;Traes_3B_2E1C5B342;Traes_4DL_A0BAFF4CA;Traes_6AS_1A94E971B;Traes_6BS_45E6FBE8B;T…
hexokinase	AT2G19860.2	Traes_1AL_197423E8E;Traes_1BL_FD4A4A653;Traes_1BL_A21EB7E92;Traes_1DL_FDF182BF9;Traes_3AS_CC857D372;Traes_1BL_FFEA08837;Traes_3DL_F39C47195;Traes_3DL_076F66586;Traes_1AL_EA8BACE9E;Traes_1AL_B74AE3E94;Traes_1DS_F0DB03FEA1;Traes_3AL_888210166;Traes_3B_0A8E88FC6;Traes_1DL_7BBAEA547;Traes_2AS_ADA59BD4F;Traes_1BS_6A84E22E2;Traes_1DS_F0DB03FEA;Traes_3AL_CAE12F07B;Traes_3B_9F254CE16;Traes_2BS_E15A746F5;…
hexokinase	AT4G37840.1	Traes_1AL_197423E8E;Traes_2AS_ADA59BD4F;Traes_1BL_FFEA08837;Traes_3AS_CC857D372;Traes_1AL_EA8BACE9E;Traes_1DL_FDF182BF9;Traes_1AL_B74AE3E94;Traes_1BS_6A84E22E2;Traes_1DS_F0DB03FEA;Traes_1DS_F0DB03FEA1;Traes_3AL_888210166;Traes_2BS_E15A746F5;Traes_3AL_CAE12F07B;Traes_3DL_076F66586;Traes_3DL_F39C47195;Traes_1BL_FD4A4A653;Traes_3B_0A8E88FC6;Traes_1DL_7BBAEA547;Traes_1DL_B3EC916BB;Traes_3B_9F7731354
hexokinase	AT3G20040.1	Traes_1AL_197423E8E;Traes_1BL_FD4A4A653;Traes_1DL_FDF182BF9;Traes_3AS_CC857D372;Traes_1BL_FFEA08837;Traes_3DL_F39C47195;Traes_3AL_CAE12F07B;Traes_3DL_A51D7C6E3;Traes_1AL_EA8BACE9E;Traes_1AL_B74AE3E94;Traes_1DS_F0DB03FEA1;Traes_3AL_888210166;Traes_3B_0A8E88FC6;Traes_1DL_7BBAEA547;Traes_2AS_ADA59BD4F;Traes_3B_39E896278;Traes_1BS_6A84E22E2;Traes_1DS_F0DB03FEA;Traes_3DL_076F66586;Traes_2BS_E15A746F5;…
hexokinase	AT1G50460.1	Traes_1AL_197423E8E;Traes_1BL_FD4A4A653;Traes_1DL_FDF182BF9;Traes_3AS_CC857D372;Traes_1BL_FFEA08837;Traes_3DL_F39C47195;Traes_3AL_CAE12F07B;Traes_3DL_A51D7C6E3;Traes_1AL_EA8BACE9E;Traes_1AL_B74AE3E94;Traes_1DS_F0DB03FEA1;Traes_3AL_888210166;Traes_3B_0A8E88FC6;Traes_1DL_7BBAEA547;Traes_2AS_ADA59BD4F;Traes_3B_39E896278;Traes_1BS_6A84E22E2;Traes_1DS_F0DB03FEA;Traes_3DL_076F66586;Traes_3B_9F254CE16;T…
hexokinase	AT1G47840.1	Traes_2AS_ADA59BD4F;Traes_1AL_197423E8E;Traes_1BL_FFEA08837;Traes_3B_39E896278;Traes_3AS_CC857D372;Traes_1AL_EA8BACE9E;Traes_1DL_FDF182BF9;Traes_1AL_B74AE3E94;Traes_1BS_6A84E22E2;Traes_1DS_F0DB03FEA;Traes_1DS_F0DB03FEA1;Traes_3AL_888210166;Traes_1DL_7BBAEA547;Traes_3DL_076F66586;Traes_3AL_CAE12F07B;Traes_3DL_F39C47195;Traes_1BL_FD4A4A653;Traes_3B_0A8E88FC6;Traes_2BS_E15A746F5;Traes_1DL_B3EC916BB;…
hexokinase	AT2G19860	Traes_1AL_197423E8E;Traes_1BL_FD4A4A653;Traes_1BL_A21EB7E92;Traes_1DL_FDF182BF9;Traes_3AS_CC857D372;Traes_1BL_FFEA08837;Traes_3DL_F39C47195;Traes_3DL_076F66586;Traes_1AL_EA8BACE9E;Traes_1AL_B74AE3E94;Traes_1DS_F0DB03FEA1;Traes_3AL_888210166;Traes_3B_0A8E88FC6;Traes_1DL_7BBAEA547;Traes_2AS_ADA59BD4F;Traes_1BS_6A84E22E2;Traes_1DS_F0DB03FEA;Traes_3AL_CAE12F07B;Traes_3B_9F254CE16;Traes_2BS_E15A746F5;…
hexokinase	AT4G29130	Traes_1AL_197423E8E;Traes_1DL_FDF182BF9;Traes_1DS_F0DB03FEA;Traes_3AS_CC857D372;Traes_3AL_CAE12F07B;Traes_1AL_EA8BACE9E;Traes_1AL_B74AE3E94;Traes_1BS_6A84E22E2;Traes_1BL_FFEA08837;Traes_1DS_F0DB03FEA1;Traes_3AL_888210166;Traes_2BS_E15A746F5;Traes_2AS_ADA59BD4F;Traes_3DL_076F66586;Traes_3DL_F39C47195;Traes_1BL_FD4A4A653;Traes_3B_0A8E88FC6;Traes_1DL_7BBAEA547;Traes_1DL_B3EC916BB;Traes_3B_9F7731354
hexosephospate_isomerase	AT5G42740.1	Traes_5DL_BD1C8E19E;Traes_1DS_0435E9A1F;Traes_5AL_D3B6FE48E;Traes_1AS_682A666AE;Traes_1BS_757804D58;Traes_5BL_A2B216782
hexosephospate_isomerase	AT4G24620.2	Traes_5DL_BD1C8E19E;Traes_1DS_0435E9A1F;Traes_5AL_D3B6FE48E;Traes_5BL_A2B216782;Traes_1BS_757804D58;Traes_1AS_682A666AE
phosphofructokinase	AT5G47810.1	Traes_2AL_4885854CD;Traes_3B_46E456123;Traes_5DL_27372150C;Traes_7BS_B71279232;Traes_3AL_7CC0C8632;Traes_5BL_D12151D1D;Traes_3DL_E92CE748D;Traes_2BL_0ED5DCF4B;Traes_3AS_FC23F0238;Traes_1DL_B4DC963C4;Traes_1AL_AE0622D50;Traes_5AL_321A1699E;Traes_7DS_9A2080268;Traes_3B_045CDD894
phosphofructokinase	AT2G22480.1	Traes_7DS_9C4E89D6D;Traes_5DL_27372150C;Traes_5AS_C7C69D278;Traes_4AL_EBD5A433B;Traes_5BL_D12151D1D;Traes_7AS_97B38952A;Traes_5AL_321A1699E;Traes_5BS_C731E0F53;Traes_5DS_009991B35
phosphofructokinase	AT5G61580.2	Traes_2AL_4885854CD;Traes_3B_46E456123;Traes_1DL_B4DC963C4;Traes_5DL_27372150C;Traes_3AL_7CC0C8632;Traes_5BL_D12151D1D;Traes_3DL_E92CE748D;Traes_2BL_0ED5DCF4B;Traes_3AS_FC23F0238;Traes_7BS_B71279232;Traes_1AL_AE0622D50;Traes_7DS_9A2080268;Traes_3B_045CDD894
phosphofructokinase	AT5G56630.1	Traes_2AL_4885854CD;Traes_3B_46E456123;Traes_1DL_B4DC963C4;Traes_5DL_27372150C;Traes_3AL_7CC0C8632;Traes_5BL_D12151D1D;Traes_3DL_E92CE748D;Traes_2BL_0ED5DCF4B;Traes_3AS_FC23F0238;Traes_7BS_B71279232;Traes_1AL_AE0622D50;Traes_5AL_321A1699E;Traes_7DS_9A2080268;Traes_3B_045CDD894
phosphofructokinase	AT5G61580.1	Traes_2AL_4885854CD;Traes_3B_46E456123;Traes_1DL_B4DC963C4;Traes_5DL_27372150C;Traes_3AL_7CC0C8632;Traes_5BL_D12151D1D;Traes_3DL_E92CE748D;Traes_2BL_0ED5DCF4B;Traes_3AS_FC23F0238;Traes_7BS_B71279232;Traes_1AL_AE0622D50;Traes_7DS_9A2080268;Traes_3B_045CDD894
phosphofructokinase	AT4G29220.1	Traes_2AL_4885854CD;Traes_3B_46E456123;Traes_1DL_B4DC963C4;Traes_5DL_27372150C;Traes_3AL_7CC0C8632;Traes_5BL_D12151D1D;Traes_3DL_E92CE748D;Traes_2BL_0ED5DCF4B;Traes_3AS_FC23F0238;Traes_7BS_B71279232;Traes_1AL_AE0622D50;Traes_5AL_321A1699E;Traes_7DS_9A2080268;Traes_3B_045CDD894
phosphofructokinase	AT4G32840.1	Traes_2AL_4885854CD;Traes_3B_46E456123;Traes_1DL_B4DC963C4;Traes_5AL_321A1699E;Traes_3AL_7CC0C8632;Traes_5BL_D12151D1D;Traes_3DL_E92CE748D;Traes_2BL_0ED5DCF4B;Traes_3AS_FC23F0238;Traes_7BS_B71279232;Traes_1AL_AE0622D50;Traes_5DL_27372150C;Traes_7DS_9A2080268;Traes_3B_045CDD894
phosphofructokinase	AT4G26270.1	Traes_2AL_4885854CD;Traes_3B_46E456123;Traes_1DL_B4DC963C4;Traes_5DL_27372150C;Traes_3AL_7CC0C8632;Traes_5BL_D12151D1D;Traes_3DL_E92CE748D;Traes_2BL_0ED5DCF4B;Traes_3AS_FC23F0238;Traes_7BS_B71279232;Traes_1AL_AE0622D50;Traes_5AL_321A1699E;Traes_7DS_9A2080268;Traes_3B_045CDD894
aldolase	AT2G36460.1	Traes_5BS_017F8702A;Traes_3B_E653839AD1;Traes_3AL_441C0AE1B;Traes_7DL_439F5CB72;Traes_3B_9C144DF1F;Traes_5BS_DB59E1AE8;Traes_5DS_D693664F7;Traes_3AL_E9A97403A;Traes_4DS_F311D64BE
aldolase	AT2G21330.1	Traes_5BS_017F8702A;Traes_3B_E653839AD1;Traes_3AL_441C0AE1B;Traes_5BS_DB59E1AE8;Traes_5DS_D693664F7;Traes_4BS_D12DBE6D3;Traes_3B_9C144DF1F;Traes_3AL_E9A97403A;Traes_7DL_439F5CB72;Traes_3B_9769F92BC;Traes_4AL_C3729F680;Traes_3DL_2AAF732B7;Traes_4DS_1C3F09598;Traes_3DS_D42FCD586;Traes_4DS_F311D64BE
aldolase	AT4G38970.1	Traes_5BS_017F8702A;Traes_3B_E653839AD1;Traes_3AL_441C0AE1B;Traes_5BS_DB59E1AE8;Traes_5DS_D693664F7;Traes_4BS_D12DBE6D3;Traes_7DL_439F5CB72;Traes_3B_9C144DF1F;Traes_3B_9769F92BC;Traes_4AL_C3729F680;Traes_3AL_E9A97403A;Traes_3DS_D42FCD586;Traes_4DS_F311D64BE
aldolase	AT3G52930.1	Traes_3B_E653839AD1;Traes_3AL_441C0AE1B;Traes_5BS_DB59E1AE8;Traes_3B_9C144DF1F;Traes_7DL_439F5CB72;Traes_3AL_E9A97403A;Traes_4DS_F311D64BE
aldolase	AT5G03690.1	Traes_3B_E653839AD1;Traes_3AL_441C0AE1B;Traes_5BS_DB59E1AE8;Traes_3B_9C144DF1F;Traes_7DL_439F5CB72;Traes_3AL_E9A97403A;Traes_4DS_F311D64BE
aldolase	AT2G36460.2	Traes_5BS_017F8702A;Traes_3B_E653839AD1;Traes_3AL_441C0AE1B;Traes_7DL_439F5CB72;Traes_3B_9C144DF1F;Traes_5BS_DB59E1AE8;Traes_5DS_D693664F7;Traes_3AL_E9A97403A;Traes_4DS_F311D64BE
aldolase	AT4G38970.2	Traes_5BS_017F8702A;Traes_3B_E653839AD1;Traes_3AL_441C0AE1B;Traes_5BS_DB59E1AE8;Traes_5DS_D693664F7;Traes_4BS_D12DBE6D3;Traes_7DL_439F5CB72;Traes_3B_9C144DF1F;Traes_3B_9769F92BC;Traes_4AL_C3729F680;Traes_3AL_E9A97403A;Traes_3DS_D42FCD586;Traes_4DS_F311D64BE
aldolase	AT2G21330.3	Traes_5BS_017F8702A;Traes_3B_E653839AD1;Traes_3AL_441C0AE1B;Traes_5BS_DB59E1AE8;Traes_5DS_D693664F7;Traes_4BS_D12DBE6D3;Traes_3B_9C144DF1F;Traes_3AL_E9A97403A;Traes_7DL_439F5CB72;Traes_3B_9769F92BC;Traes_4AL_C3729F680;Traes_3DL_2AAF732B7;Traes_4DS_1C3F09598;Traes_3DS_D42FCD586;Traes_4DS_F311D64BE
aldolase	AT2G21330.2	Traes_5BS_017F8702A;Traes_3B_E653839AD1;Traes_3AL_441C0AE1B;Traes_5BS_DB59E1AE8;Traes_5DS_D693664F7;Traes_4BS_D12DBE6D3;Traes_3B_9C144DF1F;Traes_3AL_E9A97403A;Traes_7DL_439F5CB72;Traes_3B_9769F92BC;Traes_4AL_C3729F680;Traes_3DL_2AAF732B7;Traes_4DS_1C3F09598;Traes_3DS_D42FCD586;Traes_4DS_F311D64BE
aldolase	AT4G26530.2	Traes_3B_E653839AD1;Traes_3AL_441C0AE1B;Traes_5BS_DB59E1AE8;Traes_7DL_439F5CB72;Traes_3B_9C144DF1F;Traes_3B_9769F92BC;Traes_3AL_E9A97403A
aldolase	AT5G03690.2	Traes_3B_E653839AD1;Traes_3AL_441C0AE1B;Traes_5BS_DB59E1AE8;Traes_3B_9C144DF1F;Traes_7DL_439F5CB72;Traes_3AL_E9A97403A;Traes_4DS_F311D64BE
aldolase	AT4G26530.1	Traes_3B_E653839AD1;Traes_3AL_441C0AE1B;Traes_5BS_DB59E1AE8;Traes_7DL_439F5CB72;Traes_3B_9C144DF1F;Traes_3B_9769F92BC;Traes_3AL_E9A97403A
aldolase	AT4G26520.1	Traes_3B_E653839AD1;Traes_3AL_441C0AE1B;Traes_5BS_DB59E1AE8;Traes_7DL_439F5CB72;Traes_3B_9C144DF1F;Traes_3AL_E9A97403A;Traes_4DS_F311D64BE
aldolase	AT2G01140.1	Traes_5BS_017F8702A;Traes_3B_E653839AD1;Traes_3AL_441C0AE1B;Traes_5BS_DB59E1AE8;Traes_4AL_C3729F680;Traes_4BS_D12DBE6D3;Traes_7DL_439F5CB72;Traes_3B_9C144DF1F;Traes_3B_9769F92BC;Traes_5DS_D693664F7;Traes_3AL_E9A97403A;Traes_3DS_D42FCD586;Traes_4DS_F311D64BE
glycerin3adlehyde_dhydrogenase	AT1G32060	Traes_6AL_7C6EE2D46;Traes_6BL_4660848A8;Traes_6DL_22C536081
glycerin3adlehyde_dhydrogenase	AT1G13440	Traes_6BS_970784007;Traes_4DS_A3B293612;Traes_6AL_174253A751;Traes_6DL_B3AD4834A;Traes_7DL_961822B36;Traes_1AS_24D49363B;Traes_7AL_226028C17;Traes_4DL_06EF3E3A2;Traes_7DL_ADFCB28B3;Traes_2AL_783CF383F;Traes_6AL_174253A75;Traes_4DS_5E720DFF7;Traes_2BL_5D64E8C87;Traes_6BL_B95E66E93;Traes_7AL_D93FC054C;Traes_6AS_D1274A812;Traes_7BL_A38105EC0;Traes_6DS_5F1004AAF;Traes_7BL_D5E233F60
glycerin3adlehyde_dhydrogenase	AT3G62410	Traes_4DS_4913C53CF;Traes_4DS_574907BCD;Traes_4AS_E612DC841;Traes_4DS_39EA26B09;Traes_4DS_485EE34E6;Traes_4DL_6041ECB9A
glycerin3adlehyde_dhydrogenase	AT1G13440.2	Traes_6BS_970784007;Traes_4DS_A3B293612;Traes_6AL_174253A751;Traes_6DL_B3AD4834A;Traes_7DL_961822B36;Traes_1AS_24D49363B;Traes_7AL_226028C17;Traes_4DL_06EF3E3A2;Traes_7DL_ADFCB28B3;Traes_2AL_783CF383F;Traes_6AL_174253A75;Traes_4DS_5E720DFF7;Traes_2BL_5D64E8C87;Traes_6BL_B95E66E93;Traes_7AL_D93FC054C;Traes_6AS_D1274A812;Traes_7BL_A38105EC0;Traes_6DS_5F1004AAF;Traes_7BL_D5E233F60
glycerin3adlehyde_dhydrogenase	AT2G47400.1	Traes_2DS_7FA2B76541;Traes_4DS_4913C53CF;Traes_4DS_574907BCD;Traes_4AS_E612DC841;Traes_2AS_2E706E893;Traes_4DS_39EA26B09;Traes_2BS_0E6D454B0;Traes_4DS_485EE34E6;Traes_4BL_7FC8FF797;Traes_4DL_6041ECB9A
glycerin3adlehyde_dhydrogenase	AT1G12900	Traes_6BS_970784007;Traes_6DL_B3AD4834A;Traes_6AL_174253A751;Traes_2AL_783CF383F;Traes_1AS_24D49363B;Traes_7AL_226028C17;Traes_4DL_5612CF456;Traes_4DS_5E720DFF7;Traes_7DL_ADFCB28B3;Traes_7DL_961822B36;Traes_6AL_174253A75;Traes_6DS_5F1004AAF;Traes_2BL_5D64E8C87;Traes_7BL_D5E233F60;Traes_6BL_B95E66E93;Traes_7AL_D93FC054C;Traes_6AS_D1274A812;Traes_7BL_A38105EC0;Traes_4DL_06EF3E3A2
glycerin3adlehyde_dhydrogenase	AT3G26650	Traes_6BS_970784007;Traes_6DL_B3AD4834A;Traes_6AL_174253A751;Traes_2AL_783CF383F;Traes_1AS_24D49363B;Traes_7AL_226028C17;Traes_4DL_5612CF456;Traes_4DS_5E720DFF7;Traes_7DL_ADFCB28B3;Traes_7DL_961822B36;Traes_6AL_174253A75;Traes_6DS_5F1004AAF;Traes_2BL_5D64E8C87;Traes_6BL_B95E66E93;Traes_7AL_D93FC054C;Traes_6AS_D1274A812;Traes_7BL_A38105EC0;Traes_4DL_06EF3E3A2
glycerin3adlehyde_dhydrogenase	AT1G12900	Traes_6BS_970784007;Traes_6DL_B3AD4834A;Traes_6AL_174253A751;Traes_2AL_783CF383F;Traes_1AS_24D49363B;Traes_7AL_226028C17;Traes_4DL_5612CF456;Traes_4DS_5E720DFF7;Traes_7DL_ADFCB28B3;Traes_7DL_961822B36;Traes_6AL_174253A75;Traes_6DS_5F1004AAF;Traes_2BL_5D64E8C87;Traes_7BL_D5E233F60;Traes_6BL_B95E66E93;Traes_7AL_D93FC054C;Traes_6AS_D1274A812;Traes_7BL_A38105EC0;Traes_4DL_06EF3E3A2
glycerin3adlehyde_dhydrogenase	AT3G26650	Traes_6BS_970784007;Traes_6DL_B3AD4834A;Traes_6AL_174253A751;Traes_2AL_783CF383F;Traes_1AS_24D49363B;Traes_7AL_226028C17;Traes_4DL_5612CF456;Traes_4DS_5E720DFF7;Traes_7DL_ADFCB28B3;Traes_7DL_961822B36;Traes_6AL_174253A75;Traes_6DS_5F1004AAF;Traes_2BL_5D64E8C87;Traes_6BL_B95E66E93;Traes_7AL_D93FC054C;Traes_6AS_D1274A812;Traes_7BL_A38105EC0;Traes_4DL_06EF3E3A2
glycerin3adlehyde_dhydrogenase	AT3G04120	Traes_6BS_970784007;Traes_4DS_A3B293612;Traes_6AL_174253A751;Traes_6DL_B3AD4834A;Traes_7DL_961822B36;Traes_1AS_24D49363B;Traes_7AL_226028C17;Traes_4DL_06EF3E3A2;Traes_7DL_ADFCB28B3;Traes_2AL_783CF383F;Traes_6AL_174253A75;Traes_4DS_5E720DFF7;Traes_2BL_5D64E8C87;Traes_6BL_B95E66E93;Traes_7AL_D93FC054C;Traes_6AS_D1274A812;Traes_7BL_A38105EC0;Traes_6DS_5F1004AAF;Traes_7BL_D5E233F60
glycerin3adlehyde_dhydrogenase	AT3G04120	Traes_6BS_970784007;Traes_4DS_A3B293612;Traes_6AL_174253A751;Traes_6DL_B3AD4834A;Traes_7DL_961822B36;Traes_1AS_24D49363B;Traes_7AL_226028C17;Traes_4DL_06EF3E3A2;Traes_7DL_ADFCB28B3;Traes_2AL_783CF383F;Traes_6AL_174253A75;Traes_4DS_5E720DFF7;Traes_2BL_5D64E8C87;Traes_6BL_B95E66E93;Traes_7AL_D93FC054C;Traes_6AS_D1274A812;Traes_7BL_A38105EC0;Traes_6DS_5F1004AAF;Traes_7BL_D5E233F60
glycerin3adlehyde_dhydrogenase	AT1G79530	Traes_6BS_970784007;Traes_6DL_B3AD4834A;Traes_6AL_174253A751;Traes_7DL_961822B36;Traes_1AS_24D49363B;Traes_7AL_226028C17;Traes_4DL_5612CF456;Traes_4DS_5E720DFF7;Traes_7DL_ADFCB28B3;Traes_2AL_783CF383F;Traes_6AL_174253A75;Traes_6DS_5F1004AAF;Traes_2BL_5D64E8C87;Traes_6BL_B95E66E93;Traes_7AL_D93FC054C;Traes_6AS_D1274A812;Traes_7BL_A38105EC0
phosphoglyceratkinase	AT3G12780.1	Traes_6AS_F9E75ED21;Traes_6BS_7508E51F3;Traes_6DS_CDB16CE3F;Traes_1AL_672A850FF;Traes_1DL_14CCD1497;Traes_1DL_FEBB0E723;Traes_1AL_7C91EF27D
phosphoglyceratkinase	AT1G56190.1	Traes_6AS_F9E75ED21;Traes_6BS_7508E51F3;Traes_6DS_CDB16CE3F;Traes_1AL_672A850FF;Traes_1DL_14CCD1497;Traes_1DL_FEBB0E723;Traes_1AL_7C91EF27D
phosphoglyceratkinase	AT1G79550.2	Traes_6AS_F9E75ED21;Traes_6BS_7508E51F3;Traes_6DS_CDB16CE3F;Traes_1AL_672A850FF;Traes_1DL_14CCD1497;Traes_1DL_FEBB0E723;Traes_1AL_7C91EF27D
phosphoglyceratkinase	AT1G56190.2	Traes_6AS_F9E75ED21;Traes_6BS_7508E51F3;Traes_6DS_CDB16CE3F;Traes_1AL_672A850FF;Traes_1DL_14CCD1497;Traes_1DL_FEBB0E723;Traes_1AL_7C91EF27D
phosphoglyceratkinase	AT1G79550	Traes_6AS_F9E75ED21;Traes_6BS_7508E51F3;Traes_6DS_CDB16CE3F;Traes_1AL_672A850FF;Traes_1DL_14CCD1497;Traes_1DL_FEBB0E723;Traes_1AL_7C91EF27D
phosphoglycerate_mutase	AT1G09780.1	Traes_4BL_3A819B961;Traes_4AS_B1E660CB61;Traes_3B_C0F416702;Traes_4AS_B1E660CB6;Traes_3AL_6771AB197;Traes_3DL_1C32EC971
phosphoglycerate_mutase	AT3G08590.1	Traes_4BL_3A819B961;Traes_4AS_B1E660CB61;Traes_3B_C0F416702;Traes_4AS_B1E660CB6;Traes_3AL_6771AB197;Traes_3DL_1C32EC971
phosphoglycerate_mutase	AT1G22170.1	Traes_5BL_4BD236405;Traes_6BL_01DF926F1;Traes_7BS_BA937B73D;Traes_6AL_7CCBA3120;Traes_6DL_6286CEC01;Traes_7DS_7BDA0EDD6
phosphoglycerate_mutase	AT1G78050.1	Traes_6DL_6286CEC01;Traes_7DS_7BDA0EDD6;Traes_7BS_BA937B73D;Traes_6AL_7CCBA3120;Traes_6BL_01DF926F1
phosphoglycerate_mutase	AT3G50520.1	Traes_5DL_45B56AC1F;Traes_4BS_2966F5332;Traes_4AL_F734C08BB;Traes_5BL_4BD236405;Traes_1DS_87CA06255;Traes_6AS_912DA59AA;Traes_4AS_F3347C96F;Traes_6DS_0D9BB546D;Traes_6BS_7965FEB75;Traes_6DL_6286CEC01;Traes_6BL_01DF926F1;Traes_4DS_1860220B9;Traes_4BL_48FA0485E;Traes_6AL_7CCBA3120;Traes_5AL_11DB60727
phosphoglycerate_mutase	AT3G08590.2	Traes_4BL_3A819B961;Traes_4AS_B1E660CB61;Traes_3B_C0F416702;Traes_4AS_B1E660CB6;Traes_3AL_6771AB197;Traes_3DL_1C32EC971
phosphoglycerate_mutase	AT3G30841.1	Traes_5BS_4E3E1D92D;Traes_5AS_C652AA2FE;Traes_5DS_4ED92D483
phosphoglycerate_mutase	AT5G04120.1	Traes_5DL_45B56AC1F;Traes_4BS_2966F5332;Traes_4AL_F734C08BB;Traes_5BL_4BD236405;Traes_1DS_87CA06255;Traes_6AS_912DA59AA;Traes_4AS_F3347C96F;Traes_6DS_0D9BB546D;Traes_6BS_7965FEB75;Traes_4DS_1860220B9;Traes_4BL_48FA0485E
phosphoglycerate_mutase	AT4G09520.1	Traes_5BS_4E3E1D92D;Traes_5AS_C652AA2FE;Traes_5DS_4ED92D483
enolase	AT2G29560.1	Traes_5DS_6429161E7;Traes_5AS_116663495;Traes_5AS_65F724936;Traes_4BL_96B88762B;Traes_4AS_794263F92;Traes_5BS_FF89E832D;Traes_5AL_AB5831D39;Traes_5BS_F56E72D93;Traes_5DS_D4BB47BEB;Traes_5BL_B4537ED84;Traes_4DL_B3182F456;Traes_7DS_425ED0B6D;Traes_5DL_3AB7E0962
enolase	AT2G36530.1	Traes_5DS_6429161E7;Traes_5AS_116663495;Traes_5AS_65F724936;Traes_4BL_96B88762B;Traes_5DL_3AB7E0962;Traes_7AS_ED5778D91;Traes_5BS_FF89E832D;Traes_5AL_AB5831D39;Traes_5BS_F56E72D93;Traes_5DS_D4BB47BEB;Traes_5BL_B4537ED84;Traes_4DL_B3182F456;Traes_7DS_425ED0B6D;Traes_4AS_794263F92
enolase	AT1G74030.1	Traes_4AL_F445168BE;Traes_5DS_6429161E7;Traes_5AS_116663495;Traes_5AS_65F724936;Traes_4BL_96B88762B;Traes_5DL_3AB7E0962;Traes_5BS_FF89E832D;Traes_5AL_AB5831D39;Traes_5BS_F56E72D93;Traes_5DS_D4BB47BEB;Traes_5BL_B4537ED84;Traes_4DL_B3182F456;Traes_7DS_425ED0B6D;Traes_4AS_794263F92
pyruvatekinase	AT3G22960	Traes_2BS_167A31F21;Traes_3B_5C008399F;Traes_3AL_81435CD25;Traes_1AL_0815BD32E;Traes_3DL_1174C3707;Traes_3AS_5E5EA077A;Traes_2DS_895D44BD6;Traes_4BS_23B3F9BB5;Traes_4DL_7AAB94AC2;Traes_1DL_C49D3DA38;Traes_1BL_9908E325A;Traes_4DS_04FD1AFDB;Traes_4AL_ED73F0443;Traes_4AS_E2173AB1D;Traes_3B_631CEF092
pyruvatekinase	AT5G52920	Traes_2BS_167A31F21;Traes_3B_5C008399F;Traes_3AL_81435CD25;Traes_1AL_0815BD32E;Traes_3DL_1174C3707;Traes_3DS_116082A6F;Traes_3AS_5E5EA077A;Traes_2DS_895D44BD6;Traes_4BS_23B3F9BB5;Traes_4DL_7AAB94AC2;Traes_1DL_C49D3DA38;Traes_1BL_9908E325A;Traes_4DS_04FD1AFDB;Traes_4AL_ED73F0443;Traes_4AS_E2173AB1D;Traes_3B_631CEF092
pyruvatekinase	AT3G55650.1	Traes_5DL_FAF23C705;Traes_3B_631CEF092;Traes_3AL_81435CD25;Traes_1AL_0815BD32E;Traes_3DL_1174C3707;Traes_2AL_D6D188AA7;Traes_2BL_9B9195C2E;Traes_1DL_C49D3DA38;Traes_3AS_5E5EA077A;Traes_5BL_6E109E397;Traes_3DS_116082A6F;Traes_4DS_95156451B;Traes_4DL_7AAB94AC2;Traes_4BL_1BBF712A1;Traes_4BS_A1CB7E67A;Traes_4AS_E2173AB1D;Traes_3B_5C008399F;Traes_5AL_89F608111
pyruvatekinase	AT5G56350.1	Traes_5DL_FAF23C705;Traes_3AL_81435CD25;Traes_1AL_0815BD32E;Traes_3DL_1174C3707;Traes_2AL_D6D188AA7;Traes_2BL_9B9195C2E;Traes_1DL_C49D3DA38;Traes_3AS_5E5EA077A;Traes_5BL_6E109E397;Traes_3DS_116082A6F;Traes_4DS_95156451B;Traes_4DL_7AAB94AC2;Traes_1BL_9908E325A;Traes_4BL_1BBF712A1;Traes_4BS_A1CB7E67A;Traes_4AS_E2173AB1D;Traes_3B_5C008399F;Traes_5AL_89F608111;Traes_4AL_CD83E86BE
pyruvatekinase	AT5G63680.1	Traes_5DL_FAF23C705;Traes_1AL_0815BD32E;Traes_2AL_D6D188AA7;Traes_2BL_9B9195C2E;Traes_1DL_C49D3DA38;Traes_3AS_5E5EA077A;Traes_5BL_6E109E397;Traes_3DS_116082A6F;Traes_4DS_95156451B;Traes_4DL_7AAB94AC2;Traes_1BL_9908E325A;Traes_4BL_1BBF712A1;Traes_4BS_A1CB7E67A;Traes_4AS_E2173AB1D;Traes_3B_5C008399F;Traes_5AL_89F608111
pyruvatekinase	AT3G25960.1	Traes_5DL_FAF23C705;Traes_3B_631CEF092;Traes_3AL_81435CD25;Traes_1AL_0815BD32E;Traes_3DL_1174C3707;Traes_2AL_D6D188AA7;Traes_2BL_9B9195C2E;Traes_1DL_C49D3DA38;Traes_3AS_5E5EA077A;Traes_5BL_6E109E397;Traes_3DS_116082A6F;Traes_4DS_95156451B;Traes_4DL_7AAB94AC2;Traes_4BL_1BBF712A1;Traes_4BS_A1CB7E67A;Traes_4AS_E2173AB1D;Traes_3B_5C008399F;Traes_5AL_89F608111
pyruvatekinase	AT4G26390.1	Traes_5DL_FAF23C705;Traes_3B_631CEF092;Traes_3AL_81435CD25;Traes_1AL_0815BD32E;Traes_3DL_1174C3707;Traes_2AL_D6D188AA7;Traes_2BL_9B9195C2E;Traes_1DL_C49D3DA38;Traes_3AS_5E5EA077A;Traes_5BL_6E109E397;Traes_3DS_116082A6F;Traes_4DS_95156451B;Traes_4DL_7AAB94AC2;Traes_4BL_1BBF712A1;Traes_4BS_A1CB7E67A;Traes_4AS_E2173AB1D;Traes_3B_5C008399F;Traes_5AL_89F608111
pyruvatekinase	AT3G55810.1	Traes_5DL_FAF23C705;Traes_3B_631CEF092;Traes_3DL_1174C3707;Traes_2AL_D6D188AA7;Traes_2BL_9B9195C2E;Traes_1DL_C49D3DA38;Traes_3AS_5E5EA077A;Traes_3DS_116082A6F;Traes_4DS_95156451B;Traes_4DL_7AAB94AC2;Traes_1BL_9908E325A;Traes_4BL_1BBF712A1;Traes_4BS_A1CB7E67A;Traes_4AS_E2173AB1D;Traes_3B_5C008399F;Traes_5AL_89F608111;Traes_4AL_CD83E86BE
pyruvatekinase	AT2G36580.1	Traes_5DL_FAF23C705;Traes_4AL_CD83E86BE;Traes_3DS_116082A6F;Traes_3AS_5E5EA077A;Traes_5BL_6E109E397;Traes_2BL_9B9195C2E;Traes_4DS_95156451B;Traes_4BS_A1CB7E67A;Traes_2AL_D6D188AA7;Traes_4BL_1BBF712A1;Traes_4DL_7AAB94AC2;Traes_5AL_89F608111;Traes_3B_5C008399F;Traes_4AS_E2173AB1D
pyruvatekinase	AT3G04050.1	Traes_5DL_FAF23C705;Traes_3B_631CEF092;Traes_3AL_81435CD25;Traes_1AL_0815BD32E;Traes_3DL_1174C3707;Traes_2AL_D6D188AA7;Traes_2BL_9B9195C2E;Traes_1DL_C49D3DA38;Traes_3AS_5E5EA077A;Traes_5BL_6E109E397;Traes_3DS_116082A6F;Traes_2DS_895D44BD6;Traes_4DS_95156451B;Traes_4DL_7AAB94AC2;Traes_4BL_1BBF712A1;Traes_4BS_A1CB7E67A;Traes_4AS_E2173AB1D;Traes_3B_5C008399F;Traes_5AL_89F608111
pyruvatekinase	AT3G49160.1	NA
pyruvatekinase	AT5G08570.1	Traes_5DL_FAF23C705;Traes_1AL_0815BD32E;Traes_2AL_D6D188AA7;Traes_3DS_116082A6F;Traes_1DL_C49D3DA38;Traes_3AS_5E5EA077A;Traes_5BL_6E109E397;Traes_2BL_9B9195C2E;Traes_4DS_95156451B;Traes_4DL_7AAB94AC2;Traes_1BL_9908E325A;Traes_4BL_1BBF712A1;Traes_4BS_A1CB7E67A;Traes_4AS_E2173AB1D;Traes_3B_5C008399F;Traes_5AL_89F608111
pyruvatekinase	AT3G52990.1	Traes_5DL_FAF23C705;Traes_4AL_CD83E86BE;Traes_2BL_9B9195C2E;Traes_3AS_5E5EA077A;Traes_5BL_6E109E397;Traes_3DS_116082A6F;Traes_4DS_95156451B;Traes_4BS_A1CB7E67A;Traes_2AL_D6D188AA7;Traes_4BL_1BBF712A1;Traes_4DL_7AAB94AC2;Traes_5AL_89F608111;Traes_3B_5C008399F;Traes_4AS_E2173AB1D
pyruvatekinase	AT3G52990.2	Traes_5DL_FAF23C705;Traes_4AL_CD83E86BE;Traes_2BL_9B9195C2E;Traes_3AS_5E5EA077A;Traes_5BL_6E109E397;Traes_3DS_116082A6F;Traes_4DS_95156451B;Traes_4BS_A1CB7E67A;Traes_2AL_D6D188AA7;Traes_4BL_1BBF712A1;Traes_4DL_7AAB94AC2;Traes_5AL_89F608111;Traes_3B_5C008399F;Traes_4AS_E2173AB1D
pyruvatekinase	AT1G32440	Traes_2BS_167A31F21;Traes_3B_5C008399F;Traes_3AL_81435CD25;Traes_1AL_0815BD32E;Traes_2AS_72C78A7E3;Traes_3DL_1174C3707;Traes_3AS_5E5EA077A;Traes_2DS_895D44BD6;Traes_4BS_23B3F9BB5;Traes_4DL_7AAB94AC2;Traes_1DL_C49D3DA38;Traes_1BL_9908E325A;Traes_4DS_04FD1AFDB;Traes_4AL_ED73F0443;Traes_4AS_E2173AB1D;Traes_3B_631CEF092
PEP_carboxylase	AT1G68750.1	Traes_5BL_6642E2A8B;Traes_5AL_65FC8CBE2;Traes_3AL_681758236;Traes_3B_67E88295A;Traes_5DL_DA19E2C89
PEP_carboxylase	AT1G53310.3	Traes_3AL_681758236;Traes_3DL_A62754CCA;Traes_6DL_F4B07D18B;Traes_7DL_FE457F7CD;Traes_5DL_DA19E2C89;Traes_5AL_65FC8CBE2;Traes_6AS_C1BA35408;Traes_6BL_32AC50975;Traes_5BL_6642E2A8B;Traes_3B_4F76D41C5
PEP_carboxylase	AT1G53310.2	Traes_3AL_681758236;Traes_3DL_A62754CCA;Traes_6DL_F4B07D18B;Traes_7DL_FE457F7CD;Traes_5DL_DA19E2C89;Traes_5AL_65FC8CBE2;Traes_6AS_C1BA35408;Traes_6BL_32AC50975;Traes_5BL_6642E2A8B;Traes_3B_4F76D41C5
PEP_carboxylase	AT2G42600.1	Traes_3AL_681758236;Traes_3DL_A62754CCA;Traes_6DL_F4B07D18B;Traes_7DL_FE457F7CD;Traes_5DL_DA19E2C89;Traes_5AL_65FC8CBE2;Traes_6AS_C1BA35408;Traes_6BL_32AC50975;Traes_5BL_6642E2A8B;Traes_3B_4F76D41C5
PEP_carboxylase	AT3G14940	Traes_3AL_681758236;Traes_3DL_A62754CCA;Traes_6DL_F4B07D18B;Traes_7DL_FE457F7CD;Traes_5DL_DA19E2C89;Traes_5AL_65FC8CBE2;Traes_6AS_C1BA35408;Traes_6BL_32AC50975;Traes_5BL_6642E2A8B;Traes_3B_4F76D41C5
PEP_carboxylase	AT1G53310	Traes_3AL_681758236;Traes_3DL_A62754CCA;Traes_6DL_F4B07D18B;Traes_7DL_FE457F7CD;Traes_5DL_DA19E2C89;Traes_5AL_65FC8CBE2;Traes_6AS_C1BA35408;Traes_6BL_32AC50975;Traes_5BL_6642E2A8B;Traes_3B_4F76D41C5
PEP_carboxylase	AT2G42600	Traes_3AL_681758236;Traes_3DL_A62754CCA;Traes_6DL_F4B07D18B;Traes_7DL_FE457F7CD;Traes_5DL_DA19E2C89;Traes_5AL_65FC8CBE2;Traes_6AS_C1BA35408;Traes_6BL_32AC50975;Traes_5BL_6642E2A8B;Traes_3B_4F76D41C5
pyruvate_dehydrogenase	AT1G59900.1	Traes_2DS_1966D084E;Traes_5DL_A352668BD;Traes_2BS_D7F40DF36;Traes_5BL_BCA9D4B2F;Traes_4BS_F66ADAFF1;Traes_2AS_F485758C1;Traes_5AS_96A151FEB
pyruvate_dehydrogenase	AT1G30120.1	Traes_6AS_2BE75B8ED;Traes_5AL_0B9E87942;Traes_7BS_DFBCA4DDF;Traes_5BL_904E192A8;Traes_5DL_DD86DDE40;Traes_5BL_14C8FE0DE;Traes_7DS_CFC7B03D6;Traes_5DS_EA0298870;Traes_5AS_623769AFD;Traes_5BS_2EA0CC1F2;Traes_6DS_D6F7C7A2A;Traes_5DL_25F31ADE4
pyruvate_dehydrogenase	AT1G24180.1	Traes_2DS_1966D084E;Traes_5DL_A352668BD;Traes_2BS_D7F40DF36;Traes_5BL_BCA9D4B2F;Traes_4BS_F66ADAFF1;Traes_2AS_F485758C1;Traes_5AS_96A151FEB
pyruvate_dehydrogenase	AT1G01090.1	Traes_2DS_1966D084E;Traes_5DL_A352668BD;Traes_2BS_D7F40DF36;Traes_5BL_BCA9D4B2F;Traes_4BS_F66ADAFF1;Traes_2AS_F485758C1;Traes_5AS_96A151FEB
pyruvate_dehydrogenase	AT5G50850.1	Traes_5DS_EA0298870;Traes_5AL_0B9E87942;Traes_7BS_DFBCA4DDF;Traes_5DL_DD86DDE40;Traes_5BL_14C8FE0DE;Traes_7DS_CFC7B03D6;Traes_5BL_904E192A8;Traes_6AS_2BE75B8ED;Traes_5AS_623769AFD;Traes_5BS_2EA0CC1F2;Traes_6DS_D6F7C7A2A;Traes_5DL_25F31ADE4
pyruvate_dehydrogenase	AT2G34590.1	Traes_6AS_2BE75B8ED;Traes_5AL_0B9E87942;Traes_7BS_DFBCA4DDF;Traes_5BL_904E192A8;Traes_5DL_DD86DDE40;Traes_5BL_14C8FE0DE;Traes_7DS_CFC7B03D6;Traes_5DS_EA0298870;Traes_5AS_623769AFD;Traes_5BS_2EA0CC1F2;Traes_6DS_D6F7C7A2A;Traes_5DL_25F31ADE4
citrate_synthase	AT3G58740.1	Traes_5DL_E6D11E867;Traes_6AS_88CAD88F3;Traes_6BS_682497935;Traes_5AL_1F730D0C4;Traes_6DS_1C754D431
citrate_synthase	AT3G60100.1	Traes_5DL_E6D11E867;Traes_6BS_682497935;Traes_6AS_88CAD88F3;Traes_6DS_1C754D431;Traes_5AL_1F730D0C4
citrate_synthase	AT2G44350.1	Traes_6BS_682497935;Traes_6AS_88CAD88F3;Traes_6DS_1C754D431;Traes_5DL_E6D11E867;Traes_5AL_1F730D0C4
citrate_synthase	AT2G44350.2	Traes_6BS_682497935;Traes_6AS_88CAD88F3;Traes_6DS_1C754D431;Traes_5DL_E6D11E867;Traes_5AL_1F730D0C4
citrate_synthase	AT3G58750.1	Traes_5DL_E6D11E867;Traes_6AS_88CAD88F3;Traes_6DS_1C754D431;Traes_5AL_1F730D0C4;Traes_6BS_682497935
citrate_synthase	AT2G42790.1	Traes_5DL_E6D11E867;Traes_6AS_88CAD88F3;Traes_6DS_1C754D431;Traes_5AL_1F730D0C4;Traes_6BS_682497935
aconitase	AT5G54950.1	Traes_4BL_F7AFF4D6C;Traes_4DL_3D374FF4C;Traes_3B_B6A0537FA;Traes_6DL_D3A3D1384;Traes_3DS_EAC6083C1;Traes_6BL_4704FF2B4;Traes_5AL_5A3A592D9;Traes_6AL_28CCA7F5D;Traes_7BS_B2B2B5D1A;Traes_7AS_60F755E22
aconitase	AT4G35830.2	Traes_7DS_8C23DD4C2;Traes_3DS_0A1F1EDD5;Traes_4BL_F7AFF4D6C;Traes_4DL_3D374FF4C;Traes_3B_B6A0537FA;Traes_6DL_D3A3D1384;Traes_6BL_4704FF2B4;Traes_5AL_5A3A592D9;Traes_6AL_28CCA7F5D;Traes_7AS_60F755E22
aconitase	AT4G35830	Traes_7DS_8C23DD4C2;Traes_3DS_0A1F1EDD5;Traes_4BL_F7AFF4D6C;Traes_4DL_3D374FF4C;Traes_3B_B6A0537FA;Traes_6DL_D3A3D1384;Traes_6BL_4704FF2B4;Traes_5AL_5A3A592D9;Traes_6AL_28CCA7F5D;Traes_7AS_60F755E22
aconitase	AT4G26970	Traes_7DS_8C23DD4C2;Traes_3DS_0A1F1EDD5;Traes_4BL_F7AFF4D6C;Traes_4DL_3D374FF4C;Traes_3B_B6A0537FA;Traes_6DL_D3A3D1384;Traes_6BL_4704FF2B4;Traes_5AL_5A3A592D9;Traes_6AL_28CCA7F5D;Traes_7AS_60F755E22
aconitase	AT2G05710	Traes_7DS_8C23DD4C2;Traes_3DS_0A1F1EDD5;Traes_4BL_F7AFF4D6C;Traes_4DL_3D374FF4C;Traes_3B_B6A0537FA;Traes_6DL_D3A3D1384;Traes_6BL_4704FF2B4;Traes_5AL_5A3A592D9;Traes_6AL_28CCA7F5D;Traes_7AS_60F755E22
isocitrate_dehydrogenase	AT1G32480.1	Traes_2BL_99D8E10C4;Traes_2DL_AA319AB9D;Traes_2AL_30692AE33;Traes_2DL_5DC29CA02;Traes_6BL_09F719397;Traes_6DL_DC91E760F;Traes_2AL_B4C264AB8;Traes_2AL_F215A8C60;Traes_6DL_5781B284A;Traes_6BL_2D2978AFB;Traes_2BL_B64F61BB8;Traes_6AL_1571A073E;Traes_2BL_6552196A1
isocitrate_dehydrogenase	AT2G17130.2	Traes_2BL_99D8E10C4;Traes_2DL_AA319AB9D;Traes_2AL_30692AE33;Traes_2DL_5DC29CA02;Traes_6BL_09F719397;Traes_6DL_DC91E760F;Traes_2AL_B4C264AB8;Traes_2AL_F215A8C60;Traes_6DL_5781B284A;Traes_6BL_2D2978AFB;Traes_2BL_B64F61BB8;Traes_3B_0B9FADF42;Traes_2BL_6552196A1
isocitrate_dehydrogenase	AT4G35260	Traes_2BL_99D8E10C4;Traes_2DL_AA319AB9D;Traes_2AL_30692AE33;Traes_2DL_5DC29CA02;Traes_6BL_09F719397;Traes_6DL_DC91E760F;Traes_2AL_B4C264AB8;Traes_2AL_F215A8C60;Traes_6DL_5781B284A;Traes_6BL_2D2978AFB;Traes_2BL_B64F61BB8;Traes_2BL_6552196A1
isocitrate_dehydrogenase	AT4G35650	Traes_2BL_99D8E10C4;Traes_2DL_AA319AB9D;Traes_2AL_30692AE33;Traes_2DL_5DC29CA02;Traes_6BL_09F719397;Traes_6DL_DC91E760F;Traes_2AL_B4C264AB8;Traes_2AL_F215A8C60;Traes_6DL_5781B284A;Traes_6BL_2D2978AFB;Traes_2BL_B64F61BB8;Traes_2BL_6552196A1
isocitrate_dehydrogenase	AT2G17130	Traes_2BL_99D8E10C4;Traes_2DL_AA319AB9D;Traes_2AL_30692AE33;Traes_2DL_5DC29CA02;Traes_6BL_09F719397;Traes_6DL_DC91E760F;Traes_2AL_B4C264AB8;Traes_2AL_F215A8C60;Traes_6DL_5781B284A;Traes_6BL_2D2978AFB;Traes_2BL_B64F61BB8;Traes_3B_0B9FADF42;Traes_2BL_6552196A1
isocitrate_dehydrogenase	AT3G09810	Traes_6BL_2D2978AFB;Traes_2DL_5DC29CA02;Traes_2BL_B64F61BB8;Traes_2AL_30692AE33;Traes_2BL_99D8E10C4;Traes_6DL_DC91E760F;Traes_2AL_B4C264AB8;Traes_2AL_F215A8C60;Traes_6DL_5781B284A;Traes_6BL_09F719397;Traes_2DL_AA319AB9D;Traes_2BL_6552196A1
isocitrate_dehydrogenase	AT5G03290	Traes_6BL_2D2978AFB;Traes_2DL_5DC29CA02;Traes_2BL_B64F61BB8;Traes_2AL_30692AE33;Traes_2BL_99D8E10C4;Traes_6DL_DC91E760F;Traes_2AL_B4C264AB8;Traes_2AL_F215A8C60;Traes_6DL_5781B284A;Traes_6BL_09F719397;Traes_2DL_AA319AB9D;Traes_2BL_6552196A1
succinate_dehydrogenase	AT5G66760	Traes_5AL_104BAD095;Traes_2AL_E5DCB4E2E;Traes_6BS_AE8D595A3;Traes_6DS_FA95A32F6;Traes_5DL_FB06824E1;Traes_6AS_0947AE44C;Traes_2DL_7940FBA23;Traes_5BL_25853B117;Traes_2BL_7E665182C
succinate_dehydrogenase	AT5G40650	Traes_7DL_91E866850;Traes_5DL_885A58CBA;Traes_5BL_402FB4A3F
succinate_dehydrogenase	AT5G62575	NA
succinate_dehydrogenase	AT1G47420	Traes_7DS_EA4BE82FD;Traes_2BL_A59C00F48
succinate_dehydrogenase	AT2G46390	NA
succinate_dehydrogenase	AT1G08480	Traes_7DL_84AA2A336;Traes_7BL_AD1C9F218;Traes_7AL_0B424865F
succinate_dehydrogenase	AT3G47833	Traes_5BL_66F4A12B3;Traes_5DL_6F9693CD8
succinate_dehydrogenase	AT5G65165	Traes_5BL_402FB4A3F;Traes_5DL_885A58CBA
succinate_dehydrogenase	AT2G18450	Traes_5AL_104BAD095;Traes_2AL_E5DCB4E2E;Traes_6BS_AE8D595A3;Traes_6DS_FA95A32F6;Traes_5DL_FB06824E1;Traes_6AS_0947AE44C;Traes_2DL_7940FBA23;Traes_5BL_25853B117;Traes_2BL_7E665182C
succinate_dehydrogenase	AT3G27380	Traes_7DL_91E866850;Traes_5DL_885A58CBA;Traes_5BL_402FB4A3F
succinate_dehydrogenase	GQT-2052	NA
succinate_dehydrogenase	GQT-1904	NA
succinate_dehydrogenase	GQT-1323	NA
succinate_dehydrogenase	GQT-1322	NA
succinate_dehydrogenase	GQT-644	NA
succinate_dehydrogenase	AT5G09600	NA
succinate_oxidoreductase	AT5G66760	Traes_5AL_104BAD095;Traes_2AL_E5DCB4E2E;Traes_6BS_AE8D595A3;Traes_6DS_FA95A32F6;Traes_5DL_FB06824E1;Traes_6AS_0947AE44C;Traes_2DL_7940FBA23;Traes_5BL_25853B117;Traes_2BL_7E665182C
succinate_oxidoreductase	AT5G40650	Traes_7DL_91E866850;Traes_5DL_885A58CBA;Traes_5BL_402FB4A3F
succinate_oxidoreductase	AT4G32210	NA
succinate_oxidoreductase	AT2G46505	NA
succinate_oxidoreductase	AT1G47420	Traes_7DS_EA4BE82FD;Traes_2BL_A59C00F48
succinate_oxidoreductase	AT1G08480	Traes_7DL_84AA2A336;Traes_7BL_AD1C9F218;Traes_7AL_0B424865F
succinate_oxidoreductase	AT3G47833	Traes_5BL_66F4A12B3;Traes_5DL_6F9693CD8
succinate_oxidoreductase	AT2G46390	NA
succinate_oxidoreductase	AT5G62575	NA
fumarate_hydratase	AT2G47510	Traes_4AS_2DCA42965;Traes_4BL_C3267759F;Traes_4DL_A8E45AC21
fumarate_hydratase	AT5G50950.2	Traes_4AS_2DCA42965;Traes_4BL_C3267759F;Traes_4DL_A8E45AC21
fumarate_hydratase	AT5G50950.3	Traes_4AS_2DCA42965;Traes_4BL_C3267759F;Traes_4DL_A8E45AC21
fumarate_hydratase	AT2G47510.2	Traes_4AS_2DCA42965;Traes_4BL_C3267759F;Traes_4DL_A8E45AC21
fumarase	AT5G50950	Traes_4AS_2DCA42965;Traes_4BL_C3267759F;Traes_4DL_A8E45AC21
glucose-6-phosphate_dehydrogenase	AT1G09420.2	Traes_2DL_06E6A2543;Traes_6AS_62C3F99C5;Traes_4BL_A33273FF8;Traes_6AL_BFF9BD51D;Traes_4AS_2B3985A65;Traes_6DL_B3FFF94B1;Traes_6DS_C6B1E3EE7;Traes_2AS_67222868A;Traes_2BS_B3A88F254;Traes_2AL_7F64A38C7;Traes_4DL_C32077899
glucose-6-phosphate_dehydrogenase	AT3G27300.3	Traes_2DL_06E6A2543;Traes_6AS_62C3F99C5;Traes_2AS_67222868A;Traes_2BL_BF579ED6B;Traes_6DL_B3FFF94B1;Traes_6DS_C6B1E3EE7;Traes_6AL_BFF9BD51D;Traes_2BS_B3A88F254;Traes_2AL_7F64A38C7;Traes_6BL_E486D0E41
glucose-6-phosphate_dehydrogenase	AT3G27300.2	Traes_2DL_06E6A2543;Traes_6AS_62C3F99C5;Traes_2AS_67222868A;Traes_2BL_BF579ED6B;Traes_6DL_B3FFF94B1;Traes_6DS_C6B1E3EE7;Traes_6AL_BFF9BD51D;Traes_2BS_B3A88F254;Traes_2AL_7F64A38C7;Traes_6BL_E486D0E41
glucose-6-phosphate_dehydrogenase	AT1G09420.1	Traes_2DL_06E6A2543;Traes_6AS_62C3F99C5;Traes_4BL_A33273FF8;Traes_6AL_BFF9BD51D;Traes_4AS_2B3985A65;Traes_6DL_B3FFF94B1;Traes_6DS_C6B1E3EE7;Traes_2AS_67222868A;Traes_2BS_B3A88F254;Traes_2AL_7F64A38C7;Traes_4DL_C32077899
glucose-6-phosphate_dehydrogenase	AT5G35790.1	Traes_2DL_06E6A2543;Traes_6AS_62C3F99C5;Traes_4BL_A33273FF8;Traes_6AL_BFF9BD51D;Traes_4AS_2B3985A65;Traes_6DL_B3FFF94B1;Traes_6DS_C6B1E3EE7;Traes_2BL_BF579ED6B;Traes_2AS_67222868A;Traes_2BS_B3A88F254;Traes_2AL_7F64A38C7;Traes_4DL_C32077899;Traes_6BL_E486D0E41
glucose-6-phosphate_dehydrogenase	AT5G13110.1	Traes_2DL_06E6A2543;Traes_6AS_62C3F99C5;Traes_4BL_A33273FF8;Traes_6AL_BFF9BD51D;Traes_4AS_2B3985A65;Traes_6DL_B3FFF94B1;Traes_6DS_C6B1E3EE7;Traes_2BL_BF579ED6B;Traes_2AS_67222868A;Traes_2BS_B3A88F254;Traes_2AL_7F64A38C7;Traes_4DL_C32077899;Traes_6BL_E486D0E41
glucose-6-phosphate_dehydrogenase	AT5G40760.1	Traes_2DL_06E6A2543;Traes_6AS_62C3F99C5;Traes_2AS_67222868A;Traes_2BL_BF579ED6B;Traes_6DL_B3FFF94B1;Traes_6DS_C6B1E3EE7;Traes_6AL_BFF9BD51D;Traes_2BS_B3A88F254;Traes_2AL_7F64A38C7;Traes_6BL_E486D0E41
glucose-6-phosphate_dehydrogenase	AT3G27300.1	Traes_2DL_06E6A2543;Traes_6AS_62C3F99C5;Traes_2AS_67222868A;Traes_2BL_BF579ED6B;Traes_6DL_B3FFF94B1;Traes_6DS_C6B1E3EE7;Traes_6AL_BFF9BD51D;Traes_2BS_B3A88F254;Traes_2AL_7F64A38C7;Traes_6BL_E486D0E41
glucose-6-phosphate_dehydrogenase	AT1G24280.1	Traes_2DL_06E6A2543;Traes_6AS_62C3F99C5;Traes_4BL_A33273FF8;Traes_6AL_BFF9BD51D;Traes_4AS_2B3985A65;Traes_6DL_B3FFF94B1;Traes_6DS_C6B1E3EE7;Traes_2BL_BF579ED6B;Traes_2AS_67222868A;Traes_2BS_B3A88F254;Traes_2AL_7F64A38C7;Traes_4DL_C32077899;Traes_6BL_E486D0E41
phosphogluconate_dehydrogenase	AT5G41670.1	Traes_3B_1178C3A2A1;Traes_7AS_7D66EF3D3;Traes_7AS_7D66EF3D31
phosphogluconate_dehydrogenase	AT3G02360.2	Traes_3B_1178C3A2A1;Traes_7AS_7D66EF3D3;Traes_7AS_7D66EF3D31
phosphogluconate_dehydrogenase	AT1G64190.1	Traes_3B_1178C3A2A1;Traes_7AS_7D66EF3D3;Traes_7AS_7D66EF3D31
phosphogluconate_dehydrogenase	AT3G02360.1	Traes_3B_1178C3A2A1;Traes_7AS_7D66EF3D3;Traes_7AS_7D66EF3D31
phosphogluconate_dehydrogenase	AT5G41670.2	Traes_3B_1178C3A2A1;Traes_7AS_7D66EF3D3;Traes_7AS_7D66EF3D31
ribose-5-phosphate_isomerase	AT3G04790.1	Traes_5BL_063A12847;Traes_2AS_84EA9C609;Traes_5AL_C14B0076E;Traes_2DS_05A402868;Traes_5DL_E274F1733;Traes_2BL_E198EA9E0;Traes_6AS_26C64A3E5;Traes_2AS_84EA9C6091
ribose-5-phosphate_isomerase	AT1G71100.1	Traes_5BL_063A12847;Traes_2AS_84EA9C609;Traes_5AL_C14B0076E;Traes_2DS_05A402868;Traes_5DL_E274F1733;Traes_2BL_E198EA9E0;Traes_6AS_26C64A3E5;Traes_2AS_84EA9C6091
ribose-5-phosphate_isomerase	AT2G01290.1	Traes_5BL_063A12847;Traes_2AS_84EA9C609;Traes_5AL_C14B0076E;Traes_2DS_05A402868;Traes_5DL_E274F1733;Traes_2BL_E198EA9E0;Traes_6AS_26C64A3E5;Traes_2AS_84EA9C6091
ribulose-phosphate_3-epimerase	AT1G63290.1	Traes_4BL_A25367D68;Traes_5DL_945C02F34;Traes_4DL_D46C3E9EC;Traes_4AS_13C312D8E;Traes_5BL_D1D7E73DE
ribulose-phosphate_3-epimerase	AT3G01850.1	Traes_4BL_A25367D68;Traes_5DL_945C02F34;Traes_4DL_D46C3E9EC;Traes_4AS_13C312D8E;Traes_5BL_D1D7E73DE
ribulose-phosphate_3-epimerase	AT5G61410.1	Traes_4BL_A25367D68;Traes_5DL_945C02F34;Traes_4DL_D46C3E9EC;Traes_4AS_13C312D8E;Traes_5BL_D1D7E73DE
ribulose-phosphate_3-epimerase	AT3G01850.2	Traes_4BL_A25367D68;Traes_5DL_945C02F34;Traes_4DL_D46C3E9EC;Traes_4AS_13C312D8E;Traes_5BL_D1D7E73DE
ribulose-phosphate_3-epimerase	AT5G61410.2	Traes_4BL_A25367D68;Traes_5DL_945C02F34;Traes_4DL_D46C3E9EC;Traes_4AS_13C312D8E;Traes_5BL_D1D7E73DE
transketolase	AT2G45290.1	Traes_2AS_E6E3B4B88;Traes_7DS_42F8FD2BD;Traes_4AL_4C3BBE546
transketolase	AT3G60750.1	Traes_2AS_E6E3B4B88;Traes_7DS_42F8FD2BD;Traes_4AL_4C3BBE546
transketolase	AT3G60750.2	Traes_2AS_E6E3B4B88;Traes_7DS_42F8FD2BD;Traes_4AL_4C3BBE546
transaldolase	AT2G45290.1	Traes_2AS_E6E3B4B88;Traes_7DS_42F8FD2BD;Traes_4AL_4C3BBE546
transaldolase	AT5G13420.1	Traes_3AL_1953CF160;Traes_3DL_32D8BC0CE;Traes_3B_F7B798D01
transaldolase	AT1G12230.2	Traes_7BL_DD673BA6F;Traes_7DL_FCCDB9A46
transaldolase	AT1G12230.1	Traes_7BL_DD673BA6F;Traes_7DL_FCCDB9A46
transketolase	AT2G45290.1	Traes_2AS_E6E3B4B88;Traes_7DS_42F8FD2BD;Traes_4AL_4C3BBE546
transketolase	AT3G60750.2	Traes_2AS_E6E3B4B88;Traes_7DS_42F8FD2BD;Traes_4AL_4C3BBE546
transketolase	AT3G60750.1	Traes_2AS_E6E3B4B88;Traes_7DS_42F8FD2BD;Traes_4AL_4C3BBE546
glutamate_synthase	AT5G04140.2	Traes_2DS_9D4521586;Traes_2BS_62A407EAB;Traes_3B_C43B6F786;Traes_3DL_F5AAA74C3;Traes_2AS_57C9CAC3C
glutamate_synthase	AT2G41220.1	Traes_2DS_9D4521586;Traes_2AS_57C9CAC3C;Traes_3B_C43B6F786;Traes_3DL_F5AAA74C3;Traes_2BS_62A407EAB
glutamate_synthase	AT5G04140.1	Traes_2DS_9D4521586;Traes_2BS_62A407EAB;Traes_3B_C43B6F786;Traes_3DL_F5AAA74C3;Traes_2AS_57C9CAC3C
glutamate_dehydrogenase	AT5G18170.1	Traes_5AL_1DD952467;Traes_5DL_FCD84F216;Traes_2DL_203C5F142;Traes_2AL_3F84846F1;Traes_5BL_6AD1640CB;Traes_2BL_309ED7C81
glutamate_dehydrogenase	AT5G07440.1	Traes_5AL_1DD952467;Traes_5DL_FCD84F216;Traes_2DL_203C5F142;Traes_2AL_3F84846F1;Traes_5BL_6AD1640CB;Traes_2BL_309ED7C81
glutamate_dehydrogenase	AT3G03910.1	Traes_5AL_1DD952467;Traes_2DL_203C5F142;Traes_5DL_FCD84F216;Traes_2AL_3F84846F1;Traes_5BL_6AD1640CB;Traes_2BL_309ED7C81
glutamate_dehydrogenase	AT5G07440.2	Traes_5AL_1DD952467;Traes_5DL_FCD84F216;Traes_2DL_203C5F142;Traes_2AL_3F84846F1;Traes_5BL_6AD1640CB;Traes_2BL_309ED7C81
glutamate_dehydrogenase	AT5G07440.3	Traes_5AL_1DD952467;Traes_5DL_FCD84F216;Traes_2DL_203C5F142;Traes_2AL_3F84846F1;Traes_5BL_6AD1640CB;Traes_2BL_309ED7C81
glutamate_dehydrogenase	AT1G51720.1	Traes_3B_FD8E83A63
glutamine_synthetase	AT1G66200.1	Traes_6DL_24A8AB125;Traes_4AL_1CD626203;Traes_4BS_A4FF7F3EA;Traes_4DL_CB8E1061C;Traes_4DS_47A04A098;Traes_6AL_2017727C4;Traes_2BL_342BDEA35;Traes_4BL_52F044A40;Traes_6BL_95C7F7123;Traes_4AS_1CDA71553
glutamine_synthetase	AT1G66200.2	Traes_6DL_24A8AB125;Traes_4AL_1CD626203;Traes_4BS_A4FF7F3EA;Traes_4DL_CB8E1061C;Traes_4DS_47A04A098;Traes_6AL_2017727C4;Traes_2BL_342BDEA35;Traes_4BL_52F044A40;Traes_6BL_95C7F7123;Traes_4AS_1CDA71553
glutamine_synthetase	AT5G35630.1	Traes_6DL_24A8AB125;Traes_4AL_1CD626203;Traes_4DL_CB8E1061C;Traes_4BS_A4FF7F3EA;Traes_2BL_342BDEA35;Traes_4DS_47A04A098;Traes_6AL_2017727C4;Traes_4BL_52F044A40;Traes_6BL_95C7F7123;Traes_4AS_1CDA71553
glutamine_synthetase	AT1G48470.1	Traes_6DL_24A8AB125;Traes_4AL_1CD626203;Traes_4BS_A4FF7F3EA;Traes_4DL_CB8E1061C;Traes_4DS_47A04A098;Traes_6AL_2017727C4;Traes_2BL_342BDEA35;Traes_4BL_52F044A40;Traes_6BL_95C7F7123;Traes_4AS_1CDA71553
glutamate_decarboxylase	AT3G17760.1	Traes_3AL_F623F588A;Traes_2BL_9E4DA3DB5;Traes_4AS_ED8D7EE94;Traes_2AL_104945FD6;Traes_2BL_EB3642842;Traes_4DL_F8CEC5A40;Traes_4AL_4A0416246;Traes_3AS_3CB8A9C01;Traes_3B_6423AF323;Traes_3DL_E2B627917;Traes_4DS_DAAEEC698;Traes_4AL_9BCB37710;Traes_3B_B96A4CFA6;Traes_4BS_D94FACCE2;Traes_2AL_7F98A66D3
glutamate_decarboxylase	AT2G02000.1	Traes_2DL_2FE785258;Traes_3AL_F623F588A;Traes_2BL_9E4DA3DB5;Traes_4AS_ED8D7EE94;Traes_2AL_104945FD6;Traes_2BL_EB3642842;Traes_4DL_F8CEC5A40;Traes_4AL_4A0416246;Traes_3AS_3CB8A9C01;Traes_3B_6423AF323;Traes_3DL_E2B627917;Traes_4DS_DAAEEC698;Traes_4AL_9BCB37710;Traes_3B_B96A4CFA6;Traes_4BS_D94FACCE2;Traes_2AL_7F98A66D3
glutamate_decarboxylase	AT2G02010.1	Traes_2DL_2FE785258;Traes_3AL_F623F588A;Traes_2BL_9E4DA3DB5;Traes_4AS_ED8D7EE94;Traes_2AL_104945FD6;Traes_2BL_EB3642842;Traes_4DL_F8CEC5A40;Traes_4AL_4A0416246;Traes_3B_6423AF323;Traes_3DL_E2B627917;Traes_4DS_DAAEEC698;Traes_4AL_9BCB37710;Traes_3B_B96A4CFA6;Traes_4BS_D94FACCE2;Traes_2AL_7F98A66D3
glutamate_decarboxylase	AT3G17720.1	Traes_3AL_F623F588A;Traes_2BL_9E4DA3DB5;Traes_4AS_ED8D7EE94;Traes_2AL_104945FD6;Traes_2BL_EB3642842;Traes_4DL_F8CEC5A40;Traes_4AL_4A0416246;Traes_3B_6423AF323;Traes_3DL_E2B627917;Traes_4DS_DAAEEC698;Traes_5BL_50C8EADEB;Traes_4AL_9BCB37710;Traes_3B_B96A4CFA6;Traes_4BS_D94FACCE2;Traes_2AL_7F98A66D3
glutamate_decarboxylase	AT3G17760.2	Traes_3AL_F623F588A;Traes_2BL_9E4DA3DB5;Traes_4AS_ED8D7EE94;Traes_2AL_104945FD6;Traes_2BL_EB3642842;Traes_4DL_F8CEC5A40;Traes_4AL_4A0416246;Traes_3AS_3CB8A9C01;Traes_3B_6423AF323;Traes_3DL_E2B627917;Traes_4DS_DAAEEC698;Traes_4AL_9BCB37710;Traes_3B_B96A4CFA6;Traes_4BS_D94FACCE2;Traes_2AL_7F98A66D3
glutamate_decarboxylase	AT1G65960.1	Traes_2DL_2FE785258;Traes_3AL_F623F588A;Traes_2BL_9E4DA3DB5;Traes_4AS_ED8D7EE94;Traes_2AL_104945FD6;Traes_2BL_EB3642842;Traes_4DL_F8CEC5A40;Traes_4AL_4A0416246;Traes_3AS_3CB8A9C01;Traes_3B_6423AF323;Traes_3DL_E2B627917;Traes_4DS_DAAEEC698;Traes_4AL_9BCB37710;Traes_3B_B96A4CFA6;Traes_4BS_D94FACCE2;Traes_2AL_7F98A66D3
glutamate_decarboxylase	AT5G17330.1	Traes_3AL_F623F588A;Traes_2BL_9E4DA3DB5;Traes_4AS_ED8D7EE94;Traes_2AL_104945FD6;Traes_2BL_EB3642842;Traes_4DL_F8CEC5A40;Traes_4AL_4A0416246;Traes_3AS_3CB8A9C01;Traes_3B_6423AF323;Traes_3DL_E2B627917;Traes_4DS_DAAEEC698;Traes_4AL_9BCB37710;Traes_3B_B96A4CFA6;Traes_4BS_D94FACCE2;Traes_2AL_7F98A66D3
glutamate_decarboxylase	AT1G65960.2	Traes_2DL_2FE785258;Traes_3AL_F623F588A;Traes_2BL_9E4DA3DB5;Traes_4AS_ED8D7EE94;Traes_2AL_104945FD6;Traes_2BL_EB3642842;Traes_4DL_F8CEC5A40;Traes_4AL_4A0416246;Traes_3AS_3CB8A9C01;Traes_3B_6423AF323;Traes_3DL_E2B627917;Traes_4DS_DAAEEC698;Traes_4AL_9BCB37710;Traes_3B_B96A4CFA6;Traes_4BS_D94FACCE2;Traes_2AL_7F98A66D3
GABA_transaminase	AT3G22200.2	Traes_2DL_DE2C47ADB;Traes_7BL_95CF78A1C;Traes_7AL_BB8AFF1E2;Traes_2AL_0BD6646BA;Traes_2BL_5A885C3DE;Traes_5BL_1D3F1BCC2
GABA_transaminase	AT3G22200.2	Traes_2DL_DE2C47ADB;Traes_7BL_95CF78A1C;Traes_7AL_BB8AFF1E2;Traes_2AL_0BD6646BA;Traes_2BL_5A885C3DE;Traes_5BL_1D3F1BCC2
GABA_transaminase	AT3G22200.1	Traes_2DL_DE2C47ADB;Traes_7BL_95CF78A1C;Traes_7AL_BB8AFF1E2;Traes_2AL_0BD6646BA;Traes_2BL_5A885C3DE;Traes_5BL_1D3F1BCC2
succinate_semialdehyde_transaminase	AT1G79440.1	Traes_1AL_3791A0A3A;Traes_7DL_15ACB06B8;Traes_7DL_55AC0BE09;Traes_7DS_8B2BA1741;Traes_3B_F4372E51B;Traes_6BL_65BEAB58C;Traes_3AL_9393861EC;Traes_6DL_763A2ADFB;Traes_6DS_A879508C3;Traes_2DL_7399173C7;Traes_7AS_DE1248005;Traes_2AL_5C9497802;Traes_6AS_A34A8593D;Traes_6BS_1C714CE3E;Traes_6AL_42AEB5299;Traes_6DL_6DAB8F1D9
malic_enzyme	AT2G13560	Traes_1DL_5AE278890;Traes_1BS_101332870;Traes_3B_DB8AFBE4F;Traes_1AS_A53D11A37;Traes_3AL_C0D1C4403;Traes_2BS_C7F2F2040;Traes_3AS_5A0EB37C5;Traes_3DS_73D9DA0AA;Traes_3DL_F982BF0FB;Traes_2DS_3F07E0FC5;Traes_3B_EF4661AE0;Traes_1DS_486DB7BFE
malic_enzyme	AT4G00570	Traes_1DL_5AE278890;Traes_1BS_101332870;Traes_3B_DB8AFBE4F;Traes_1AS_A53D11A37;Traes_3AL_C0D1C4403;Traes_2BS_C7F2F2040;Traes_3AS_5A0EB37C5;Traes_3B_797F9B654;Traes_3DS_73D9DA0AA;Traes_3DL_F982BF0FB;Traes_2DS_3F07E0FC5;Traes_3B_EF4661AE0;Traes_1DS_486DB7BFE
aspartate_transaminase	AT2G22250.2	Traes_6AS_E57CB0DB91;Traes_6AL_B79748FE8;Traes_1BL_A7ACBE825;Traes_1AL_9D6B86169;Traes_3AS_860783913;Traes_5BL_0E631C9F8;Traes_5DL_42668D86E;Traes_1DL_34364ABFE;Traes_4DL_E9801DD6D;Traes_1AS_6D38B2DA2;Traes_1DL_3A01C977F;Traes_3B_29F91AA70;Traes_1AL_3F7734C6B;Traes_1AL_60AFF4D47;Traes_4AL_5E1A031B4;Traes_6DL_9D98387E7;Traes_4AS_A78282154;Traes_6DS_C39F330BC;Traes_6AS_E57CB0DB9
aspartate_transaminase	AT1G80360.1	Traes_1AS_6D38B2DA2;Traes_1BL_A7ACBE825;Traes_3AS_860783913;Traes_5DL_42668D86E;Traes_5BL_0E631C9F8;Traes_1DL_34364ABFE;Traes_1DL_3A01C977F;Traes_3B_29F91AA70;Traes_1AL_3F7734C6B;Traes_1AL_60AFF4D47;Traes_1BS_D5E16C471;Traes_4DL_1AADAA76A
aspartate_transaminase	AT1G62800.2	Traes_3DL_870617108;Traes_6AL_0F8A39C3D;Traes_3AL_B137CC856;Traes_6DL_961B6AFC5;Traes_7BL_0029CE4EA;Traes_6BS_4096A4D3A;Traes_6BL_47379C27B;Traes_7DL_CE994259E;Traes_7AL_78692505E;Traes_3B_0CDF6A16D;Traes_6AS_6EDAF3074
aspartate_transaminase	AT2G30970.2	Traes_3DL_870617108;Traes_7BL_0029CE4EA;Traes_3AL_B137CC856;Traes_6DL_961B6AFC5;Traes_6BS_4096A4D3A;Traes_6AL_0F8A39C3D;Traes_6BL_47379C27B;Traes_7DL_CE994259E;Traes_7AL_78692505E;Traes_3B_0CDF6A16D;Traes_6AS_6EDAF3074
aspartate_transaminase	AT1G62800.1	Traes_3DL_870617108;Traes_6AL_0F8A39C3D;Traes_3AL_B137CC856;Traes_6DL_961B6AFC5;Traes_7BL_0029CE4EA;Traes_6BS_4096A4D3A;Traes_6BL_47379C27B;Traes_7DL_CE994259E;Traes_7AL_78692505E;Traes_3B_0CDF6A16D;Traes_6AS_6EDAF3074
aspartate_transaminase	AT2G22250.1	Traes_6AS_E57CB0DB91;Traes_6AL_B79748FE8;Traes_1BL_A7ACBE825;Traes_1AL_9D6B86169;Traes_3AS_860783913;Traes_5BL_0E631C9F8;Traes_5DL_42668D86E;Traes_1DL_34364ABFE;Traes_4DL_E9801DD6D;Traes_1AS_6D38B2DA2;Traes_1DL_3A01C977F;Traes_3B_29F91AA70;Traes_1AL_3F7734C6B;Traes_1AL_60AFF4D47;Traes_4AL_5E1A031B4;Traes_6DL_9D98387E7;Traes_4AS_A78282154;Traes_6DS_C39F330BC;Traes_6AS_E57CB0DB9
aspartate_transaminase	AT2G22250.3	Traes_6AS_E57CB0DB91;Traes_6AL_B79748FE8;Traes_1BL_A7ACBE825;Traes_1AL_9D6B86169;Traes_3AS_860783913;Traes_5BL_0E631C9F8;Traes_5DL_42668D86E;Traes_1DL_34364ABFE;Traes_4DL_E9801DD6D;Traes_1AS_6D38B2DA2;Traes_1DL_3A01C977F;Traes_3B_29F91AA70;Traes_1AL_3F7734C6B;Traes_1AL_60AFF4D47;Traes_4AL_5E1A031B4;Traes_6DL_9D98387E7;Traes_4AS_A78282154;Traes_6DS_C39F330BC;Traes_6AS_E57CB0DB9
aspartate_transaminase	AT4G31990.4	Traes_3DL_870617108;Traes_6AL_0F8A39C3D;Traes_3AL_B137CC856;Traes_6DL_961B6AFC5;Traes_7BL_0029CE4EA;Traes_6BS_4096A4D3A;Traes_6BL_47379C27B;Traes_7DL_CE994259E;Traes_7AL_78692505E;Traes_3B_0CDF6A16D;Traes_6AS_6EDAF3074
aspartate_transaminase	AT4G31990.1	Traes_3DL_870617108;Traes_6AL_0F8A39C3D;Traes_3AL_B137CC856;Traes_6DL_961B6AFC5;Traes_7BL_0029CE4EA;Traes_6BS_4096A4D3A;Traes_6BL_47379C27B;Traes_7DL_CE994259E;Traes_7AL_78692505E;Traes_3B_0CDF6A16D;Traes_6AS_6EDAF3074
aspartate_transaminase	AT4G31990.2	Traes_3DL_870617108;Traes_6AL_0F8A39C3D;Traes_3AL_B137CC856;Traes_6DL_961B6AFC5;Traes_7BL_0029CE4EA;Traes_6BS_4096A4D3A;Traes_6BL_47379C27B;Traes_7DL_CE994259E;Traes_7AL_78692505E;Traes_3B_0CDF6A16D;Traes_6AS_6EDAF3074
aspartate_transaminase	AT5G51690.1	Traes_4BS_5930EF5D6;Traes_2AS_3B6EDACAD;Traes_5AL_145D5296D;Traes_4AL_A5B9F7B36;Traes_4AL_5E1A031B4;Traes_4DS_BB124F81F;Traes_2BS_E7891D70A;Traes_5BS_097876F2E;Traes_2AL_38321026D;Traes_2BL_7CB114AFD;Traes_7DS_3432E98CE;Traes_3B_56140CDB8
aspartate_transaminase	AT1G62960.1	Traes_4BS_5930EF5D6;Traes_2AS_3B6EDACAD;Traes_5AL_145D5296D;Traes_4AL_A5B9F7B36;Traes_4AL_5E1A031B4;Traes_4DS_BB124F81F;Traes_5DS_3402EB8DF;Traes_2BS_E7891D70A;Traes_2AL_85FCE950B;Traes_5BL_8E9DF17A7;Traes_5AS_1FD9AEDF7;Traes_5DL_A4599E8A7;Traes_1AL_3F7734C6B;Traes_2AL_38321026D;Traes_2BL_7CB114AFD;Traes_2BL_964FC881C;Traes_3B_56140CDB8
aspartate_transaminase	AT5G19550.1	Traes_3DL_870617108;Traes_6AL_0F8A39C3D;Traes_3AL_B137CC856;Traes_6DL_961B6AFC5;Traes_7BL_0029CE4EA;Traes_6BS_4096A4D3A;Traes_6BL_47379C27B;Traes_7DL_CE994259E;Traes_7AL_78692505E;Traes_3B_0CDF6A16D;Traes_6AS_6EDAF3074
aspartate_transaminase	AT5G11520.1	Traes_3DL_870617108;Traes_6AL_0F8A39C3D;Traes_3AL_B137CC856;Traes_6DL_961B6AFC5;Traes_7BL_0029CE4EA;Traes_6BS_4096A4D3A;Traes_6BL_47379C27B;Traes_7DL_CE994259E;Traes_7AL_78692505E;Traes_3B_0CDF6A16D;Traes_6AS_6EDAF3074
aspartate_transaminase	AT4G31990.3	Traes_3DL_870617108;Traes_6AL_0F8A39C3D;Traes_3AL_B137CC856;Traes_6DL_961B6AFC5;Traes_7BL_0029CE4EA;Traes_6BS_4096A4D3A;Traes_6BL_47379C27B;Traes_7DL_CE994259E;Traes_7AL_78692505E;Traes_3B_0CDF6A16D;Traes_6AS_6EDAF3074
aspartate_transaminase	AT2G30970.1	Traes_3DL_870617108;Traes_7BL_0029CE4EA;Traes_3AL_B137CC856;Traes_6DL_961B6AFC5;Traes_6BS_4096A4D3A;Traes_6AL_0F8A39C3D;Traes_6BL_47379C27B;Traes_7DL_CE994259E;Traes_7AL_78692505E;Traes_3B_0CDF6A16D;Traes_6AS_6EDAF3074
asparagine_synthase	AT5G10240	Traes_3AS_51DE1D50C;Traes_1DL_049082DFC;Traes_5BL_7E69810D5;Traes_1BL_9B6C5D2DA;Traes_1AL_7AD0B75D0;Traes_1AL_BBF76C3B2;Traes_1DL_0AE3664C6;Traes_5AL_4210A8A6E;Traes_4AS_C19AB3A1A;Traes_5DL_70E5AA8DF;Traes_4DL_06C6DB821
asparagine_synthase	AT3G47340	Traes_3AS_51DE1D50C;Traes_1DL_049082DFC;Traes_5BL_7E69810D5;Traes_1BL_9B6C5D2DA;Traes_1AL_7AD0B75D0;Traes_1AL_BBF76C3B2;Traes_1DL_0AE3664C6;Traes_4BL_CE89EFA19;Traes_5AL_4210A8A6E;Traes_4AS_C19AB3A1A;Traes_5DL_70E5AA8DF;Traes_4DL_06C6DB821;Traes_1BL_211399BAF
asparagine_synthase	AT5G65010	Traes_3AS_51DE1D50C;Traes_1DL_049082DFC;Traes_5BL_7E69810D5;Traes_1BL_9B6C5D2DA;Traes_1AL_7AD0B75D0;Traes_1AL_BBF76C3B2;Traes_1DL_0AE3664C6;Traes_5AL_4210A8A6E;Traes_4AS_C19AB3A1A;Traes_5DL_70E5AA8DF;Traes_4DL_06C6DB821
asparagine_synthase	AT5G10240.2	Traes_3AS_51DE1D50C;Traes_1DL_049082DFC;Traes_5BL_7E69810D5;Traes_1BL_9B6C5D2DA;Traes_1AL_7AD0B75D0;Traes_1AL_BBF76C3B2;Traes_1DL_0AE3664C6;Traes_5AL_4210A8A6E;Traes_4AS_C19AB3A1A;Traes_5DL_70E5AA8DF;Traes_4DL_06C6DB821
asparagine_synthase	AT5G65010.1	Traes_3AS_51DE1D50C;Traes_1DL_049082DFC;Traes_5BL_7E69810D5;Traes_1BL_9B6C5D2DA;Traes_1AL_7AD0B75D0;Traes_1AL_BBF76C3B2;Traes_1DL_0AE3664C6;Traes_5AL_4210A8A6E;Traes_4AS_C19AB3A1A;Traes_5DL_70E5AA8DF;Traes_4DL_06C6DB821
asparagine_synthase	AT3G47340.2	Traes_3AS_51DE1D50C;Traes_1DL_049082DFC;Traes_5BL_7E69810D5;Traes_1BL_9B6C5D2DA;Traes_1AL_7AD0B75D0;Traes_1AL_BBF76C3B2;Traes_1DL_0AE3664C6;Traes_4BL_CE89EFA19;Traes_5AL_4210A8A6E;Traes_4AS_C19AB3A1A;Traes_5DL_70E5AA8DF;Traes_4DL_06C6DB821;Traes_1BL_211399BAF
asparagine_synthase	AT3G47340.3	Traes_3AS_51DE1D50C;Traes_1DL_049082DFC;Traes_5BL_7E69810D5;Traes_1BL_9B6C5D2DA;Traes_1AL_7AD0B75D0;Traes_1AL_BBF76C3B2;Traes_1DL_0AE3664C6;Traes_4BL_CE89EFA19;Traes_5AL_4210A8A6E;Traes_4AS_C19AB3A1A;Traes_5DL_70E5AA8DF;Traes_4DL_06C6DB821;Traes_1BL_211399BAF
TYR_LIG	AT3G59980.1	Traes_2DL_5520292E2;Traes_3DL_86B0D75D9;Traes_3AL_E70132AE1;Traes_3B_714F32CEC;Traes_2AL_078F7275E;Traes_2BL_AEEA273E2
TYR_LIG	AT1G28350.1	NA
TYR_LIG	AT2G33840.1	Traes_6BL_C0E3C75AB;Traes_7AL_0DA8AEB14;Traes_5AL_6F55F4E44;Traes_1DL_7C23E321A;Traes_7BL_F36ABA73A;Traes_7DL_46D42DF68
TYR_LIG	AT3G02660.1	Traes_1AL_FE1097B22;Traes_1DL_A69BED30D
TRP_LIG	AT2G25840.2	Traes_3B_8B9932C91;Traes_3DL_A82AE80FE
TRP_LIG	AT3G04600.1	Traes_5DS_E289017BD;Traes_7BS_AB3A97471;Traes_7DS_0292991B3;Traes_5BS_516ED77FA;Traes_4AL_42FD13EC2
TRP_LIG	AT2G25840.1	Traes_3B_8B9932C91;Traes_3DL_A82AE80FE
TRP_LIG	AT2G25840.3	Traes_3B_8B9932C91;Traes_3DL_A82AE80FE
TRP_LIG	AT3G04600.2	Traes_5DS_E289017BD;Traes_7BS_AB3A97471;Traes_7DS_0292991B3;Traes_5BS_516ED77FA;Traes_4AL_42FD13EC2
TRP_LIG	AT3G04600.3	Traes_5DS_E289017BD;Traes_7BS_AB3A97471;Traes_7DS_0292991B3;Traes_5BS_516ED77FA;Traes_4AL_42FD13EC2
THR_LIG	AT5G26830.1	Traes_3AS_4BDACA78E;Traes_6DL_46F5DC267;Traes_1AL_C5CF9737D;Traes_1BL_B22A6AD01
THR_LIG	AT1G18130.1	Traes_6DL_46F5DC267;Traes_6BL_B435296EA;Traes_6AL_F0BA2F7FD;Traes_1BL_B22A6AD01;Traes_3AS_4BDACA78E;Traes_3B_8A0EABD7C;Traes_1AL_C5CF9737D
THR_LIG	AT1G17960.1	Traes_6DL_46F5DC267;Traes_3B_8A0EABD7C;Traes_1AL_C5CF9737D;Traes_1BL_B22A6AD01
THR_LIG	AT2G04842.1	Traes_3AS_4BDACA78E;Traes_6AL_F0BA2F7FD;Traes_6DL_46F5DC267;Traes_1AL_C5CF9737D;Traes_1BL_B22A6AD01
LEU_LIG	AT1G09620.1	Traes_2BS_6FC2B14A6;Traes_3DS_F409FCA80;Traes_1BL_50723B2C8;Traes_3B_00DBE800E;Traes_5BS_837C05E47;Traes_2AS_FD9400CA8;Traes_2DS_82ADEF407;Traes_5DS_05940A19F;Traes_1AL_1E7404054;Traes_1DL_BA83DD00D;Traes_3AS_D6CBEB7BA
LEU_LIG	AT4G04350.1	Traes_3AS_BCC969DFF;Traes_3DS_2538C63C8;Traes_3B_B785C85F5
ILE_LIG	AT5G49030.1	Traes_6AL_796B57628;Traes_2DL_CCB710B20;Traes_6DL_66EED0036;Traes_6BL_DE8B30E67
ILE_LIG	AT4G10320.1	Traes_7BL_D5BBB846B;Traes_2DL_CCB710B20;Traes_7DL_926D6088C;Traes_7AL_C4A1E88AB;Traes_6AL_796B57628;Traes_6DL_66EED0036
ILE_LIG	AT5G49030.3	Traes_6AL_796B57628;Traes_2DL_CCB710B20;Traes_6DL_66EED0036;Traes_6BL_DE8B30E67
ILE_LIG	AT5G49030.2	Traes_6AL_796B57628;Traes_2DL_CCB710B20;Traes_6DL_66EED0036;Traes_6BL_DE8B30E67
LYS_LIG	AT3G13490.1	Traes_6AL_0CD92304D;Traes_4BS_C38774880;Traes_5BL_4FE938B74;Traes_4AL_1794294B0;Traes_3AS_092524292;Traes_5DL_E4168273F;Traes_4BS_2A9A7C4A5;Traes_4DS_1A116677F;Traes_6DL_E6254AC97;Traes_5AL_81745FA28
LYS_LIG	AT3G11710.1	Traes_6AL_0CD92304D;Traes_4BS_C38774880;Traes_5BL_4FE938B74;Traes_4AL_1794294B0;Traes_6DL_E6254AC97;Traes_5DL_E4168273F;Traes_4BS_2A9A7C4A5;Traes_3AS_092524292;Traes_5AL_81745FA28
ALA_LIG	AT5G22800.1	Traes_7BS_02428324D;Traes_7DS_113FFD0F0;Traes_4BS_68CAC6828;Traes_7AS_545BDB6F1
ALA_LIG	AT1G50200.1	Traes_7BS_02428324D;Traes_7DS_113FFD0F0;Traes_4BS_68CAC6828;Traes_7AS_545BDB6F1
ALA_LIG	AT1G50200.2	Traes_7BS_02428324D;Traes_7DS_113FFD0F0;Traes_4BS_68CAC6828;Traes_7AS_545BDB6F1
VAL_LIG	AT1G27160.1	Traes_1AL_36750809D;Traes_3DS_F454193DA;Traes_2BL_48BC152F9;Traes_2DL_2FC93A5E5;Traes_3AS_985065ABB;Traes_2AL_25AB78DA6;Traes_1BL_BAB666774;Traes_1DL_CA3D844E5
VAL_LIG	AT1G14610.1	Traes_1DL_CA3D844E5;Traes_3AS_985065ABB;Traes_2BL_D91AE6882;Traes_3B_435E39BC8
VAL_LIG	AT5G16715.1	Traes_1DL_CA3D844E5;Traes_3AS_985065ABB;Traes_2BL_D91AE6882;Traes_3B_435E39BC8;Traes_3DS_F454193DA
MET_LIG	AT4G13780.1	Traes_5DS_7933E8BD7;Traes_5BS_B8E210DE3;Traes_4BL_B19528CE1;Traes_7AL_8765F32C5;Traes_4AS_372712125;Traes_4AS_7C9340F03;Traes_4BL_E7CB51DF3
MET_LIG	AT3G55400.2	Traes_5DS_7933E8BD7;Traes_5BS_B8E210DE3;Traes_4BL_B19528CE1;Traes_7AL_8765F32C5;Traes_7BL_4D22380CD;Traes_7DL_7E179D7AF;Traes_4AS_372712125;Traes_4AS_7C9340F03;Traes_4BL_E7CB51DF3
MET_LIG	AT3G55400.1	Traes_5DS_7933E8BD7;Traes_5BS_B8E210DE3;Traes_4BL_B19528CE1;Traes_7AL_8765F32C5;Traes_7BL_4D22380CD;Traes_7DL_7E179D7AF;Traes_4AS_372712125;Traes_4AS_7C9340F03;Traes_4BL_E7CB51DF3
SER_LIG	AT1G11870.2	Traes_5DL_522725660;Traes_4BL_E10E27E27;Traes_4AS_3E6A230A6;Traes_6DL_AAC9412D0;Traes_6AL_4EDDD1A2D
SER_LIG	AT5G27470.1	Traes_6BL_E3AE02B7C;Traes_4DL_1CD355C8A;Traes_5DL_522725660;Traes_4AS_3E6A230A6;Traes_6AL_4EDDD1A2D;Traes_4BL_E10E27E27;Traes_6DL_AAC9412D0
SER_LIG	AT1G11870.1	Traes_5DL_522725660;Traes_4BL_E10E27E27;Traes_4AS_3E6A230A6;Traes_6DL_AAC9412D0;Traes_6AL_4EDDD1A2D
SER_LIG	AT1G11870.3	Traes_5DL_522725660;Traes_4BL_E10E27E27;Traes_4AS_3E6A230A6;Traes_6DL_AAC9412D0;Traes_6AL_4EDDD1A2D
ASP_LIG	AT4G26870.1	Traes_5AL_A4AB71250;Traes_5DL_C498CD5E6;Traes_4BS_C38774880;Traes_5BL_00F92EE5C;Traes_4AL_1794294B0;Traes_5DL_9E028D04A;Traes_2BS_FF8887BE5;Traes_4BS_2A9A7C4A5;Traes_4DS_1A116677F;Traes_1AS_A8D563B4D
ASP_LIG	AT4G33760.1	Traes_3B_9DF050D45;Traes_3AS_D70717386;Traes_3DS_88514D123
ASP_LIG	AT4G31180.1	Traes_5AL_A4AB71250;Traes_5DL_C498CD5E6;Traes_4BS_C38774880;Traes_5BL_00F92EE5C;Traes_4AL_1794294B0;Traes_5DL_9E028D04A;Traes_5DL_E4168273F;Traes_2BS_FF8887BE5;Traes_4BS_2A9A7C4A5;Traes_4DS_1A116677F
ASP_LIG	AT4G31180.2	Traes_5AL_A4AB71250;Traes_5DL_C498CD5E6;Traes_4BS_C38774880;Traes_5BL_00F92EE5C;Traes_4AL_1794294B0;Traes_5DL_9E028D04A;Traes_5DL_E4168273F;Traes_2BS_FF8887BE5;Traes_4BS_2A9A7C4A5;Traes_4DS_1A116677F
GLY_LIG	AT1G29870.1	Traes_7AS_C8B1BB7DC;Traes_2BL_BFCA332B8;Traes_7DS_817122161;Traes_2DL_0B1CFE3C1;Traes_2AL_7C5821A85
GLY_LIG	AT3G48110.1	Traes_7DS_0413B2DA0;Traes_7AS_23D2CB8A0;Traes_4AL_4690A5BB7
GLY_LIG	AT3G44740.1	Traes_7DS_817122161;Traes_2BL_BFCA332B8;Traes_2AL_7C5821A85;Traes_2DL_0B1CFE3C1;Traes_7AS_C8B1BB7DC
GLY_LIG	AT1G29880.1	Traes_7AS_C8B1BB7DC;Traes_2BL_BFCA332B8;Traes_7DS_817122161;Traes_2DL_0B1CFE3C1;Traes_2AL_7C5821A85
PRO_LIG	AT3G62120.1	Traes_2BL_E4D78CECE;Traes_1BL_397FD5269;Traes_2AL_649FEA75C;Traes_3AL_45EF63187;Traes_3B_50450B9D2;Traes_3DL_703CAFA23;Traes_1DL_C79395C30;Traes_7BS_B54492B69
PRO_LIG	AT5G52520.1	Traes_2BL_E4D78CECE;Traes_2AL_649FEA75C;Traes_3AL_45EF63187;Traes_3B_50450B9D2;Traes_3DL_703CAFA23;Traes_1DL_C79395C30;Traes_1BL_397FD5269;Traes_7BS_B54492B69
PRO_LIG	AT5G10880.1	Traes_7AS_F79848606;Traes_1BL_397FD5269;Traes_2AL_649FEA75C;Traes_3AL_45EF63187;Traes_3B_50450B9D2;Traes_3DL_703CAFA23;Traes_7DS_F57A233B7;Traes_1DL_C79395C30;Traes_7BS_B54492B69;Traes_2BL_E4D78CECE
PRO_LIG	AT3G62120.2	Traes_2BL_E4D78CECE;Traes_1BL_397FD5269;Traes_2AL_649FEA75C;Traes_3AL_45EF63187;Traes_3B_50450B9D2;Traes_3DL_703CAFA23;Traes_1DL_C79395C30;Traes_7BS_B54492B69
CYS_LIG	AT5G38830.1	Traes_5AL_EF0D9834F;Traes_5BL_41F9FAA36;Traes_1DL_2FFAC24CE;Traes_4AL_0101FE8EB;Traes_5DL_7698BE19A;Traes_4DL_4DB4326FB
CYS_LIG	AT3G56300.1	Traes_5AL_EF0D9834F;Traes_5BL_41F9FAA36;Traes_1DL_2FFAC24CE;Traes_4AL_0101FE8EB;Traes_5DL_7698BE19A;Traes_4DL_4DB4326FB
CYS_LIG	AT2G31170.1	Traes_1DL_2FFAC24CE;Traes_5BL_41F9FAA36;Traes_5AL_EF0D9834F;Traes_4AL_0101FE8EB;Traes_5DL_7698BE19A;Traes_4DL_4DB4326FB
CYS_LIG	AT2G31170.2	Traes_1DL_2FFAC24CE;Traes_5BL_41F9FAA36;Traes_5AL_EF0D9834F;Traes_4AL_0101FE8EB;Traes_5DL_7698BE19A;Traes_4DL_4DB4326FB
GLU_LIG	AT5G64050.1	Traes_6AS_189EB21C7;Traes_6BS_821BE4320
GLU_LIG	AT5G26710.1	Traes_1AL_A02E2798D;Traes_1BL_5CE6A3954;Traes_3DS_FFFC7D55C;Traes_3AS_E8F7CBED7;Traes_3B_5BA9F34C2;Traes_3DS_C17191AB0;Traes_1DL_163D00647;Traes_1BL_1FF35D494;Traes_3AS_E846552A6;Traes_3B_0490784C0
GLN_LIG	AT5G19720.1	Traes_5BS_EEB175049;Traes_3AS_E8F7CBED7;Traes_3DS_C17191AB0;Traes_1BL_EF5BC4DC8;Traes_3B_0490784C0;Traes_7DL_83B926810;Traes_7BL_B4C5234DE;Traes_7BL_E94FC3039
GLN_LIG	AT1G25350.1	Traes_1AL_A02E2798D;Traes_5BS_EEB175049;Traes_3DS_FFFC7D55C;Traes_1BL_5CE6A3954;Traes_3AS_E846552A6;Traes_3AS_E8F7CBED7;Traes_3B_5BA9F34C2;Traes_3DS_C17191AB0;Traes_1DL_163D00647;Traes_3B_0490784C0;Traes_7BL_8B42502D3
GLN_LIG	AT1G25350.2	Traes_1AL_A02E2798D;Traes_5BS_EEB175049;Traes_3DS_FFFC7D55C;Traes_1BL_5CE6A3954;Traes_3AS_E846552A6;Traes_3AS_E8F7CBED7;Traes_3B_5BA9F34C2;Traes_3DS_C17191AB0;Traes_1DL_163D00647;Traes_3B_0490784C0;Traes_7BL_8B42502D3
ARG_LIG	AT4G26300.1	Traes_1AS_5ECBE30EA;Traes_1BS_0AC088DDF;Traes_3B_96C69650C
ARG_LIG	AT1G66530.1	Traes_1AS_5ECBE30EA;Traes_1BS_0AC088DDF;Traes_3B_96C69650C
PHE_LIG	AT3G58140.1	Traes_5BS_C0B8A590F;Traes_5AS_DC322FEA9;Traes_5DS_64C634FBD
PHE_LIG	AT1G72550.1	Traes_5BS_A109FECB1;Traes_1AL_C6E90F6E0;Traes_1DL_AB0ACF01C;Traes_1BL_0AB1A2304;Traes_5AS_2C1A7EF50
PHE_LIG	AT4G39280.1	Traes_6DL_3CBE6793B;Traes_5BL_CB1C66FC0;Traes_5DL_D418E8B7D;Traes_6BL_03CE8DD73
PHE_LIG	AT1G72550.2	Traes_5BS_A109FECB1;Traes_1AL_C6E90F6E0;Traes_1DL_AB0ACF01C;Traes_1BL_0AB1A2304;Traes_5AS_2C1A7EF50
PHE_LIG	AT4G39280.2	Traes_6DL_3CBE6793B;Traes_5BL_CB1C66FC0;Traes_5DL_D418E8B7D;Traes_6BL_03CE8DD73
HIS_LIG	AT5G03406.1	Traes_5DL_1530D705E;Traes_1BS_F1B481DED;Traes_5BL_C2831DE5C;Traes_2BL_05B652B96;Traes_1AS_880B9AC92;Traes_1DS_847CB932B
HIS_LIG	AT3G02760.1	NA
HIS_LIG	AT3G46100.1	Traes_1BS_F1B481DED;Traes_5DL_1530D705E;Traes_1AS_880B9AC92;Traes_1DS_847CB932B;Traes_5BL_C2831DE5C
ASN_LIG	AT1G70980.1	Traes_1AS_7672884C6;Traes_1DS_5C2793C92;Traes_1BS_DDE53AF02;Traes_7DS_64CC792B1;Traes_2DS_121D28645;Traes_2BS_FF8887BE5
ASN_LIG	AT5G56680.1	Traes_1AS_7672884C6;Traes_1DS_5C2793C92;Traes_1BS_DDE53AF02;Traes_2BS_FF8887BE5;Traes_2DS_121D28645
ASN_LIG	AT1G68420.1	Traes_1BS_DDE53AF02;Traes_1DS_5C2793C92;Traes_1AS_7672884C6;Traes_7DS_64CC792B1;Traes_2DS_121D28645;Traes_2BS_FF8887BE5
ASN_LIG	AT5G38750.1	Traes_1BS_DDE53AF02;Traes_1DS_5C2793C92;Traes_1AS_7672884C6;Traes_2BS_FF8887BE5
ASN_LIG	AT4G17300.1	Traes_5AL_A4AB71250;Traes_1BS_DDE53AF02;Traes_1DS_5C2793C92;Traes_1AS_7672884C6;Traes_7DS_64CC792B1;Traes_5DL_9E028D04A;Traes_2BS_FF8887BE5
ASN_LIG	AT3G07420.1	Traes_1AS_7672884C6;Traes_1DS_5C2793C92;Traes_1BS_DDE53AF02;Traes_2BS_FF8887BE5;Traes_7DS_64CC792B1
malate dehydrogenase	AT3G15020.2	Traes_1DL_5A31A68D3;Traes_5DS_3C0D10B64;Traes_3B_7779FCCA8;Traes_1DL_A91B639E3;Traes_5AS_A3881C198;Traes_7BL_C496F00871;Traes_5DL_0927957E4;Traes_5AL_31CDB68F2;Traes_5BL_8A99D83A5;Traes_1BL_BD3E22844;Traes_3AL_9EFF390A3;Traes_5BS_EC9AE33AD;Traes_1BL_A93F9F079;Traes_1AL_2EC98608D;Traes_7DL_35C4D1A4C
malate dehydrogenase	AT5G09660.1	Traes_1DL_5A31A68D3;Traes_5DS_3C0D10B64;Traes_3B_7779FCCA8;Traes_1DL_A91B639E3;Traes_5AS_A3881C198;Traes_7BL_C496F00871;Traes_5DL_0927957E4;Traes_5AL_31CDB68F2;Traes_5BL_8A99D83A5;Traes_1BL_BD3E22844;Traes_3AL_9EFF390A3;Traes_5BS_EC9AE33AD;Traes_1BL_A93F9F079;Traes_1AL_2EC98608D;Traes_7DL_35C4D1A4C
malate dehydrogenase	AT5G09660.2	Traes_1DL_5A31A68D3;Traes_5DS_3C0D10B64;Traes_3B_7779FCCA8;Traes_1DL_A91B639E3;Traes_5AS_A3881C198;Traes_7BL_C496F00871;Traes_5DL_0927957E4;Traes_5AL_31CDB68F2;Traes_5BL_8A99D83A5;Traes_1BL_BD3E22844;Traes_3AL_9EFF390A3;Traes_5BS_EC9AE33AD;Traes_1BL_A93F9F079;Traes_1AL_2EC98608D;Traes_7DL_35C4D1A4C
malate dehydrogenase	AT5G09660.3	Traes_1DL_5A31A68D3;Traes_5DS_3C0D10B64;Traes_3B_7779FCCA8;Traes_1DL_A91B639E3;Traes_5AS_A3881C198;Traes_7BL_C496F00871;Traes_5DL_0927957E4;Traes_5AL_31CDB68F2;Traes_5BL_8A99D83A5;Traes_1BL_BD3E22844;Traes_3AL_9EFF390A3;Traes_5BS_EC9AE33AD;Traes_1BL_A93F9F079;Traes_1AL_2EC98608D;Traes_7DL_35C4D1A4C
