# Supplementary material for: Joint Transcriptomic and Metabolomic Analyses Reveal Changes in the Primary Metabolism and Imbalances in the Subgenome Orchestration in the Bread Wheat Molecular Response to Fusarium graminearum
Source: G3 (Bethesda). 2015 Oct 4;5(12):2579–92. doi: 10.1534/g3.115.021550 (PMC4683631; doi:10.1534/g3.115.021550)
Supplement: Supporting Information [file supp_g3.115.021550_TableS6.xlsx]

## Sheet: S6
Metablite measurements
Critical measurements: "Adenosine", "Shikimic acid", "Serotonine", "Glycine", "Uracil", "Gamma-aminobutyric acid", "Tryptamine", "Thymine", "Xylitol", "Spermidine", "Ribitol", "Ribulose-5-phosphate", "Homoserine", "Arabinose", "Myoinositol-phosphate", "Malonic acid", "Maltose", "Norleucine"
Metabolite	C1_DON_0h_1	C1_DON_0h_2	C1_DON_0h_3	C1_DON_0h_5	C1_DON_12h_1	C1_DON_12h_2	C1_DON_12h_3	C1_DON_12h_4	C1_DON_12h_5	C1_DON_24h_1	C1_DON_24h_2	C1_DON_24h_3	C1_DON_24h_4	C1_DON_24h_5	C1_DON_48h_1	C1_DON_48h_2	C1_DON_48h_3	C1_DON_48h_4	C1_DON_48h_5	C1_DON_96h_1	C1_DON_96h_2	C1_DON_96h_3	C1_DON_96h_4	C1_DON_96h_5	C1_Fg_0h_1	C1_Fg_0h_2	C1_Fg_0h_3	C1_Fg_0h_4	C1_Fg_0h_5	C1_Fg_12h_1	C1_Fg_12h_2	C1_Fg_12h_3	C1_Fg_12h_4	C1_Fg_12h_5	C1_Fg_24h_1	C1_Fg_24h_2	C1_Fg_24h_3	C1_Fg_24h_4	C1_Fg_24h_5	C1_Fg_48h_1	C1_Fg_48h_2	C1_Fg_48h_3	C1_Fg_48h_4	C1_Fg_48h_5	C1_Fg_96h_1	C1_Fg_96h_3	C1_Fg_96h_4	C1_Fg_96h_5	C1_W_0h_1
Xylitol	0.033	0.073	0.114	0.113	0.137	0.136	0.056	0.085	0.305	0.056	0.09	0.073	0.094	0.18	0.138	0.0036	0.004562	0.115	0.118	0.099	0.121	0.123	0.1464	0.197	0.11	0.053	0.05	0.118	0.096	0.114	0.185	0.131	0.112	0.136577	0.147	0.16	0.097	0.108	0.073	0.449	0.506	0.359	0.203	0.891	2.348	5.774	10.12	0.662	0.0036
Valine	0.27	0.461	0.459	0.393	1.029	1.357	1.131	1.191	1.14	1.362	1.102	1.301	1.184	1.614	1.701	1.9128	1.553	1.635	1.534	2.201	1.085	1.277	1.78	2.212	0.455	0.648	0.263	0.466	0.309	0.717	0.647	0.678	0.634	0.677	0.485	0.535	0.516	0.662	0.516	0.62	0.303	0.517	0.616	0.438	0.724	0.867	0.763	0.564	0.412
Urea	0.18	0.141	0.285	0.229	0.301	0.39	0.237	0.27	0.25	0.481	0.348	0.311	0.416	0.183	0.435	0.31	0.233	0.173	0.293	0.231	0.072	0.086	0.136	0.128	0.344	0.292	0.209	0.194	0.13	0.383	0.202	0.301	0.246	0.265	0.061	0.183	0.265	0.41	0.114	0.232	0.117	0.271	0.299	0.077	0.061	0.03	0.062	0.119	0.579
Uracil	0.0014	0.0006	0.0014	0.000814346	0.000873696	0.00136972	0.00103086	0.0014	0.00129675	0.0014	0.00138037	0.000807454	0.0012522	0.00108115	0.000987304	0.008	0.0006	0.015	0.00124947	0.000634078	0.0010995	0.021	0.012	0.022	0.0006	0.000854407	0.0006	0.0014	0.00125337	0.0006	0.000727267	0.000815978	0.000606772	0.00119813	0.00129033	0.00126692	0.004	0.00138191	0.0006	0.027	0.0006	0.021	0.0006	0.0014	0.044	0.00114899	0.032	0.012	0.0014
Tyrosine	0.329	0.49	0.378	0.33	1.417	1.963	1.144	1.639	1.447	1.522	1.543	1.654	1.553	1.60139	2.333	3.555	2.096	2.741	2.323	2.754	1.536	1.687	2.245	1.966	0.387	0.374	0.296	0.585	0.387	0.741	0.901	1.081	1	0.799	0.586	0.857	0.609	0.778	0.856	0.858	0.616	0.626	0.51	0.872	0.59	0.485	0.745	0.841	0.398
Tryptophan	0.263	0.544	0.638	0.134	0.574	0.775	0.996	0.611	0.593	0.968	0.992	0.792	0.946	0.881604	1.336	1.384	0.919	1.937	1.897	1.692	1.699	1.734	2.485	2.471	0.357	0.618	0.38	0.235	0.145	0.997	0.225	0.457	0.515	0.37	0.323	0.493	0.636	0.669	1.139	0.582	0.209	0.333	0.415	0.51	0.529	0.708	1.171	1.161	0.72
Tryptamine	0.00114981	0.0006	0.00118996	0.001	0.0014	0.000762749	0.0013009	0.00124482	0.000908537	0.000718064	0.0014	0.0014	0.0014	0.000950523	0.079	0.00137356	0.254	0.244	0.0010078	0.00133234	0.097	0.000878202	0.352	0.25	0.001	0.006	0.000976287	0.0014	0.0006	0.0006	0.000990688	0.0014	0.000696255	0.0014	0.00110969	0.000967847	0.000638579	0.00118926	0.0014	0.0010139	0.0006	0.0014	0.0006	0.0006	0.000716988	0.000885027	0.797	0.615	0.000825877
Thymine	0.00177716	0.00243126	0.00192933	0.00140339	0.00313415	0.0028	0.00276523	0.00216504	0.00261179	0.00226879	0.00241694	0.00196286	0.00290033	0.00250347	0.00141882	0.00169087	0.00146263	0.00160121	0.00270947	0.00231222	0.00125799	0.00259667	0.00239586	0.00198245	0.00247042	0.00260519	0.00160478	0.00141335	0.00199918	0.00264466	0.0028	0.00175226	0.00127314	0.00221042	0.00198327	0.00183013	0.00236596	0.00211161	0.00213297	0.00121227	0.00201811	0.00262826	0.0012	0.0028	0.0015696	0.016	0.069	0.00270742	0.00211785
Threonine	0.39	0.741	0.573	0.532	1.09	1.747	1.049	1.486	1.208	1.271	1.137	1.249	1.353	1.557	1.669	2.348	1.214	1.657	1.581	1.888	1.115	1.383	1.792	1.925	0.801	0.676	0.453	0.863	0.588	1.009	0.868	1.057	1.061	0.946	0.616	0.984	0.726	0.742	0.87	1.204	0.519	0.74	0.886	0.828	0.702	0.682	0.822	0.782	0.686
Threonic acid	0.777	0.691	0.735	0.58	0.826	1.305	0.678	0.87	0.831	0.617	0.717	0.86	0.505	0.977	0.675	1.028	0.429	1.044	0.669	1.181	0.959	1.088	1.214	1.622	0.952	0.669	0.566	0.852	0.531	1.24	1.218	1.498	1.107	1.123	0.541	1.151	0.76	1.028	1.207	1.241	0.722	0.907	0.662	1.139	1.173	1.452	2.179	0.949	0.656
Succinic acid	0.744	1.087	1.028	0.982	0.461	0.568	0.645	0.27867	0.573	0.65	0.857	0.768	0.676	1.006	1.085	1.177	1.3344	1.09	1.134	1.232	0.618	0.999	0.889	1.438	0.971	0.738	0.936	1.136	0.708	0.558	0.754	0.724	0.645957	0.675	0.619	0.764	0.972	0.629	1.031	0.743	0.746	0.805	1.05	0.690634	1.251	1.803	2.49	1.058	0.878
Spermidine	0.092	0.139	0.177	0.109	0.068	0.067	0.072	0.132	0.084	0.154	0.116	0.073	0.141	0.077	0.104	0.108	0.158	0.096	0.18	0.133	0.128	0.253	0.168	0.23	0.131	0.152	0.054	0.092	0.115	0.152	0.127	0.11	0.177	0.123	0.213	0.145	0.17	0.193	0.138	0.143	0.173	0.235	0.227	0.148	0.244	0.178	0.271	0.225	0.315
Shikimic acid	0.295	0.237	0.275	0.271	0.64	0.736	0.565	0.667	0.566	0.694	0.568	0.707	0.936	1.085	1.604	1.255	0.691	0.858	0.768	0.37	0.225	0.266	0.643	0.316	0.309	0.305	0.263	0.274	0.259	0.406	0.387	0.383	0.453	0.392	0.27	0.27	0.273	0.339	0.326	0.285	0.245	0.301	0.216	0.265	0.248	0.233	0.278	0.245	0.264
Serotonine	0.00999821	0.00878884	0.0109861	0.0112	0.00950409	0.0108148	0.00504561	0.00880441	0.0048	0.00750274	0.00965543	0.00935381	0.0112	0.0112	0.00839141	0.0110468	0.0112	0.00579672	0.00798488	0.183	0.194	0.213	0.288	0.299	0.0102621	0.0100421	0.0048	0.0073426	0.0085033	0.0104899	0.00942654	0.00778384	0.0048	0.00733591	0.00697686	0.0112	0.00823291	0.00798296	0.0106201	0.0110479	0.0048	0.0108123	0.00671216	0.00517636	0.196	0.0099597	0.721	0.446	0.295
Serine	0.46	0.906	0.839	0.733	0.681	1.331	0.835	1.18	0.91	0.814	0.84	0.777	0.866	0.989	0.803	1.288	0.668	0.919	1.075	1.364	1.08	1.122	1.386	1.95	0.853	0.744	0.52	1.102	0.779	1.274	0.985	1.116	1.192	1.097	0.765	1.323	1.012	1.041	1.019	1.581	0.593	0.94	1.137	0.992	0.708	0.692	0.75	0.805	0.948
Sucrose	0.926	0.895	0.837	0.823	1.003	0.986	0.96	0.932	0.999	0.98	0.972	1.001	0.987	0.811158	1.219	1.271	1.114	1.166	1.19	1.089	0.977	1.036	1.155	0.992	0.756	0.874	0.819	0.933	0.925	0.944	1.044	0.994	1.074	0.949	0.893	0.871	0.831	0.813	0.923	0.947	0.915	0.843	0.967	0.938	0.965	0.954	1.016	0.988	0.821
Ribulose-5-phosphate	0.039	0.0012	0.038	0.00226061	0.00234521	0.00153231	0.0028	0.0028	0.00241028	0.00169919	0.022	0.008	0.0028	0.00189235	0.00243476	0.004	0.00256349	0.0012	0.0012	0.00277998	0.0028	0.00174089	0.00218223	0.00213424	0.049	0.024	0.0318577	0.044	0.029	0.00132382	0.00211954	0.0028	0.00273126	0.00243256	0.0026518	0.0024272	0.00192176	0.019	0.006	0.0022509	0.019	0.0012	0.012	0.033	0.00299359	0.00249466	0.00191212	0.0028	0.038
Ribose	0.797	0.932	0.464	0.61	0.901	0.846	1.044	1.35	1.015	0.574	0.554	0.745	0.582	1.143	0.839	1.436	0.72	1.271	0.843	0.729	0.843	1.01	1.212	1.264	0.802	0.678	0.775	0.893	0.913	0.786	1.39	1.213	0.786	1.024	0.77	0.979	0.764	0.528	1.412	1.402	0.845	0.818	0.919	1.94	1.188	2.474	3.159	1.171	0.765
Ribitol	0.00221437	0.019	0.0028	0.00179969	0.00153617	0.0028	0.00131836	0.00181172	0.00142202	0.00255719	0.0012	0.00220827	0.00259763	0.00205371	0.0012	0.00218368	0.00207438	0.0028	0.0028	0.053	0.00263152	0.032	0.00210854	0.00212566	0.00243816	0.00208513	0.0012	0.00196333	0.00172874	0.00182016	0.00218419	0.00176815	0.00147171	0.00276813	0.005	0.0012	0.00189891	0.0012	0.011	0.218	0.00146924	0.00239392	0.00272611	0.022	0.042	0.04	0.056	0.0396159	0.0012
Quinic acid	1.256	1.189	1.138	0.883	1.853	2.461	1.419	1.943	1.727	1.669	1.369	1.778	1.723	2.581	2.382	2.634	1.43	2.116	1.624	0.872	0.842	0.874	1.0476	0.885	1.24	0.907	1.172	1.318	0.951	1.668	2.219	1.918	1.833	1.456	0.646	0.89	0.747	0.774	1.444	1.036	0.887	0.808	0.648	1.466	0.909	0.815	1.379	2.025	0.999
Pyroglutamic acid	0.921919	0.94	0.903	0.896	0.867	1.719	0.554	1.039	1.064	0.968	0.864	0.873	1.115	0.798	1.254	1.931	0.985	1.199	1.648	1.411	0.74	1.143	1.371	1.245	1.096	0.692	0.593	0.514	0.561	1.3	0.964	0.905	0.888	1.178	0.463	0.819	0.831	1.287	0.911	1.362	0.506	0.772	1.279	0.966	0.813	0.16237	0.527	1.013	0.886
Putrescine	0.274	0.668	0.499	0.414	1.048	1.043	0.643	1.898	1.482	1.657	1.124	1.083	1.54	1.806	1.645	3.372	2.359	2.805	2.493	2.149	1.734	2.281	3.037	2.007	0.482	0.417	0.28	0.583	0.404	0.671	0.881	0.623319	0.671	0.56	0.465	0.71	0.424	0.515	1.05	0.793	0.778	0.655	0.587	1.026	1.042	0.775	1.34	1.705	0.299183
Proline	0.776	1.004	1.047	1.083	1.312	1.0308	1.265	1.362	1.251	1.668	1.874	2.067	1.34	2.829	2.242	2.018	1.43	2.612	2.287	2.301	1.384	1.933	2.465	3.119	1.418	1.204	1.21	1.412	0.986	1.058	1.404	1.441	1.39	1.027	0.49	0.761	0.708	0.58	1.138	1.075	0.373	0.586	0.667	0.659	0.849	0.659	1.017	0.96	0.801
Phosphoric acid	0.662	1.003	0.708	0.744	0.697	1.137	0.911	0.935	0.846	0.853	0.804	0.861	0.78	0.879392	1.123	1.435	0.863	1.355	1.18	0.997	1.107	1.02	1.378	1.619	1.013	0.767	0.619	1.069	0.729	0.845	0.859	1.084	1.012	0.966	0.729	1.231	1.009	0.89	1.137	1.348	0.672	0.868	0.851	0.986	0.845	0.776	0.943	1.05	0.791
Phenylalanine	0.204	0.355	0.292	0.231	1.111	1.811	1.106	1.382	1.306	1.506	1.203	1.363	1.129	1.717	1.979	2.6	1.894	2.74	2.234	2.494	1.497	1.692	1.956	2.356	0.296	0.233	0.151	0.385	0.245	0.914	0.871	1.036	0.727	0.841	0.485	0.695	0.53	0.701	1.207	0.884	0.612	0.698	0.455	0.712	1.136	0.639	1.196	1.628	0.998
Ornithine	0.00289462	0.00315177	0.00309199	0.0042	0.108	0.182	0.185531	0.267	0.164	0.145	0.179	0.105	0.243	0.06	0.274	0.386	0.186	0.205	0.396	0.365	0.0042	0.256	0.0018	0.447	0.0042	0.00198504	0.0031167	0.0018	0.00300646	0.0018	0.0018	0.00183523	0.0018	0.00217511	0.0032787	0.0018	0.00233145	0.00374657	0.0018	0.00412147	0.00220481	0.0042	0.057	0.071	0.108	0.062	0.051	0.135	0.12
Norleucine	0.196884	0.2478	0.15799	0.181632	0.122536	0.1062	2.655	2.548	0.179957	3.501	0.2478	0.20938	3.343	0.1062	0.1062	0.0850301	0.1062	0.195688	0.1062	4.625	0.1062	2.55	0.2478	5.043	0.759	1.468	0.579	0.529	0.1062	0.952	0.917784	1.177	0.975	1.059	1.236	0.127376	0.115399	0.2478	0.709	1.18	0.184781	0.2478	1.125	0.678	1.495	1.864	0.2478	0.953	0.913
Myoinositol-phosphate	0.0024	0.03	0.034	0.005	0.031	0.028	0.03	0.0347333	0.025	0.042	0.00409919	0.016	0.00318429	0.046	0.027	0.00538032	0.038	0.018	0.056	0.02	0.0041532	0.0024	0.0024637	0.032	0.023	0.025	0.017	0.041	0.0024485	0.045	0.066	0.048	0.031	0.027	0.011	0.017	0.0024	0.063	0.031	0.032	0.029	0.00531006	0.00377079	0.0056	0.0056	0.044	0.00345427	0.00384996	0.033
Myoinositol	0.599	0.816	0.546	0.546	0.826	0.862	0.779	1.007	1.065	0.7	0.894	0.799	0.853	1.106	1.014	1.404	0.984	1.149	1.119	1.353	1.091	1.165	1.461	1.609	0.573	0.541	0.438	0.946	0.661	0.836	1.051	1.032	1.085	0.935	0.871	1.148	0.921	0.962	0.955	1.222	0.958	0.869	0.95	1.301	0.819	1.157	1.218	0.675	0.691
Methionine	0.266	0.599	0.568	0.142019	0.786	1.459	0.661	1.11	0.941	0.972	0.969	1	1.103	1.165	1.323	2.263	1.17	1.4	1.926	2.191	1.368	1.593	1.765	2.27	0.77	0.635	0.283	0.813	0.441	0.6316	0.782	0.787	0.876	0.792	0.571	0.66	0.5168	0.753	0.632	1.357	0.2044	0.627	0.851	0.589	0.839	0.712	0.879	0.938	0.647
Hexitol	0.622	0.52	0.123	0.0855461	0.1274	0.509	0.28	0.677	0.292	0.0963107	0.274	0.183	0.3	0.763	0.294	0.809	0.501	0.736	0.214	0.204	0.331	0.216	0.10353	0.586	0.109438	0.0957465	0.078982	0.117165	0.122433	0.1274	0.0806245	1.037	0.964	0.782	0.541	0.677	0.535	0.522	0.694	0.879	0.888	0.441	0.771	1.172	1.704	3.189	5.561	1.067	0.302
Maltose	0.254449	0.4382	0.428485	0.300927	2.044	1.272	1.884	1.363	2.277	0.512	0.417421	1.783	1.581	1.41	3.556	1.785	1.812	2.585	1.961	0.362511	1.553	2.774	0.369238	0.409803	0.291698	0.336987	0.435457	0.1878	0.1878	1.184	1.488	1.373	0.288805	0.205143	0.4382	0.422	0.1878	1.524	1.37	1.522	1.464	1.813	1.67974	1.66	2.772	0.1878	0.299271	0.276341	0.335679
Malonic acid	0.307	0.234	0.245	0.32	0.31	0.325	0.366	0.245	0.209	0.377	0.525	0.438	0.359	0.408	0.431	0.38	0.398	0.321	0.425	0.44	0.248	0.38	0.342	0.472	0.268	0.303	0.253	0.3	0.347	0.299	0.263	0.301	0.341	0.264	0.316	0.295	0.423	0.44	0.346	0.365	0.272	0.387	0.34	0.256	0.366	0.387	0.313	0.379	0.352
Malic acid	0.764	0.798	0.701	0.763	0.639	1.403	0.711	1.018	0.698	1.072	0.794	0.965	0.582	0.979	0.854	1.141	0.832	1.206	1.022	1.114	0.846	1.005	1.173	1.486	0.888	0.698	0.604	1.082	0.772	1.093	1.089	1.331	1.091	0.967	0.618	0.954	0.819	1.006	1.228	1.074	0.946	0.912	0.657	1.06	0.795	0.903	1.134	0.906	0.716
Lysine	0.0652973	0.28	0.1036	0.0869766	1.16	1.394	0.871	1.867	1.384	1.547	1.099	1.48	1.866	1.56	2.135	3.824	2.025	2.413	2.526	3.299	2.151	2.124	3.608	3.772	0.243	0.625	0.0454474	0.224	0.19	0.466	0.273	0.494	0.32	0.333	0.373	0.409	0.38	0.521	0.305	0.618	0.237	0.335	0.483	0.268	0.525	0.855	0.909	0.648	0.301
Isoleucine	0.2	0.279	0.263	0.0654	1.339	1.846	1.312	1.621	1.054	1.756	1.139	1.813	1.492	1.7	2.55	3.05	1.819	2.643	1.615	3.204	1.126	1.613	2.108	3.397	0.373	0.543	0.179	0.383	0.213	0.562	0.439	0.734	0.512	0.566	0.404	0.513	0.432	0.574	0.417	0.613	0.242	0.391	0.478	0.359	0.561	0.604	0.599	0.45	0.32
Homoserine	0.00478225	0.003	0.007	0.00649213	0.0056133	0.00262335	0.00312921	0.003	0.00342915	0.007	0.00373294	0.003	0.00470934	0.00461055	0.00400102	0.00596311	0.00363527	0.0066446	0.00465889	0.00491348	0.00538109	0.00513715	0.00602599	0.00436125	0.00686823	0.00494537	0.007	0.003	0.00533826	0.00500496	0.00379074	0.00405959	0.007	0.00476943	0.00305985	0.00303993	0.00510714	0.003	0.00583082	0.00683773	0.028	0.00541681	0.00491429	0.034	0.003	0.00403927	0.0030286	0.003	0.00622925
Glycine	1.482	2.813	2.397	1.72	2.001	2.126	1.833	2.819	2.586	1.845	1.93	2.367	2.93	2.419	2.38	2.632	2.078	2.395	2.805	2.266	2.364	2.981	2.279	2.528	2.063	2.117	1.484	1.559	1.937	1.599	1.857	1.899	1.764	1.541	2.039	2.096	2.245	2.083	2.407	2.076	1.962	2.3502	1.879	1.955	2.244	2.08	2.48	2.058	2.351
Glyceric acid-3-phosphate	0.399	0.628	0.809	0.482	0.397	0.876	0.497	0.483	0.613	0.831	0.696	0.779	0.678	0.773495	0.885	1.108	0.913	0.67	1.257	1.431	1.229	1.199	1.4568	0.904	0.55	0.142013	0.259	0.701	0.721	1.006	1.063	1.408	1.313	1.118	0.783	0.930375	0.733	0.935	1.768	1.859	1.305	0.479	0.804	1.545	0.953	0.891167	0.91	0.881	0.532
Glyceric acid	0.427	0.448	0.54	0.546	0.718	0.846	0.927383	0.902	0.931	0.682	0.717	0.766	0.567	1.13	1.026	1.197	1.153	1.557	1.456	1.811	1.151	1.361	1.732	1.404	0.41	0.373	0.437	0.575	0.58	0.709	0.828	0.896	0.891	0.718	0.699	0.826	0.578	0.597	1.228	0.933	1.212	0.75	0.774	1.561	1.095	1.189	2.199	0.834	0.53
Glutamine	0.115	0.415	0.466	0.22	0.392	1.388	0.237	0.953	0.567	0.54	0.596	0.527	0.684	0.491	0.882	1.771	0.667	1.097	1.083	1.198	1.52	0.834	2.714	1.453	0.687	0.361	0.227	0.627	0.252	0.774	0.58	0.641	0.559	0.779	0.351	1.586	0.39	0.712	0.638	1.356	0.258	0.454	0.636	0.953	0.866	0.222	0.47	0.999	0.574
Glutamic acid	0.628	1.003	0.795	0.851	0.949	1.511	0.945	1.161	0.976	0.923	0.949	0.98	0.881	1.1232	1.049	1.535	0.93	1.151	1.216	1.101	0.908	1.119	1.393	1.585	1.021	0.79	0.679	1.283	0.838	1.382	1.404	1.442	1.496	1.336	0.809	1.254	0.983	1.032	1.207	1.572	0.795	0.978	1.059	1.189	0.953	0.78	1.04	1.018	0.898
Glucose-6-phosphate	0.916	0.998	0.904	1.08071	0.859	0.79338	0.772	0.835	0.827	0.824	1.006	1.05	0.791	0.957	0.896	1.152	1	0.898	1.123	1.208	0.935	1.219	1.111	1.287	0.67	0.866	0.609	0.98	0.695	1.28	1.308	1.054	1.343	1.201	1.069	1.265	1.003	1.109	1.476	1.526	1.291	0.967	1.102	1.416	1.348	1.359	1.24142	1.4	0.589
Glucose	1.345	0.273	1.188	0.97	1.081	1.15	1.25865	1.097	1.142	0.823	0.669	0.901	0.845	0.611695	0.836	1.146	0.666	0.942	0.717	0.831	0.738	1.064	0.815	0.996	1.087	1.05	1.08	0.884579	1.095	1.389	1.484	1.389	1.389	1.24922	0.94	1.111	0.841	0.99	0.58539	1.209	1.084	0.868	0.993	0.607089	0.983	0.978	0.978	0.7824	0.729
Galactose	0.881	1.199	0.889	0.659	1.165	0.845	1.018	1.052	1.259	0.764	0.649	0.93	0.875	1.612	0.704	1.486	0.754	1.006	0.828	1.172	0.802	1.105	0.987	1.384	0.759	0.773	0.806	0.896786	0.756	1.394	1.716	1.528	1.462	1.043	1.061	1.109	1.082	0.719	1.39	1.172	1.4058	0.826	1.198	1.171	1.361	1.275	1.707	1.359	0.672
Fumaric acid	0.398	0.387781	0.411	0.414	0.553425	0.634	0.569	0.963	0.656	0.709	0.553	0.37	0.468	1.521	0.878	1.17	0.593	1.103	1.052	1.191	0.721	1.051	0.887	1.741	0.677	0.0564	0.407	0.663	0.216	0.711	0.645	0.958	0.416	0.639	0.145	0.691	0.0564	0.245	0.534	1.12	0.976	0.756	0.93695	0.918	1.244	1.958	1.06371	1.31	0.0845707
Fructose-6-phosphate	1.027	0.919	1.662	0.598	0.867	0.737	0.484	0.727	0.873	1.219	0.756	1.593	0.778	1.107	0.822	1.616	0.638	0.911	1.81	1.468	1.523	1.047	1.561	1.186	1.436	0.763	1.213	1.222	0.527	2.047	1.917	1.734	2.103	1.53	0.709	1.376	1.596	0.832	2.047	2.136	1.178	1.343	1.284	1.742	2.045	1.751	2.861	1.592	0.505
Fructose	0.975	1.296	0.957	0.816	0.698	1.007	0.752	0.719	0.795	0.698	0.681	0.748	0.501	1.16	0.615	0.845	0.582	1	0.742	0.785	0.884	1.213	0.873	1.119	0.946	0.811	0.914	1.119	1.008	1.025	1.473	1.182	1.304	0.888	0.846	0.978	0.795	0.771	1.372	1.119	0.903	0.822	0.88	1.32	0.809	1.043	1.379	0.846	0.686
Cysteine	0.00130758	0.032	0.015	0.055	0.0495248	0.057	0.025	0.069	0.036	0.068	0.043	0.026	0.063	0.056	0.118	0.147	0.084	0.085	0.116	0.238	0.132	0.141	0.264	0.317	0.039	0.034	0.0292	0.043	0.033	0.039	0.041	0.034	0.06	0.012	0.0695045	0.043	0.114	0.089	0.052	0.085	0.034	0.053	0.069	0.05	0.092	0.149	0.145	0.074	0.051
Citric/Isocitric acid	0.657	0.763	0.466	0.522	0.655	0.892	0.842	0.881	0.72	0.754	1.03	0.862	0.708	1.229	0.916	1.137	0.791	1.12	0.932	0.968	0.756	0.85	1.074	1.262	0.739	0.564	0.537	0.949	0.697	0.642	0.759	0.799	0.81	0.661	0.642	0.992	0.873	0.689	0.846	1.134	0.67	0.747	0.691	0.808	0.618	0.906	0.611	0.717	0.67
Gamma-aminobutyric acid	0.187	0.764	0.639	0.34	0.779	0.993	0.545	1.38	1.113	0.609	0.526	0.86	0.598	0.915	0.738	1.174	0.399	1.082	1.126	1.044	1.133	1.224	1.417	1.994	0.596	0.3	0.36	0.391	0.23	0.689	0.986	1.271	0.344	0.537	0.469	0.799	0.62	0.553	1.275	1.104	0.912	1.024	0.581	1.077	1.099	1.411	1.648	0.738	0.386
Beta-Alanine	0.376	1.41	1.174	0.561	1.231	1.44	0.552	3.537	1.152	0.422	0.298	0.777	1.819	1.65	1.56	2.626	0.916	1.884	1.903	1.673	1.316	2.361	2.38	2.125	0.629	0.922	0.629	1.373	1.177	1.347	1.959	1.966	1.962	1.309	1.24817	1.618	0.978	1.108	1.454	0.995	1.059	1.127	1.10565	1.114	1.053	1.722	2.511	2.301	0.624
Aspartic acid	0.573	0.79	0.589	0.645	1.052	1.303	1.03	1.049	0.944	1.177	1.157	0.968	1.077	1.698	1.201	2.047	1.115	1.602	1.344	0.641	1.205	1.185	2.092	1.777	0.95	0.821	0.457	1.052	0.702	0.907	0.988	1.001	1.069	0.955	0.72	1.26	0.844	1.08	1.148	1.457	0.898	1.088	1.061	1.327	0.961	0.789	1.054	1.433	0.684
Asparagine	0.095	0.616	0.748	1.014	0.761	1.567	0.362	2.085	1.326	1.072	0.608	0.845	1.332	0.51	0.982	2.636	0.937	1.019	1.83	1.443	1.07	1.113	1.865	1.56	0.846	0.461	0.34	1.278	0.43	1.37	0.948	0.604	0.732	0.846	0.258	1.336	0.765	1.494	0.873	1.598	0.724	1.337	1.002	1.244	0.876	0.382	0.55	0.725	1.121
Arabinose	0.144	0.132	0.162	0.188	0.06	0.159	0.065	0.155	0.658	0.174	0.11	0.115	0.13	0.232	0.091	0.103	0.088	0.064	0.097	0.294	0.191	0.277	0.08	0.354	0.0123313	0.16	0.07	0.103	0.119	0.227	0.209	0.188	0.255	0.133	0.239	0.194	0.185	0.257	0.226568	0.093	0.246	0.301	0.257	0.154	0.377	0.068	0.173	0.358	0.029
Alanine	0.513	0.892	0.76	0.665	0.519	0.709	0.808	0.627	0.718	0.589	0.409	0.482	0.519	0.576	0.555	1.15	0.59	0.501	0.702	1.494	1.004	1.13	1.041	1.697	0.664	0.585	0.541	0.718	0.629	0.812	0.655	0.716	0.596	0.693	0.755	0.781	0.987	0.683	0.655	0.914	0.749	0.817	1.169	0.858	1.302	1.605	1.456	0.988	0.609
Adenosine	0.000683909	0.027	0.063	0.0011861	0.000778162	0.0014	0.0006	0.000842004	0.000938113	0.000942357	0.00117413	0.0014	0.0014	0.0006	0.0014	0.034	0.0014	0.000941832	0.07	0.058	0.033	0.03	0.030874	0.024	0.000672197	0.000691625	0.0014	0.000948815	0.000792987	0.0006	0.0014	0.0014	0.00113641	0.000800501	0.000794434	0.0014	0.000630446	0.000648914	0.00129186	0.0015955	0.00122923	0.00133532	0.0014	0.0014	0.00123747	0.000802319	0.00112308	0.00122268	0.000734113
2-Ketoglutaric acid	0.677	0.77	0.427	0.815	0.735	1.06	0.605	1.202	0.854	0.904	1.026	0.771	1.101	1.811	0.997	1.965	0.875	1.439	1.159	0.847	0.766	1.11	1.142	1.378	0.762	0.511	0.497	1.183	0.703	0.836	0.871	1.093	1.246	0.848	0.786	1.302	0.799	0.842	1.317	1.322	0.921	0.85	0.927	1.408	1.321	1.627	2.06	0.98	0.687
Leucine	0.492	0.58	0.545	0.545	3.313	3.589	3.323	3.375	3.267	4.76	3.986	4.352	4.405	4.326	6.414	5.268	4.55	5.138	5.195	6.921	2.569	3.411	5.388	6.411	0.862	1.324	0.496	0.594	0.51	1.08	0.923	1.24	1.106	1.158	1.236	0.991	1.116	1.353	0.692	0.195304	0.519	1.058	1.147	0.65	1.479	1.858	1.517	1.065	1.085
[truncated: 246 more columns]
