# Supplementary material for: Joint Transcriptomic and Metabolomic Analyses Reveal Changes in the Primary Metabolism and Imbalances in the Subgenome Orchestration in the Bread Wheat Molecular Response to Fusarium graminearum
Source: G3 (Bethesda). 2015 Oct 4;5(12):2579–92. doi: 10.1534/g3.115.021550 (PMC4683631; doi:10.1534/g3.115.021550)
Supplement: Supporting Information [file supp_g3.115.021550_TableS7.xlsx]

## Sheet: S7
Scoring for differences in treatment
score	Metabolite	Genotype	Treatment		scores for differences in metabolites between the different treatments
29.3293	Valine	NIL1	DON_Fg		DON	deoxynivalenol treatment
1.0912	Urea	NIL1	DON_Fg		Fg	Fusarium graminearum
23.0357	Tyrosine	NIL1	DON_Fg		W	mock (water) treatment
10.77	Tryptophan	NIL1	DON_Fg
8.30314	Threonine	NIL1	DON_Fg
2.86276	Threonic.acid	NIL1	DON_Fg
0.825131	Succinic.acid	NIL1	DON_Fg
4.51206	Spermidine	NIL1	DON_Fg
15.7004	Shikimic.acid	NIL1	DON_Fg
1.58304	Serine	NIL1	DON_Fg
1.285	Sucrose	NIL1	DON_Fg
-0.0774235	Ribulose.5.phosphate	NIL1	DON_Fg
0.741662	Ribose	NIL1	DON_Fg
3.61153	Quinic.acid	NIL1	DON_Fg
0.0966198	Pyroglutamic.acid	NIL1	DON_Fg
15.8567	Putrescine	NIL1	DON_Fg
14.1555	Proline	NIL1	DON_Fg
0.197455	Phosphoric.acid	NIL1	DON_Fg
21.2153	Phenylalanine	NIL1	DON_Fg
19.5778	Ornithine	NIL1	DON_Fg
0.450958	Myoinositol.phosphate	NIL1	DON_Fg
-4.24639	Myoinositol	NIL1	DON_Fg
6.17871	Methionine	NIL1	DON_Fg
0.636288	Hexitol	NIL1	DON_Fg
-0.24024	Malonic.acid	NIL1	DON_Fg
0.72454	Malic.acid	NIL1	DON_Fg
22.7981	Lysine	NIL1	DON_Fg
23.9022	Isoleucine	NIL1	DON_Fg
0.339078	Glycine	NIL1	DON_Fg
1.31064	Glyceric.acid.3.phosphate	NIL1	DON_Fg
-4.25476	Glyceric.acid	NIL1	DON_Fg
-1.02595	Glutamine	NIL1	DON_Fg
1.42067	Glutamic.acid	NIL1	DON_Fg
3.29976	Glucose.6.phosphate	NIL1	DON_Fg
1.80874	Glucose	NIL1	DON_Fg
1.49099	Galactose	NIL1	DON_Fg
-1.23405	Fumaric.acid	NIL1	DON_Fg
4.5222	Fructose.6.phosphate	NIL1	DON_Fg
4.71922	Fructose	NIL1	DON_Fg
3.22869	Cysteine	NIL1	DON_Fg
-0.454555	Citric.Isocitric.acid	NIL1	DON_Fg
-1.71533	Gamma.aminobutyric.acid	NIL1	DON_Fg
-0.870969	Beta.Alanine	NIL1	DON_Fg
-0.966954	Aspartic.acid	NIL1	DON_Fg
-1.13633	Asparagine	NIL1	DON_Fg
2.43061	Alanine	NIL1	DON_Fg
-1.67636	X2.Ketoglutaric.acid	NIL1	DON_Fg
44.4088	Leucine	NIL1	DON_Fg
26.6809	Valine	NIL1	DON_W
0.754338	Urea	NIL1	DON_W
21.462	Tyrosine	NIL1	DON_W
11.8796	Tryptophan	NIL1	DON_W
8.03452	Threonine	NIL1	DON_W
0.468851	Threonic.acid	NIL1	DON_W
1.8557	Succinic.acid	NIL1	DON_W
3.15778	Spermidine	NIL1	DON_W
15.7754	Shikimic.acid	NIL1	DON_W
-1.03959	Serine	NIL1	DON_W
-0.796454	Sucrose	NIL1	DON_W
1.83303	Ribulose.5.phosphate	NIL1	DON_W
-1.07872	Ribose	NIL1	DON_W
4.70242	Quinic.acid	NIL1	DON_W
2.09712	Pyroglutamic.acid	NIL1	DON_W
20.0027	Putrescine	NIL1	DON_W
13.028	Proline	NIL1	DON_W
-1.02237	Phosphoric.acid	NIL1	DON_W
15.9924	Phenylalanine	NIL1	DON_W
17.2233	Ornithine	NIL1	DON_W
0.366783	Myoinositol.phosphate	NIL1	DON_W
-3.67755	Myoinositol	NIL1	DON_W
6.75953	Methionine	NIL1	DON_W
0.0998273	Hexitol	NIL1	DON_W
-0.951433	Malonic.acid	NIL1	DON_W
-0.359504	Malic.acid	NIL1	DON_W
22.7846	Lysine	NIL1	DON_W
23.5535	Isoleucine	NIL1	DON_W
2.71842	Glycine	NIL1	DON_W
-0.333611	Glyceric.acid.3.phosphate	NIL1	DON_W
-1.9151	Glyceric.acid	NIL1	DON_W
-1.68582	Glutamine	NIL1	DON_W
-2.42852	Glutamic.acid	NIL1	DON_W
0.325453	Glucose.6.phosphate	NIL1	DON_W
0.265286	Glucose	NIL1	DON_W
0.476917	Galactose	NIL1	DON_W
0.67242	Fumaric.acid	NIL1	DON_W
1.02031	Fructose.6.phosphate	NIL1	DON_W
1.11683	Fructose	NIL1	DON_W
0.381838	Cysteine	NIL1	DON_W
-1.05839	Citric.Isocitric.acid	NIL1	DON_W
-1.96516	Gamma.aminobutyric.acid	NIL1	DON_W
0.0634502	Beta.Alanine	NIL1	DON_W
1.48583	Aspartic.acid	NIL1	DON_W
0.00117444	Asparagine	NIL1	DON_W
1.71644	Alanine	NIL1	DON_W
-3.46717	X2.Ketoglutaric.acid	NIL1	DON_W
41.5787	Leucine	NIL1	DON_W
0.113416	Valine	NIL1	Fg_W
2.33587	Urea	NIL1	Fg_W
-3.15095	Tyrosine	NIL1	Fg_W
0.341327	Tryptophan	NIL1	Fg_W
0.787425	Threonine	NIL1	Fg_W
0.358001	Threonic.acid	NIL1	Fg_W
2.88494	Succinic.acid	NIL1	Fg_W
0.159132	Spermidine	NIL1	Fg_W
-1.06772	Shikimic.acid	NIL1	Fg_W
-0.322676	Serine	NIL1	Fg_W
0.214325	Sucrose	NIL1	Fg_W
-0.872035	Ribulose.5.phosphate	NIL1	Fg_W
-0.894081	Ribose	NIL1	Fg_W
-0.417312	Quinic.acid	NIL1	Fg_W
1.09872	Pyroglutamic.acid	NIL1	Fg_W
2.81268	Putrescine	NIL1	Fg_W
2.35004	Proline	NIL1	Fg_W
1.80111	Phosphoric.acid	NIL1	Fg_W
-1.10669	Phenylalanine	NIL1	Fg_W
2.25183	Ornithine	NIL1	Fg_W
0.433726	Myoinositol.phosphate	NIL1	Fg_W
-2.29794	Myoinositol	NIL1	Fg_W
0.23776	Methionine	NIL1	Fg_W
-0.654508	Hexitol	NIL1	Fg_W
-0.45429	Malonic.acid	NIL1	Fg_W
3.5678	Malic.acid	NIL1	Fg_W
0.057976	Lysine	NIL1	Fg_W
-0.687186	Isoleucine	NIL1	Fg_W
1.64024	Glycine	NIL1	Fg_W
-2.59604	Glyceric.acid.3.phosphate	NIL1	Fg_W
-2.34076	Glyceric.acid	NIL1	Fg_W
-0.444838	Glutamine	NIL1	Fg_W
0.549131	Glutamic.acid	NIL1	Fg_W
-1.82989	Glucose.6.phosphate	NIL1	Fg_W
0.0706341	Glucose	NIL1	Fg_W
-0.235131	Galactose	NIL1	Fg_W
2.58008	Fumaric.acid	NIL1	Fg_W
-0.871608	Fructose.6.phosphate	NIL1	Fg_W
0.517384	Fructose	NIL1	Fg_W
-1.07113	Cysteine	NIL1	Fg_W
0.224125	Citric.Isocitric.acid	NIL1	Fg_W
-2.65236	Gamma.aminobutyric.acid	NIL1	Fg_W
-0.897605	Beta.Alanine	NIL1	Fg_W
1.05033	Aspartic.acid	NIL1	Fg_W
-0.240877	Asparagine	NIL1	Fg_W
-1.89524	Alanine	NIL1	Fg_W
-0.982553	X2.Ketoglutaric.acid	NIL1	Fg_W
0.697145	Leucine	NIL1	Fg_W
25.9037	Valine	NIL2	DON_Fg
0.445933	Urea	NIL2	DON_Fg
17.9165	Tyrosine	NIL2	DON_Fg
2.28454	Tryptophan	NIL2	DON_Fg
21.6437	Threonine	NIL2	DON_Fg
1.02365	Threonic.acid	NIL2	DON_Fg
0.66277	Succinic.acid	NIL2	DON_Fg
6.53167	Spermidine	NIL2	DON_Fg
19.0076	Shikimic.acid	NIL2	DON_Fg
-0.052529	Serine	NIL2	DON_Fg
9.38799	Sucrose	NIL2	DON_Fg
0.538423	Ribulose.5.phosphate	NIL2	DON_Fg
-0.282528	Ribose	NIL2	DON_Fg
14.4999	Quinic.acid	NIL2	DON_Fg
8.35489	Pyroglutamic.acid	NIL2	DON_Fg
29.9639	Putrescine	NIL2	DON_Fg
31.1148	Proline	NIL2	DON_Fg
2.40274	Phosphoric.acid	NIL2	DON_Fg
26.6962	Phenylalanine	NIL2	DON_Fg
23.9683	Ornithine	NIL2	DON_Fg
0.945052	Myoinositol.phosphate	NIL2	DON_Fg
-2.06565	Myoinositol	NIL2	DON_Fg
7.87707	Methionine	NIL2	DON_Fg
3.03476	Hexitol	NIL2	DON_Fg
1.16235	Malonic.acid	NIL2	DON_Fg
0.54533	Malic.acid	NIL2	DON_Fg
32.1488	Lysine	NIL2	DON_Fg
39.195	Isoleucine	NIL2	DON_Fg
-0.287914	Glycine	NIL2	DON_Fg
0.683587	Glyceric.acid.3.phosphate	NIL2	DON_Fg
-0.0800315	Glyceric.acid	NIL2	DON_Fg
7.73045	Glutamine	NIL2	DON_Fg
1.65527	Glutamic.acid	NIL2	DON_Fg
0.964393	Glucose.6.phosphate	NIL2	DON_Fg
3.17016	Glucose	NIL2	DON_Fg
2.45778	Galactose	NIL2	DON_Fg
0.924304	Fumaric.acid	NIL2	DON_Fg
-0.693608	Fructose.6.phosphate	NIL2	DON_Fg
6.08131	Fructose	NIL2	DON_Fg
0.0583677	Cysteine	NIL2	DON_Fg
0.50775	Citric.Isocitric.acid	NIL2	DON_Fg
0.669408	Gamma.aminobutyric.acid	NIL2	DON_Fg
2.29088	Beta.Alanine	NIL2	DON_Fg
4.67736	Aspartic.acid	NIL2	DON_Fg
0.812876	Asparagine	NIL2	DON_Fg
1.40915	Alanine	NIL2	DON_Fg
0.810336	X2.Ketoglutaric.acid	NIL2	DON_Fg
31.7426	Leucine	NIL2	DON_Fg
22.2404	Valine	NIL2	DON_W
2.26103	Urea	NIL2	DON_W
19.4324	Tyrosine	NIL2	DON_W
10.9491	Tryptophan	NIL2	DON_W
16.7987	Threonine	NIL2	DON_W
0.00703769	Threonic.acid	NIL2	DON_W
2.02532	Succinic.acid	NIL2	DON_W
5.08046	Spermidine	NIL2	DON_W
19.2749	Shikimic.acid	NIL2	DON_W
0.043107	Serine	NIL2	DON_W
5.43042	Sucrose	NIL2	DON_W
0.818581	Ribulose.5.phosphate	NIL2	DON_W
-0.123304	Ribose	NIL2	DON_W
16.0955	Quinic.acid	NIL2	DON_W
9.48844	Pyroglutamic.acid	NIL2	DON_W
35.1093	Putrescine	NIL2	DON_W
25.4113	Proline	NIL2	DON_W
4.62717	Phosphoric.acid	NIL2	DON_W
28.1121	Phenylalanine	NIL2	DON_W
26.4753	Ornithine	NIL2	DON_W
0.312169	Myoinositol.phosphate	NIL2	DON_W
1.84674	Myoinositol	NIL2	DON_W
15.3426	Methionine	NIL2	DON_W
0.163377	Hexitol	NIL2	DON_W
0.639981	Malonic.acid	NIL2	DON_W
2.06729	Malic.acid	NIL2	DON_W
33.2486	Lysine	NIL2	DON_W
36.8274	Isoleucine	NIL2	DON_W
-0.304044	Glycine	NIL2	DON_W
-0.599026	Glyceric.acid.3.phosphate	NIL2	DON_W
0.780411	Glyceric.acid	NIL2	DON_W
6.10604	Glutamine	NIL2	DON_W
3.7777	Glutamic.acid	NIL2	DON_W
0.205906	Glucose.6.phosphate	NIL2	DON_W
0.311248	Glucose	NIL2	DON_W
0.465444	Galactose	NIL2	DON_W
4.83088	Fumaric.acid	NIL2	DON_W
-0.673967	Fructose.6.phosphate	NIL2	DON_W
-0.345717	Fructose	NIL2	DON_W
1.72528	Cysteine	NIL2	DON_W
6.42652	Citric.Isocitric.acid	NIL2	DON_W
-1.09169	Gamma.aminobutyric.acid	NIL2	DON_W
2.4751	Beta.Alanine	NIL2	DON_W
11.7752	Aspartic.acid	NIL2	DON_W
4.04425	Asparagine	NIL2	DON_W
0.614458	Alanine	NIL2	DON_W
5.11089	X2.Ketoglutaric.acid	NIL2	DON_W
30.8159	Leucine	NIL2	DON_W
0.154088	Valine	NIL2	Fg_W
-0.997275	Urea	NIL2	Fg_W
0.976989	Tyrosine	NIL2	Fg_W
1.66719	Tryptophan	NIL2	Fg_W
0.674371	Threonine	NIL2	Fg_W
0.0103917	Threonic.acid	NIL2	Fg_W
0.408025	Succinic.acid	NIL2	Fg_W
0.386924	Spermidine	NIL2	Fg_W
-0.120518	Shikimic.acid	NIL2	Fg_W
0.189298	Serine	NIL2	Fg_W
0.672849	Sucrose	NIL2	Fg_W
-1.85451	Ribulose.5.phosphate	NIL2	Fg_W
0.366328	Ribose	NIL2	Fg_W
-1.36846	Quinic.acid	NIL2	Fg_W
0.534466	Pyroglutamic.acid	NIL2	Fg_W
0.264006	Putrescine	NIL2	Fg_W
-0.0791198	Proline	NIL2	Fg_W
1.34987	Phosphoric.acid	NIL2	Fg_W
1.81079	Phenylalanine	NIL2	Fg_W
1.16314	Ornithine	NIL2	Fg_W
1.33495	Myoinositol.phosphate	NIL2	Fg_W
0.148665	Myoinositol	NIL2	Fg_W
0.464601	Methionine	NIL2	Fg_W
7.81636	Hexitol	NIL2	Fg_W
3.30042	Malonic.acid	NIL2	Fg_W
1.05074	Malic.acid	NIL2	Fg_W
1.41096	Lysine	NIL2	Fg_W
0.575026	Isoleucine	NIL2	Fg_W
0.304772	Glycine	NIL2	Fg_W
1.76959	Glyceric.acid.3.phosphate	NIL2	Fg_W
0.845851	Glyceric.acid	NIL2	Fg_W
0.0121788	Glutamine	NIL2	Fg_W
1.27932	Glutamic.acid	NIL2	Fg_W
1.05496	Glucose.6.phosphate	NIL2	Fg_W
0.0578222	Glucose	NIL2	Fg_W
0.0571655	Galactose	NIL2	Fg_W
0.404677	Fumaric.acid	NIL2	Fg_W
-0.621737	Fructose.6.phosphate	NIL2	Fg_W
0.564716	Fructose	NIL2	Fg_W
2.03058	Cysteine	NIL2	Fg_W
4.20854	Citric.Isocitric.acid	NIL2	Fg_W
-0.0561083	Gamma.aminobutyric.acid	NIL2	Fg_W
-0.703247	Beta.Alanine	NIL2	Fg_W
4.55144	Aspartic.acid	NIL2	Fg_W
0.751096	Asparagine	NIL2	Fg_W
-0.135306	Alanine	NIL2	Fg_W
0.689525	X2.Ketoglutaric.acid	NIL2	Fg_W
0.878602	Leucine	NIL2	Fg_W
18.3377	Valine	NIL3	DON_Fg
3.28467	Urea	NIL3	DON_Fg
27.2443	Tyrosine	NIL3	DON_Fg
10.9179	Tryptophan	NIL3	DON_Fg
24.7737	Threonine	NIL3	DON_Fg
5.00592	Threonic.acid	NIL3	DON_Fg
-0.0594988	Succinic.acid	NIL3	DON_Fg
10.2585	Spermidine	NIL3	DON_Fg
32.2201	Shikimic.acid	NIL3	DON_Fg
-0.319182	Serine	NIL3	DON_Fg
10.3687	Sucrose	NIL3	DON_Fg
-3.86962	Ribulose.5.phosphate	NIL3	DON_Fg
1.89491	Ribose	NIL3	DON_Fg
10.1823	Quinic.acid	NIL3	DON_Fg
4.94881	Pyroglutamic.acid	NIL3	DON_Fg
25.3663	Putrescine	NIL3	DON_Fg
24.995	Proline	NIL3	DON_Fg
0.782251	Phosphoric.acid	NIL3	DON_Fg
21.4931	Phenylalanine	NIL3	DON_Fg
19.2457	Ornithine	NIL3	DON_Fg
4.80424	Myoinositol.phosphate	NIL3	DON_Fg
-4.89914	Myoinositol	NIL3	DON_Fg
13.7939	Methionine	NIL3	DON_Fg
-2.02411	Hexitol	NIL3	DON_Fg
-0.82653	Malonic.acid	NIL3	DON_Fg
-0.788174	Malic.acid	NIL3	DON_Fg
13.7659	Lysine	NIL3	DON_Fg
24.2672	Isoleucine	NIL3	DON_Fg
3.23067	Glycine	NIL3	DON_Fg
0.503037	Glyceric.acid.3.phosphate	NIL3	DON_Fg
2.89991	Glyceric.acid	NIL3	DON_Fg
2.6952	Glutamine	NIL3	DON_Fg
-0.0984166	Glutamic.acid	NIL3	DON_Fg
6.72605	Glucose.6.phosphate	NIL3	DON_Fg
8.56464	Glucose	NIL3	DON_Fg
6.37223	Galactose	NIL3	DON_Fg
-2.39766	Fumaric.acid	NIL3	DON_Fg
1.62302	Fructose.6.phosphate	NIL3	DON_Fg
8.81568	Fructose	NIL3	DON_Fg
4.49411	Cysteine	NIL3	DON_Fg
1.40011	Citric.Isocitric.acid	NIL3	DON_Fg
-2.3167	Gamma.aminobutyric.acid	NIL3	DON_Fg
7.7043	Beta.Alanine	NIL3	DON_Fg
2.82016	Aspartic.acid	NIL3	DON_Fg
0.280769	Asparagine	NIL3	DON_Fg
4.98771	Alanine	NIL3	DON_Fg
1.43321	X2.Ketoglutaric.acid	NIL3	DON_Fg
20.877	Leucine	NIL3	DON_Fg
16.5041	Valine	NIL3	DON_W
11.1395	Urea	NIL3	DON_W
27.1165	Tyrosine	NIL3	DON_W
3.96826	Tryptophan	NIL3	DON_W
27.8788	Threonine	NIL3	DON_W
5.0789	Threonic.acid	NIL3	DON_W
0.698423	Succinic.acid	NIL3	DON_W
13.2455	Spermidine	NIL3	DON_W
30.7438	Shikimic.acid	NIL3	DON_W
-2.17332	Serine	NIL3	DON_W
9.07691	Sucrose	NIL3	DON_W
-1.97537	Ribulose.5.phosphate	NIL3	DON_W
0.482557	Ribose	NIL3	DON_W
8.06864	Quinic.acid	NIL3	DON_W
9.00799	Pyroglutamic.acid	NIL3	DON_W
26.7143	Putrescine	NIL3	DON_W
24.0784	Proline	NIL3	DON_W
2.69341	Phosphoric.acid	NIL3	DON_W
26.561	Phenylalanine	NIL3	DON_W
17.6103	Ornithine	NIL3	DON_W
0.427466	Myoinositol.phosphate	NIL3	DON_W
-4.81098	Myoinositol	NIL3	DON_W
15.6217	Methionine	NIL3	DON_W
-0.143606	Hexitol	NIL3	DON_W
-1.15044	Malonic.acid	NIL3	DON_W
0.0991312	Malic.acid	NIL3	DON_W
12.6336	Lysine	NIL3	DON_W
23.8412	Isoleucine	NIL3	DON_W
0.403436	Glycine	NIL3	DON_W
0.369199	Glyceric.acid.3.phosphate	NIL3	DON_W
6.13092	Glyceric.acid	NIL3	DON_W
-1.64846	Glutamine	NIL3	DON_W
-1.78341	Glutamic.acid	NIL3	DON_W
5.66106	Glucose.6.phosphate	NIL3	DON_W
8.45575	Glucose	NIL3	DON_W
3.71122	Galactose	NIL3	DON_W
3.06163	Fumaric.acid	NIL3	DON_W
0.655099	Fructose.6.phosphate	NIL3	DON_W
10.1726	Fructose	NIL3	DON_W
6.20668	Cysteine	NIL3	DON_W
0.186787	Citric.Isocitric.acid	NIL3	DON_W
-2.9765	Gamma.aminobutyric.acid	NIL3	DON_W
4.59561	Beta.Alanine	NIL3	DON_W
-0.921789	Aspartic.acid	NIL3	DON_W
-0.991588	Asparagine	NIL3	DON_W
5.08654	Alanine	NIL3	DON_W
7.86514	X2.Ketoglutaric.acid	NIL3	DON_W
20.0875	Leucine	NIL3	DON_W
-0.420053	Valine	NIL3	Fg_W
13.2801	Urea	NIL3	Fg_W
-9.33016	Tyrosine	NIL3	Fg_W
0.157049	Tryptophan	NIL3	Fg_W
0.0519033	Threonine	NIL3	Fg_W
-7.6544	Threonic.acid	NIL3	Fg_W
0.232889	Succinic.acid	NIL3	Fg_W
-1.36419	Spermidine	NIL3	Fg_W
-1.62154	Shikimic.acid	NIL3	Fg_W
-1.5492	Serine	NIL3	Fg_W
0.305544	Sucrose	NIL3	Fg_W
-3.18079	Ribulose.5.phosphate	NIL3	Fg_W
0.934567	Ribose	NIL3	Fg_W
-0.647608	Quinic.acid	NIL3	Fg_W
0.43028	Pyroglutamic.acid	NIL3	Fg_W
1.40621	Putrescine	NIL3	Fg_W
-0.608076	Proline	NIL3	Fg_W
2.0503	Phosphoric.acid	NIL3	Fg_W
2.41248	Phenylalanine	NIL3	Fg_W
-1.15433	Ornithine	NIL3	Fg_W
3.59498	Myoinositol.phosphate	NIL3	Fg_W
-3.35477	Myoinositol	NIL3	Fg_W
-0.701856	Methionine	NIL3	Fg_W
2.75453	Hexitol	NIL3	Fg_W
-1.10181	Malonic.acid	NIL3	Fg_W
0.804625	Malic.acid	NIL3	Fg_W
0.326638	Lysine	NIL3	Fg_W
-6.39948	Isoleucine	NIL3	Fg_W
1.8421	Glycine	NIL3	Fg_W
-2.83149	Glyceric.acid.3.phosphate	NIL3	Fg_W
-4.69337	Glyceric.acid	NIL3	Fg_W
0.912349	Glutamine	NIL3	Fg_W
-0.27763	Glutamic.acid	NIL3	Fg_W
-3.41475	Glucose.6.phosphate	NIL3	Fg_W
1.40151	Glucose	NIL3	Fg_W
0.0671721	Galactose	NIL3	Fg_W
1.12027	Fumaric.acid	NIL3	Fg_W
-0.202351	Fructose.6.phosphate	NIL3	Fg_W
1.09082	Fructose	NIL3	Fg_W
3.58346	Cysteine	NIL3	Fg_W
-0.609861	Citric.Isocitric.acid	NIL3	Fg_W
-6.56642	Gamma.aminobutyric.acid	NIL3	Fg_W
1.00149	Beta.Alanine	NIL3	Fg_W
0.000428234	Aspartic.acid	NIL3	Fg_W
-0.778378	Asparagine	NIL3	Fg_W
-0.177324	Alanine	NIL3	Fg_W
0.453405	X2.Ketoglutaric.acid	NIL3	Fg_W
1.31344	Leucine	NIL3	Fg_W
25.0841	Valine	NIL4	DON_Fg
2.86631	Urea	NIL4	DON_Fg
32.9749	Tyrosine	NIL4	DON_Fg
4.97809	Tryptophan	NIL4	DON_Fg
18.3902	Threonine	NIL4	DON_Fg
8.55254	Threonic.acid	NIL4	DON_Fg
1.97277	Succinic.acid	NIL4	DON_Fg
5.33128	Spermidine	NIL4	DON_Fg
33.7316	Shikimic.acid	NIL4	DON_Fg
1.05464	Serine	NIL4	DON_Fg
26.2834	Sucrose	NIL4	DON_Fg
-0.896598	Ribulose.5.phosphate	NIL4	DON_Fg
1.8911	Ribose	NIL4	DON_Fg
8.61075	Quinic.acid	NIL4	DON_Fg
3.42285	Pyroglutamic.acid	NIL4	DON_Fg
16.7337	Putrescine	NIL4	DON_Fg
19.826	Proline	NIL4	DON_Fg
-0.982107	Phosphoric.acid	NIL4	DON_Fg
20.0652	Phenylalanine	NIL4	DON_Fg
17.0325	Ornithine	NIL4	DON_Fg
2.52701	Myoinositol.phosphate	NIL4	DON_Fg
-0.639818	Myoinositol	NIL4	DON_Fg
13.3594	Methionine	NIL4	DON_Fg
1.4391	Hexitol	NIL4	DON_Fg
2.20636	Malonic.acid	NIL4	DON_Fg
5.0737	Malic.acid	NIL4	DON_Fg
29.8446	Lysine	NIL4	DON_Fg
31.7631	Isoleucine	NIL4	DON_Fg
19.863	Glycine	NIL4	DON_Fg
2.94039	Glyceric.acid.3.phosphate	NIL4	DON_Fg
-2.89641	Glyceric.acid	NIL4	DON_Fg
3.14556	Glutamine	NIL4	DON_Fg
1.5122	Glutamic.acid	NIL4	DON_Fg
17.8308	Glucose.6.phosphate	NIL4	DON_Fg
8.95545	Glucose	NIL4	DON_Fg
4.48365	Galactose	NIL4	DON_Fg
-1.79246	Fumaric.acid	NIL4	DON_Fg
9.92374	Fructose.6.phosphate	NIL4	DON_Fg
7.88826	Fructose	NIL4	DON_Fg
3.9846	Cysteine	NIL4	DON_Fg
5.91964	Citric.Isocitric.acid	NIL4	DON_Fg
-1.3767	Gamma.aminobutyric.acid	NIL4	DON_Fg
14.8089	Beta.Alanine	NIL4	DON_Fg
3.1575	Aspartic.acid	NIL4	DON_Fg
0.809875	Asparagine	NIL4	DON_Fg
1.75094	Alanine	NIL4	DON_Fg
4.98221	X2.Ketoglutaric.acid	NIL4	DON_Fg
38.0364	Leucine	NIL4	DON_Fg
22.9906	Valine	NIL4	DON_W
2.77391	Urea	NIL4	DON_W
33.7316	Tyrosine	NIL4	DON_W
5.35192	Tryptophan	NIL4	DON_W
19.8548	Threonine	NIL4	DON_W
2.57656	Threonic.acid	NIL4	DON_W
0.71703	Succinic.acid	NIL4	DON_W
1.41643	Spermidine	NIL4	DON_W
32.5695	Shikimic.acid	NIL4	DON_W
0.56382	Serine	NIL4	DON_W
28.5168	Sucrose	NIL4	DON_W
-0.505296	Ribulose.5.phosphate	NIL4	DON_W
1.63057	Ribose	NIL4	DON_W
9.43646	Quinic.acid	NIL4	DON_W
3.1807	Pyroglutamic.acid	NIL4	DON_W
30.0889	Putrescine	NIL4	DON_W
19.0202	Proline	NIL4	DON_W
-0.940978	Phosphoric.acid	NIL4	DON_W
22.2854	Phenylalanine	NIL4	DON_W
15.9628	Ornithine	NIL4	DON_W
0.385629	Myoinositol.phosphate	NIL4	DON_W
-0.439525	Myoinositol	NIL4	DON_W
13.106	Methionine	NIL4	DON_W
3.12043	Hexitol	NIL4	DON_W
0.331497	Malonic.acid	NIL4	DON_W
2.1715	Malic.acid	NIL4	DON_W
28.7631	Lysine	NIL4	DON_W
31.6816	Isoleucine	NIL4	DON_W
5.36734	Glycine	NIL4	DON_W
1.36842	Glyceric.acid.3.phosphate	NIL4	DON_W
-1.53355	Glyceric.acid	NIL4	DON_W
4.42939	Glutamine	NIL4	DON_W
1.02307	Glutamic.acid	NIL4	DON_W
10.3092	Glucose.6.phosphate	NIL4	DON_W
12.6813	Glucose	NIL4	DON_W
4.94525	Galactose	NIL4	DON_W
-1.35429	Fumaric.acid	NIL4	DON_W
5.57029	Fructose.6.phosphate	NIL4	DON_W
7.98494	Fructose	NIL4	DON_W
3.16572	Cysteine	NIL4	DON_W
8.3327	Citric.Isocitric.acid	NIL4	DON_W
-5.98065	Gamma.aminobutyric.acid	NIL4	DON_W
10.1701	Beta.Alanine	NIL4	DON_W
9.38576	Aspartic.acid	NIL4	DON_W
1.46672	Asparagine	NIL4	DON_W
1.6681	Alanine	NIL4	DON_W
6.31991	X2.Ketoglutaric.acid	NIL4	DON_W
37.2103	Leucine	NIL4	DON_W
0.584664	Valine	NIL4	Fg_W
-2.10252	Urea	NIL4	Fg_W
-6.24225	Tyrosine	NIL4	Fg_W
-0.284126	Tryptophan	NIL4	Fg_W
0.101124	Threonine	NIL4	Fg_W
-2.50789	Threonic.acid	NIL4	Fg_W
1.68388	Succinic.acid	NIL4	Fg_W
1.51608	Spermidine	NIL4	Fg_W
-5.3583	Shikimic.acid	NIL4	Fg_W
0.0425452	Serine	NIL4	Fg_W
-1.71285	Sucrose	NIL4	Fg_W
0.355979	Ribulose.5.phosphate	NIL4	Fg_W
-3.01044	Ribose	NIL4	Fg_W
-2.38509	Quinic.acid	NIL4	Fg_W
-0.0772407	Pyroglutamic.acid	NIL4	Fg_W
2.44307	Putrescine	NIL4	Fg_W
-2.12203	Proline	NIL4	Fg_W
-1.1454	Phosphoric.acid	NIL4	Fg_W
-1.60912	Phenylalanine	NIL4	Fg_W
0.65735	Ornithine	NIL4	Fg_W
2.11569	Myoinositol.phosphate	NIL4	Fg_W
-2.2825	Myoinositol	NIL4	Fg_W
0.303921	Methionine	NIL4	Fg_W
0.212438	Hexitol	NIL4	Fg_W
1.72184	Malonic.acid	NIL4	Fg_W
1.10065	Malic.acid	NIL4	Fg_W
-2.85933	Lysine	NIL4	Fg_W
-5.64368	Isoleucine	NIL4	Fg_W
10.5756	Glycine	NIL4	Fg_W
-3.76669	Glyceric.acid.3.phosphate	NIL4	Fg_W
-4.06972	Glyceric.acid	NIL4	Fg_W
-0.026664	Glutamine	NIL4	Fg_W
1.1456	Glutamic.acid	NIL4	Fg_W
-1.16531	Glucose.6.phosphate	NIL4	Fg_W
0.759632	Glucose	NIL4	Fg_W
-1.7883	Galactose	NIL4	Fg_W
-0.156056	Fumaric.acid	NIL4	Fg_W
0.0193483	Fructose.6.phosphate	NIL4	Fg_W
0.035024	Fructose	NIL4	Fg_W
0.111227	Cysteine	NIL4	Fg_W
1.51606	Citric.Isocitric.acid	NIL4	Fg_W
-1.51625	Gamma.aminobutyric.acid	NIL4	Fg_W
-1.19693	Beta.Alanine	NIL4	Fg_W
4.38381	Aspartic.acid	NIL4	Fg_W
-0.286487	Asparagine	NIL4	Fg_W
-1.30762	Alanine	NIL4	Fg_W
0.00348635	X2.Ketoglutaric.acid	NIL4	Fg_W
-7.03984	Leucine	NIL4	Fg_W
