# Supplementary material for: Joint Transcriptomic and Metabolomic Analyses Reveal Changes in the Primary Metabolism and Imbalances in the Subgenome Orchestration in the Bread Wheat Molecular Response to Fusarium graminearum
Source: G3 (Bethesda). 2015 Oct 4;5(12):2579–92. doi: 10.1534/g3.115.021550 (PMC4683631; doi:10.1534/g3.115.021550)
Supplement: Supporting Information [file supp_g3.115.021550_TableS8.xlsx]

## Sheet: S8
WGCNA network module Gene Ontology enrichment results
Color name refer to WGCNA module names, modules referred to in the manuscript are referred to by a single letter prefix
module	GO ID	P	Odds Ratio	GO TERM
A – blue	GO:0004674	7.07257e-25	2.45077	protein serine/threonine kinase activity
A – blue	GO:0006468	1.09034e-21	2.10427	protein phosphorylation
A – blue	GO:0036211	2.5196e-20	2.01323	protein modification process
A – blue	GO:0005524	5.47507e-19	1.82111	ATP binding
A – blue	GO:0016772	4.78117e-18	1.86862	transferase activity, transferring phosphorus-containing groups
A – blue	GO:0016841	1.06126e-16	20.4624	ammonia-lyase activity
A – blue	GO:0006796	7.88339e-16	1.83532	phosphate-containing compound metabolic process
A – blue	GO:0009072	9.08752e-16	30.355	aromatic amino acid family metabolic process
A – blue	GO:0006559	1.05728e-15	30.1238	L-phenylalanine catabolic process
A – blue	GO:0030554	1.3224e-15	1.66678	adenyl nucleotide binding
A – blue	GO:0001883	2.37509e-13	1.5933	purine nucleoside binding
A – blue	GO:0032555	2.37509e-13	1.5933	purine ribonucleotide binding
A – blue	GO:0032549	3.40805e-13	1.588	ribonucleoside binding
A – blue	GO:0009063	9.4801e-13	13.3775	cellular amino acid catabolic process
A – blue	GO:0016054	9.4801e-13	13.3775	organic acid catabolic process
A – blue	GO:0044712	9.4801e-13	13.3775	single-organism catabolic process
A – blue	GO:0044267	1.53563e-11	1.62982	cellular protein metabolic process
A – blue	GO:0043168	4.28033e-11	1.49255	anion binding
A – blue	GO:0000166	5.70599e-10	1.45941	nucleotide binding
A – blue	GO:0009856	5.68434e-08	3.39874	pollination
A – blue	GO:0048544	5.68434e-08	3.39874	recognition of pollen
A – blue	GO:1901605	5.80424e-08	4.05384	alpha-amino acid metabolic process
A – blue	GO:0022414	8.02088e-08	3.3364	reproductive process
A – blue	GO:0016829	4.83461e-07	2.15515	lyase activity
A – blue	GO:0044707	8.26584e-07	2.83904	single-multicellular organism process
A – blue	GO:0051704	1.37461e-06	2.80762	multi-organism process
A – blue	GO:0020037	2.2636e-06	1.52958	heme binding
A – blue	GO:0097159	1.23097e-05	1.25372	organic cyclic compound binding
A – blue	GO:1901363	1.23097e-05	1.25372	heterocyclic compound binding
A – blue	GO:0043167	2.21048e-05	1.35618	ion binding
A – blue	GO:0030246	2.54538e-05	2.64257	carbohydrate binding
A – blue	GO:0022857	3.6398e-05	1.59742	transmembrane transporter activity
A – blue	GO:0005506	6.59862e-05	1.52958	iron ion binding
A – blue	GO:0019439	9.11128e-05	2.57551	aromatic compound catabolic process
A – blue	GO:1901361	9.11128e-05	2.57551	organic cyclic compound catabolic process
A – blue	GO:0008519	0.000108681	17.0798	ammonium transmembrane transporter activity
A – blue	GO:0072488	0.000125916	16.6412	ammonium transmembrane transport
A – blue	GO:0030247	0.000344163	2.8812	polysaccharide binding
A – blue	GO:0016705	0.000353208	1.41601	oxidoreductase activity, acting on paired donors, with incorporation or reduction of molecular oxygen
A – blue	GO:0071705	0.000738627	2.86408	nitrogen compound transport
A – blue	GO:0004012	0.000844692	Inf	phospholipid-translocating ATPase activity
A – blue	GO:0071805	0.00085674	4.75944	potassium ion transmembrane transport
A – blue	GO:0009073	0.000923693	Inf	aromatic amino acid family biosynthetic process
A – blue	GO:0015914	0.000923693	Inf	phospholipid transport
A – blue	GO:0009055	0.00104481	1.3759	electron carrier activity
A – blue	GO:0055085	0.00113146	1.41071	transmembrane transport
A – blue	GO:0003333	0.00118507	4.02837	amino acid transmembrane transport
A – blue	GO:0005342	0.0018017	4.06882	organic acid transmembrane transporter activity
A – blue	GO:0008514	0.0018017	4.06882	organic anion transmembrane transporter activity
A – blue	GO:0015171	0.0018017	4.06882	amino acid transmembrane transporter activity
A – blue	GO:0015079	0.00217873	3.58136	potassium ion transmembrane transporter activity
A – blue	GO:0006813	0.00261426	3.49012	potassium ion transport
A – blue	GO:0022892	0.00282412	1.52193	substrate-specific transporter activity
A – blue	GO:0006568	0.00312583	5.54346	tryptophan metabolic process
A – blue	GO:0042430	0.00312583	5.54346	indole-containing compound metabolic process
A – blue	GO:0005388	0.00364813	19.4886	calcium-transporting ATPase activity
A – blue	GO:0070588	0.00397536	18.9777	calcium ion transmembrane transport
A – blue	GO:0004425	0.00495829	Inf	indole-3-glycerol-phosphate synthase activity
A – blue	GO:0004664	0.00495829	Inf	prephenate dehydratase activity
A – blue	GO:0009094	0.00530344	Inf	L-phenylalanine biosynthetic process
A – blue	GO:0004672	0.0066407	1.43325	protein kinase activity
A – blue	GO:0016836	0.00704724	3.38373	hydro-lyase activity
A – blue	GO:0005509	0.00721088	1.54218	calcium ion binding
A – blue	GO:0015075	0.00796357	1.49854	ion transmembrane transporter activity
A – blue	GO:0055114	0.00992497	1.19775	oxidation-reduction process
A – blue	GO:0004867	0.0100702	2.44148	serine-type endopeptidase inhibitor activity
A – blue	GO:0008483	0.0170043	4.87264	transaminase activity
A – blue	GO:0019825	0.0172991	14.6081	oxygen binding
A – blue	GO:0015671	0.0184427	14.2224	oxygen transport
A – blue	GO:0000287	0.0185931	1.72578	magnesium ion binding
A – blue	GO:0070838	0.0186708	4.74501	divalent metal ion transport
A – blue	GO:0016740	0.018885	1.20846	transferase activity
A – blue	GO:0005319	0.0191126	6.49467	lipid transporter activity
A – blue	GO:0045786	0.0206845	6.32387	negative regulation of cell cycle
A – blue	GO:0030414	0.0217091	2.07104	peptidase inhibitor activity
A – blue	GO:0061135	0.0217091	2.07104	endopeptidase regulator activity
A – blue	GO:0016887	0.0222842	1.41696	ATPase activity
A – blue	GO:0004568	0.0235265	2.58191	chitinase activity
A – blue	GO:0051234	0.0243383	1.18997	establishment of localization
A – blue	GO:0046942	0.0253276	2.27322	carboxylic acid transport
A – blue	GO:0006022	0.0268962	2.51491	aminoglycan metabolic process
A – blue	GO:0006032	0.0268962	2.51491	chitin catabolic process
A – blue	GO:0046348	0.0268962	2.51491	amino sugar catabolic process
A – blue	GO:1901071	0.0268962	2.51491	glucosamine-containing compound metabolic process
A – blue	GO:0009312	0.0269132	2.71374	oligosaccharide biosynthetic process
A – blue	GO:0004788	0.0290911	Inf	thiamine diphosphokinase activity
A – blue	GO:0005315	0.0290911	Inf	inorganic phosphate transmembrane transporter activity
A – blue	GO:0006767	0.0304308	Inf	water-soluble vitamin metabolic process
A – blue	GO:0006817	0.0304308	Inf	phosphate ion transport
A – blue	GO:0009229	0.0304308	Inf	thiamine diphosphate biosynthetic process
A – blue	GO:0016998	0.0312905	2.17814	cell wall macromolecule catabolic process
A – blue	GO:0005215	0.0330895	1.39353	transporter activity
A – blue	GO:0008661	0.0331227	4.87043	1-deoxy-D-xylulose-5-phosphate synthase activity
A – blue	GO:0015698	0.034886	2.77331	inorganic anion transport
A – blue	GO:0005992	0.0351048	2.76904	trehalose biosynthetic process
A – blue	GO:0016114	0.035727	4.74213	terpenoid biosynthetic process
A – blue	GO:0046872	0.0357487	1.14984	metal ion binding
A – blue	GO:0006820	0.037178	2.1012	anion transport
A – blue	GO:0004601	0.0398228	1.31018	peroxidase activity
A – blue	GO:0004970	0.0399351	2.43736	ionotropic glutamate receptor activity
A – blue	GO:0005234	0.0399351	2.43736	extracellular-glutamate-gated ion channel activity
A – blue	GO:0000075	0.0401437	7.11005	cell cycle checkpoint
A – blue	GO:0006730	0.0401437	7.11005	one-carbon metabolic process
A – blue	GO:0010564	0.0401437	7.11005	regulation of cell cycle process
A – blue	GO:0009611	0.0460767	2.00994	response to wounding
A – blue	GO:0038023	0.0468387	2.19385	signaling receptor activity
B - turquoise	GO:0043039	1.48707e-09	6.07844	tRNA aminoacylation
B - turquoise	GO:0016876	1.57637e-09	6.04409	ligase activity, forming aminoacyl-tRNA and related compounds
B - turquoise	GO:0045735	2.6292e-09	3.0709	nutrient reservoir activity
B - turquoise	GO:0030145	4.48635e-09	3.23333	manganese ion binding
B - turquoise	GO:0034660	5.76691e-07	3.92548	ncRNA metabolic process
B - turquoise	GO:0005524	1.84904e-06	1.3854	ATP binding
B - turquoise	GO:0036211	1.94157e-06	1.44799	protein modification process
B - turquoise	GO:0006468	2.69845e-06	1.4569	protein phosphorylation
B - turquoise	GO:0044267	5.40523e-06	1.41933	cellular protein metabolic process
B - turquoise	GO:0008152	2.23512e-05	1.37863	metabolic process
B - turquoise	GO:0043167	2.53889e-05	1.34782	ion binding
B - turquoise	GO:0006796	4.51908e-05	1.36677	phosphate-containing compound metabolic process
B - turquoise	GO:0006412	4.68318e-05	2.1206	translation
B - turquoise	GO:0006520	9.37636e-05	1.96191	cellular amino acid metabolic process
B - turquoise	GO:0003743	0.000108681	17.0798	translation initiation factor activity
B - turquoise	GO:0016772	0.00011682	1.32597	transferase activity, transferring phosphorus-containing groups
B - turquoise	GO:0006430	0.000145476	29.3249	lysyl-tRNA aminoacylation
B - turquoise	GO:0006433	0.000145476	29.3249	prolyl-tRNA aminoacylation
B - turquoise	GO:0004824	0.000146374	29.2663	lysine-tRNA ligase activity
B - turquoise	GO:0004827	0.000146374	29.2663	proline-tRNA ligase activity
B - turquoise	GO:0004713	0.000257465	2.96886	protein tyrosine kinase activity
B - turquoise	GO:0004674	0.000296774	1.38931	protein serine/threonine kinase activity
B - turquoise	GO:0046872	0.000328162	1.26694	metal ion binding
B - turquoise	GO:0043436	0.000342343	1.65837	oxoacid metabolic process
B - turquoise	GO:0030554	0.000441051	1.25025	adenyl nucleotide binding
B - turquoise	GO:0016874	0.000716693	1.90871	ligase activity
B - turquoise	GO:0006413	0.000737145	24.4182	translational initiation
B - turquoise	GO:0015936	0.00084167	Inf	coenzyme A metabolic process
B - turquoise	GO:0033865	0.00084167	Inf	nucleoside bisphosphate metabolic process
B - turquoise	GO:0004420	0.000844692	Inf	hydroxymethylglutaryl-CoA reductase (NADPH) activity
B - turquoise	GO:0001883	0.00087198	1.23228	purine nucleoside binding
B - turquoise	GO:0032555	0.00087198	1.23228	purine ribonucleotide binding
B - turquoise	GO:0032549	0.00102426	1.22831	ribonucleoside binding
B - turquoise	GO:0043168	0.0010519	1.22172	anion binding
B - turquoise	GO:0016747	0.00239163	1.56417	transferase activity, transferring acyl groups other than amino-acyl groups
B - turquoise	GO:0016740	0.00246836	1.28173	transferase activity
B - turquoise	GO:0010181	0.00355912	2.88674	FMN binding
B - turquoise	GO:0006420	0.00363584	19.5192	arginyl-tRNA aminoacylation
B - turquoise	GO:0004814	0.00364813	19.4886	arginine-tRNA ligase activity
B - turquoise	GO:0000166	0.00402367	1.18454	nucleotide binding
B - turquoise	GO:0009856	0.00482049	1.93569	pollination
B - turquoise	GO:0048544	0.00482049	1.93569	recognition of pollen
B - turquoise	GO:0016149	0.00495829	Inf	translation release factor activity, codon specific
B - turquoise	GO:0050832	0.00508103	8.13679	defense response to fungus
B - turquoise	GO:0016491	0.00530727	1.20409	oxidoreductase activity
B - turquoise	GO:0022414	0.00563373	1.90649	reproductive process
B - turquoise	GO:0009059	0.00626782	1.27832	macromolecule biosynthetic process
B - turquoise	GO:0006979	0.00778689	1.4473	response to oxidative stress
B - turquoise	GO:0004601	0.0095042	1.42322	peroxidase activity
B - turquoise	GO:0051704	0.00976203	1.80395	multi-organism process
B - turquoise	GO:0042742	0.00983642	6.10161	defense response to bacterium
B - turquoise	GO:0051707	0.00983642	6.10161	response to other organism
B - turquoise	GO:0055114	0.0102218	1.19866	oxidation-reduction process
B - turquoise	GO:0016831	0.0143571	1.9345	carboxy-lyase activity
B - turquoise	GO:0044281	0.0156738	1.33957	small molecule metabolic process
B - turquoise	GO:0006419	0.0190558	6.50432	alanyl-tRNA aminoacylation
B - turquoise	GO:0004813	0.0191126	6.49467	alanine-tRNA ligase activity
B - turquoise	GO:0043170	0.019455	1.16168	macromolecule metabolic process
B - turquoise	GO:0020037	0.0198332	1.22138	heme binding
B - turquoise	GO:0044249	0.01992	1.20744	cellular biosynthetic process
B - turquoise	GO:0004252	0.0205536	1.63059	serine-type endopeptidase activity
B - turquoise	GO:0044707	0.0222531	1.6352	single-multicellular organism process
B - turquoise	GO:0016114	0.0330306	4.87745	terpenoid biosynthetic process
B - turquoise	GO:0045892	0.0330306	4.87745	negative regulation of transcription, DNA-dependent
B - turquoise	GO:0008661	0.0331227	4.87043	1-deoxy-D-xylulose-5-phosphate synthase activity
B - turquoise	GO:0004672	0.0349685	1.33172	protein kinase activity
B - turquoise	GO:0016758	0.0356651	1.25598	transferase activity, transferring hexosyl groups
B - turquoise	GO:0008079	0.0377755	7.30319	translation termination factor activity
B - turquoise	GO:0006720	0.0395836	3.48495	isoprenoid metabolic process
B - turquoise	GO:0030170	0.0423772	1.56342	pyridoxal phosphate binding
black	GO:0003968	0.00706088	27.5806	RNA-directed RNA polymerase activity
black	GO:0003755	0.0114953	18.3852	peptidyl-prolyl cis-trans isomerase activity
black	GO:0051537	0.0114953	18.3852	2 iron, 2 sulfur cluster binding
black	GO:0055114	0.0128493	1.406	oxidation-reduction process
black	GO:0004525	0.0168443	13.7875	ribonuclease III activity
black	GO:0016491	0.020215	1.35266	oxidoreductase activity
black	GO:0015035	0.024876	3.95172	protein disulfide oxidoreductase activity
black	GO:0048037	0.026293	1.66997	cofactor binding
black	GO:0016168	0.0300122	9.18981	chlorophyll binding
black	GO:0004559	0.0351695	Inf	alpha-mannosidase activity
black	GO:0008495	0.0351695	Inf	protoheme IX farnesyltransferase activity
black	GO:0030604	0.0351695	Inf	1-deoxy-D-xylulose-5-phosphate reductoisomerase activity
black	GO:0006383	0.0365821	Inf	transcription from RNA polymerase III promoter
black	GO:0006491	0.0365821	Inf	N-glycan processing
black	GO:0006659	0.0365821	Inf	phosphatidylserine biosynthetic process
black	GO:0008654	0.0365821	Inf	phospholipid biosynthetic process
black	GO:0048034	0.0365821	Inf	heme O biosynthetic process
black	GO:0052646	0.0365821	Inf	alditol phosphate metabolic process
black	GO:0045454	0.0376671	3.434	cell redox homeostasis
black	GO:0016667	0.0433854	3.25238	oxidoreductase activity, acting on a sulfur group of donors
brown	GO:0030599	7.52273e-21	8.49801	pectinesterase activity
brown	GO:0042545	1.99967e-12	8.44187	cell wall modification
brown	GO:0004857	6.81334e-10	4.38088	enzyme inhibitor activity
brown	GO:0045229	9.27852e-09	4.69228	external encapsulating structure organization
brown	GO:0006099	4.2796e-08	79.3693	tricarboxylic acid cycle
brown	GO:0003779	5.07178e-08	9.45683	actin binding
brown	GO:0016192	5.14356e-08	5.58115	vesicle-mediated transport
brown	GO:0060589	8.71763e-08	8.86483	nucleoside-triphosphatase regulator activity
brown	GO:0016788	1.32946e-07	2.13127	hydrolase activity, acting on ester bonds
brown	GO:0051234	1.80469e-07	1.75331	establishment of localization
brown	GO:0015077	2.56442e-07	4.86982	monovalent inorganic cation transmembrane transporter activity
brown	GO:0055085	3.22376e-07	1.95785	transmembrane transport
brown	GO:0008184	5.57266e-07	Inf	glycogen phosphorylase activity
brown	GO:0022891	5.9745e-07	2.46773	substrate-specific transmembrane transporter activity
brown	GO:0004650	8.60809e-07	4.93906	polygalacturonase activity
brown	GO:0015299	1.42814e-06	8.08831	solute:hydrogen antiporter activity
brown	GO:0004143	1.53851e-06	35.2449	diacylglycerol kinase activity
brown	GO:0007205	1.71988e-06	34.6684	protein kinase C-activating G-protein coupled receptor signaling pathway
brown	GO:0005083	2.24655e-06	7.59843	small GTPase regulator activity
brown	GO:0046488	3.24681e-06	6.47801	phosphatidylinositol metabolic process
brown	GO:0006812	3.37658e-06	2.43664	cation transport
brown	GO:0008964	6.15806e-06	Inf	phosphoenolpyruvate carboxylase activity
brown	GO:0003951	1.32808e-05	30.1774	NAD+ kinase activity
brown	GO:0006644	1.33787e-05	4.98454	phospholipid metabolic process
brown	GO:0046486	2.44172e-05	4.65086	glycerolipid metabolic process
brown	GO:0005244	3.67653e-05	20.1161	voltage-gated ion channel activity
brown	GO:0006904	3.70765e-05	49.3895	vesicle docking involved in exocytosis
brown	GO:0022406	3.70765e-05	49.3895	membrane docking
brown	GO:0030042	5.87688e-05	11.5493	actin filament depolymerization
brown	GO:0045333	5.88102e-05	8.80843	cellular respiration
brown	GO:0016308	6.79831e-05	Inf	1-phosphatidylinositol-4-phosphate 5-kinase activity
brown	GO:0002250	7.27088e-05	Inf	adaptive immune response
brown	GO:0002438	7.27088e-05	Inf	acute inflammatory response to antigenic stimulus
brown	GO:0002443	7.27088e-05	Inf	leukocyte mediated immunity
brown	GO:0006954	7.27088e-05	Inf	inflammatory response
brown	GO:0016068	7.27088e-05	Inf	type I hypersensitivity
brown	GO:0019724	7.27088e-05	Inf	B cell mediated immunity
brown	GO:0071554	7.44048e-05	2.49054	cell wall organization or biogenesis
brown	GO:0008104	8.86004e-05	3.39346	protein localization
brown	GO:0016307	9.49928e-05	10.1081	phosphatidylinositol phosphate kinase activity
brown	GO:0007166	0.000108184	9.89796	cell surface receptor signaling pathway
brown	GO:0015977	0.000188917	11.8638	carbon fixation
brown	GO:0005085	0.000218624	5.66808	guanyl-nucleotide exchange factor activity
brown	GO:0002376	0.000336776	39.4543	immune system process
brown	GO:0032940	0.00035195	6.09455	secretion by cell
brown	GO:0005509	0.000403385	2.0249	calcium ion binding
brown	GO:0046961	0.000567664	12.5577	proton-transporting ATPase activity, rotational mechanism
brown	GO:0019953	0.000587441	3.89919	sexual reproduction
brown	GO:0006835	0.00061374	12.3419	dicarboxylic acid transport
brown	GO:0015743	0.00061374	12.3419	malate transport
brown	GO:0009987	0.000641045	1.29888	cellular process
brown	GO:0007015	0.000720867	6.29499	actin filament organization
brown	GO:0006811	0.000744131	3.26749	ion transport
brown	GO:0004449	0.000749782	Inf	isocitrate dehydrogenase (NAD+) activity
brown	GO:0005093	0.000749782	Inf	Rab GDP-dissociation inhibitor activity
brown	GO:0009966	0.000788943	Inf	regulation of signal transduction
brown	GO:0046578	0.000788943	Inf	regulation of Ras protein signal transduction
brown	GO:0005249	0.000877526	20.0751	voltage-gated potassium channel activity
brown	GO:0005516	0.000877526	20.0751	calmodulin binding
brown	GO:0005089	0.00088831	5.03287	Rho guanyl-nucleotide exchange factor activity
brown	GO:0009269	0.000936175	19.7242	response to desiccation
brown	GO:0009146	0.0010512	5.76956	purine nucleoside triphosphate catabolic process
brown	GO:0009164	0.0010512	5.76956	nucleoside catabolic process
brown	GO:0009203	0.0010512	5.76956	ribonucleoside triphosphate catabolic process
brown	GO:0009261	0.0010512	5.76956	ribonucleotide catabolic process
brown	GO:0030029	0.0010512	5.76956	actin filament-based process
brown	GO:0032984	0.0010512	5.76956	macromolecular complex disassembly
brown	GO:0043624	0.0010512	5.76956	cellular protein complex disassembly
brown	GO:0046130	0.0010512	5.76956	purine ribonucleoside catabolic process
brown	GO:1901292	0.0010512	5.76956	nucleoside phosphate catabolic process
brown	GO:0005975	0.00133784	1.4971	carbohydrate metabolic process
brown	GO:0030976	0.00135668	6.70108	thiamine pyrophosphate binding
brown	GO:0009141	0.00175279	3.30596	nucleoside triphosphate metabolic process
brown	GO:0009205	0.00185536	3.53953	purine ribonucleoside triphosphate metabolic process
brown	GO:0005261	0.00190013	13.382	cation channel activity
brown	GO:0044700	0.00202235	2.30848	single organism signaling
brown	GO:0055086	0.00239559	2.80572	nucleobase-containing small molecule metabolic process
brown	GO:0044699	0.0024413	1.49941	single-organism process
brown	GO:0007010	0.00274441	4.62573	cytoskeleton organization
brown	GO:0005525	0.00284366	2.73151	GTP binding
brown	GO:0019001	0.00284366	2.73151	guanyl nucleotide binding
brown	GO:0051649	0.00299953	2.86224	establishment of localization in cell
brown	GO:0033365	0.00304633	7.04942	protein localization to organelle
brown	GO:0008312	0.00352755	10.0354	7S RNA binding
brown	GO:0003924	0.00366123	3.14694	GTPase activity
brown	GO:0006886	0.00367298	2.94682	intracellular protein transport
brown	GO:0015031	0.00411117	4.99112	protein transport
brown	GO:0009119	0.00411812	3.09526	ribonucleoside metabolic process
brown	GO:0042278	0.00411812	3.09526	purine nucleoside metabolic process
brown	GO:0006184	0.00431372	4.93814	GTP catabolic process
brown	GO:0070727	0.00435036	2.86885	cellular macromolecule localization
brown	GO:0008324	0.00463738	2.44439	cation transmembrane transporter activity
brown	GO:0044765	0.00478572	2.15157	single-organism transport
brown	GO:0009150	0.00586727	2.91232	purine ribonucleotide metabolic process
brown	GO:0019693	0.00586727	2.91232	ribose phosphate metabolic process
brown	GO:1901657	0.00586727	2.91232	glycosyl compound metabolic process
brown	GO:0005543	0.00707859	4.30553	phospholipid binding
brown	GO:0015079	0.00707863	3.70325	potassium ion transmembrane transporter activity
brown	GO:1901068	0.00767513	4.23144	guanosine-containing compound metabolic process
brown	GO:0006813	0.00774351	3.64017	potassium ion transport
brown	GO:0005215	0.00805622	1.37134	transporter activity
brown	GO:0008047	0.00826125	Inf	enzyme activator activity
brown	GO:0008060	0.00826125	Inf	ARF GTPase activator activity
brown	GO:0009118	0.00854936	Inf	regulation of nucleoside metabolic process
brown	GO:0031329	0.00854936	Inf	regulation of cellular catabolic process
brown	GO:0032312	0.00854936	Inf	regulation of ARF GTPase activity
brown	GO:0033121	0.00854936	Inf	regulation of purine nucleotide catabolic process
brown	GO:0043087	0.00854936	Inf	regulation of GTPase activity
brown	GO:0006612	0.00968742	6.57088	protein targeting to membrane
brown	GO:0006614	0.00968742	6.57088	SRP-dependent cotranslational protein targeting to membrane
brown	GO:0072599	0.00968742	6.57088	establishment of protein localization to endoplasmic reticulum
brown	GO:0016798	0.0107554	1.43924	hydrolase activity, acting on glycosyl bonds
brown	GO:0044270	0.0110828	2.78166	cellular nitrogen compound catabolic process
brown	GO:0046700	0.0110828	2.78166	heterocycle catabolic process
brown	GO:0019829	0.0142766	3.56223	cation-transporting ATPase activity
brown	GO:0006195	0.0159544	4.12111	purine nucleotide catabolic process
brown	GO:0016482	0.0161245	4.10913	cytoplasmic transport
brown	GO:0042626	0.0166949	1.9889	ATPase activity, coupled to transmembrane movement of substances
brown	GO:0051082	0.018568	5.01556	unfolded protein binding
brown	GO:0009117	0.018837	2.36137	nucleotide metabolic process
brown	GO:0004725	0.0198418	7.51849	protein tyrosine phosphatase activity
brown	GO:0016161	0.0198418	7.51849	beta-amylase activity
brown	GO:0000272	0.0207796	7.3837	polysaccharide catabolic process
brown	GO:0004707	0.0232842	20.0343	MAP kinase activity
brown	GO:0005057	0.0232842	20.0343	receptor signaling protein activity
brown	GO:0005247	0.0232842	20.0343	voltage-gated chloride channel activity
brown	GO:0005253	0.0232842	20.0343	anion channel activity
brown	GO:0015108	0.0232842	20.0343	chloride transmembrane transporter activity
brown	GO:0006952	0.024049	1.56614	defense response
brown	GO:0006140	0.0240702	19.67	regulation of nucleotide metabolic process
brown	GO:0006821	0.0240702	19.67	chloride transport
brown	GO:0006914	0.0240702	19.67	autophagy
brown	GO:0004252	0.0242326	1.80349	serine-type endopeptidase activity
brown	GO:0016597	0.0249293	4.4578	amino acid binding
brown	GO:0022803	0.0253621	2.51212	passive transmembrane transporter activity
brown	GO:0022838	0.0253621	2.51212	substrate-specific channel activity
brown	GO:0051716	0.0262673	1.63231	cellular response to stimulus
brown	GO:0005515	0.0288111	1.18925	protein binding
brown	GO:0008138	0.0296304	6.01415	protein tyrosine/serine/threonine phosphatase activity
brown	GO:0016567	0.0297545	2.28003	protein ubiquitination
brown	GO:0070647	0.0297545	2.28003	protein modification by small protein conjugation or removal
brown	GO:0015399	0.0308191	1.81979	primary active transmembrane transporter activity
brown	GO:0006470	0.0320681	3.28585	protein dephosphorylation
brown	GO:0046873	0.0323254	2.37696	metal ion transmembrane transporter activity
brown	GO:0015711	0.0332246	2.55858	organic anion transport
brown	GO:0015849	0.0332246	2.55858	organic acid transport
brown	GO:0007264	0.0389888	3.08003	small GTPase mediated signal transduction
brown	GO:0046933	0.0414978	5.01125	proton-transporting ATP synthase activity, rotational mechanism
brown	GO:0003899	0.0430894	2.61823	DNA-directed RNA polymerase activity
brown	GO:0000226	0.0452027	9.83357	microtubule cytoskeleton organization
brown	GO:0000910	0.0452027	9.83357	cytokinesis
brown	GO:0006357	0.0452027	9.83357	regulation of transcription from RNA polymerase II promoter
brown	GO:0035434	0.0452027	9.83357	copper ion transmembrane transport
brown	GO:0034637	0.0493166	1.82501	cellular carbohydrate biosynthetic process
C - Darkgreen	GO:0004177	2.65183e-05	77.5139	aminopeptidase activity
C - Darkgreen	GO:0006352	0.00384126	25.2789	DNA-dependent transcription, initiation
C - Darkgreen	GO:0008270	0.00526852	3.24719	zinc ion binding
C - Darkgreen	GO:0032957	0.0058745	Inf	inositol trisphosphate metabolic process
C - Darkgreen	GO:0016624	0.00787019	Inf	oxidoreductase activity, acting on the aldehyde or oxo group of donors, disulfide as acceptor
C - Darkgreen	GO:0004591	0.00796658	Inf	oxoglutarate dehydrogenase (succinyl-transferring) activity
C - Darkgreen	GO:0047325	0.00796658	Inf	inositol tetrakisphosphate 1-kinase activity
C - Darkgreen	GO:0052725	0.00796658	Inf	inositol-1,3,4-trisphosphate 6-kinase activity
C - Darkgreen	GO:0052726	0.00796658	Inf	inositol-1,3,4-trisphosphate 5-kinase activity
C - Darkgreen	GO:0070403	0.00796658	Inf	NAD+ binding
C - Darkgreen	GO:0046872	0.00938549	1.9135	metal ion binding
C - Darkgreen	GO:0008441	0.0158705	126.049	3'(2'),5'-bisphosphate nucleotidase activity
C - Darkgreen	GO:0045893	0.0175225	86.5581	positive regulation of transcription, DNA-dependent
C - Darkgreen	GO:0045935	0.0175225	86.5581	positive regulation of nucleobase-containing compound metabolic process
C - Darkgreen	GO:0004519	0.0221473	9.42963	endonuclease activity
C - Darkgreen	GO:0009891	0.0232964	57.6977	positive regulation of biosynthetic process
C - Darkgreen	GO:0010604	0.0232964	57.6977	positive regulation of macromolecule metabolic process
C - Darkgreen	GO:0046854	0.0232964	57.6977	phosphatidylinositol phosphorylation
C - Darkgreen	GO:0006396	0.0308485	7.83175	RNA processing
C - Darkgreen	GO:0017025	0.0314921	42.0082	TBP-class protein binding
C - Darkgreen	GO:0000387	0.0347448	34.6093	spliceosomal snRNP assembly
C - Darkgreen	GO:0004525	0.0468687	25.2	ribonuclease III activity
cyan	GO:0006913	0.000101633	23.1714	nucleocytoplasmic transport
cyan	GO:0006405	0.000600293	Inf	RNA export from nucleus
cyan	GO:0016973	0.000600293	Inf	poly(A)+ mRNA export from nucleus
cyan	GO:0050657	0.000600293	Inf	nucleic acid transport
cyan	GO:0051028	0.000600293	Inf	mRNA transport
cyan	GO:0051236	0.000600293	Inf	establishment of RNA localization
cyan	GO:0003676	0.00107019	1.76395	nucleic acid binding
cyan	GO:0016844	0.0030909	12.7969	strictosidine synthase activity
cyan	GO:0006184	0.00906833	8.05635	GTP catabolic process
cyan	GO:0006195	0.0105768	7.5518	purine nucleotide catabolic process
cyan	GO:0009146	0.0105768	7.5518	purine nucleoside triphosphate catabolic process
cyan	GO:0009164	0.0105768	7.5518	nucleoside catabolic process
cyan	GO:0009203	0.0105768	7.5518	ribonucleoside triphosphate catabolic process
cyan	GO:0009261	0.0105768	7.5518	ribonucleotide catabolic process
cyan	GO:0046130	0.0105768	7.5518	purine ribonucleoside catabolic process
cyan	GO:1901292	0.0105768	7.5518	nucleoside phosphate catabolic process
cyan	GO:1901068	0.0122219	7.1066	guanosine-containing compound metabolic process
cyan	GO:0007264	0.0140055	6.71087	small GTPase mediated signal transduction
cyan	GO:0003723	0.0143818	2.67053	RNA binding
cyan	GO:0019953	0.01483	4.61651	sexual reproduction
cyan	GO:0016853	0.0162057	3.63371	isomerase activity
cyan	GO:0003950	0.0165693	12.7519	NAD+ ADP-ribosyltransferase activity
cyan	GO:0016559	0.0245661	Inf	peroxisome fission
cyan	GO:0045926	0.0245661	Inf	negative regulation of growth
cyan	GO:0004386	0.0351244	2.59733	helicase activity
cyan	GO:0051641	0.0385495	2.84641	cellular localization
cyan	GO:0080019	0.042433	6.95212	fatty-acyl-CoA reductase (alcohol-forming) activity
cyan	GO:0046907	0.0430263	3.22489	intracellular transport
cyan	GO:0048285	0.044568	6.71639	organelle fission
cyan	GO:0006260	0.0448281	3.17844	DNA replication
cyan	GO:0000278	0.0449991	6.67949	mitotic cell cycle
cyan	GO:0007067	0.0449991	6.67949	mitosis
cyan	GO:0015035	0.0478945	3.96354	protein disulfide oxidoreductase activity
cyan	GO:0008156	0.0485319	39.918	negative regulation of DNA replication
cyan	GO:0048478	0.0485319	39.918	replication fork protection
cyan	GO:0090329	0.0485319	39.918	regulation of DNA-dependent DNA replication
D – royalblue	GO:0006662	0.00070698	79.8172	glycerol ether metabolic process
D – royalblue	GO:0016667	0.00493778	9.57363	oxidoreductase activity, acting on a sulfur group of donors
D – royalblue	GO:0006446	0.00854473	Inf	regulation of translational initiation
D – royalblue	GO:0006468	0.00972136	2.10478	protein phosphorylation
D – royalblue	GO:0005515	0.0108863	1.80374	protein binding
D – royalblue	GO:0044267	0.0131335	1.94279	cellular protein metabolic process
D – royalblue	GO:0006796	0.0140705	1.97886	phosphate-containing compound metabolic process
D – royalblue	GO:0005978	0.0170176	117.857	glycogen biosynthetic process
D – royalblue	GO:0006112	0.0170176	117.857	energy reserve metabolic process
D – royalblue	GO:0009225	0.0170176	117.857	nucleotide-sugar metabolic process
D – royalblue	GO:0009298	0.0170176	117.857	GDP-mannose biosynthetic process
D – royalblue	GO:0003844	0.0181823	109.656	1,4-alpha-glucan branching enzyme activity
D – royalblue	GO:0004674	0.0198805	2.03666	protein serine/threonine kinase activity
D – royalblue	GO:0036211	0.021307	1.90496	protein modification process
D – royalblue	GO:0016773	0.0271458	1.79149	phosphotransferase activity, alcohol group as acceptor
D – royalblue	GO:0004476	0.0271504	54.8226	mannose-6-phosphate isomerase activity
D – royalblue	GO:0033743	0.0271504	54.8226	peptide-methionine (R)-S-oxide reductase activity
D – royalblue	GO:0016301	0.0273509	1.78969	kinase activity
D – royalblue	GO:0043170	0.027732	1.67332	macromolecule metabolic process
D – royalblue	GO:0015996	0.03375	39.2751	chlorophyll catabolic process
D – royalblue	GO:0015035	0.0342725	7.36884	protein disulfide oxidoreductase activity
D – royalblue	GO:0045454	0.0356921	7.22678	cell redox homeostasis
D – royalblue	GO:0047746	0.0360375	36.5448	chlorophyllase activity
D – royalblue	GO:0044238	0.0416294	1.60432	primary metabolic process
darkorange	GO:0006436	0.00360481	Inf	tryptophanyl-tRNA aminoacylation
darkorange	GO:0004830	0.00388614	Inf	tryptophan-tRNA ligase activity
darkorange	GO:0043682	0.00388614	Inf	copper-transporting ATPase activity
darkorange	GO:0015018	0.0116143	131.423	galactosylgalactosylxylosylprotein 3-beta-glucuronosyltransferase activity
darkorange	GO:0019684	0.0122429	13.1876	photosynthesis, light reaction
darkorange	GO:0019843	0.019284	65.6987	rRNA binding
darkorange	GO:0006298	0.0214419	57.3692	mismatch repair
darkorange	GO:0006825	0.0214419	57.3692	copper ion transport
darkorange	GO:0004527	0.023097	52.5538	exonuclease activity
darkorange	GO:0030983	0.023097	52.5538	mismatched DNA binding
darkorange	GO:0043566	0.0268956	43.7906	structure-specific DNA binding
darkorange	GO:0050664	0.0268956	43.7906	oxidoreductase activity, acting on NAD(P)H, oxygen as acceptor
darkorange	GO:0016168	0.0306798	37.5311	chlorophyll binding
darkorange	GO:0080019	0.0493866	21.8825	fatty-acyl-CoA reductase (alcohol-forming) activity
darkred	GO:0006952	0.00180062	4.44766	defense response
darkred	GO:0032787	0.00537893	6.2	monocarboxylic acid metabolic process
darkred	GO:0006633	0.00738287	8.25112	fatty acid biosynthetic process
darkred	GO:0046394	0.00743648	5.62375	carboxylic acid biosynthetic process
darkred	GO:0002253	0.00854473	Inf	activation of immune response
darkred	GO:0002684	0.00854473	Inf	positive regulation of immune system process
darkred	GO:0009870	0.00854473	Inf	defense response signaling pathway, resistance gene-dependent
darkred	GO:0031347	0.00854473	Inf	regulation of defense response
darkred	GO:0045089	0.00854473	Inf	positive regulation of innate immune response
darkred	GO:0048584	0.00854473	Inf	positive regulation of response to stimulus
darkred	GO:0050776	0.00854473	Inf	regulation of immune response
darkred	GO:0044283	0.0086365	5.37363	small molecule biosynthetic process
darkred	GO:0008094	0.00924094	15.6153	DNA-dependent ATPase activity
darkred	GO:0043436	0.0102332	3.16949	oxoacid metabolic process
darkred	GO:0004252	0.0159841	4.39913	serine-type endopeptidase activity
darkred	GO:0006534	0.0170176	117.857	cysteine metabolic process
darkred	GO:0006535	0.0170176	117.857	cysteine biosynthetic process from serine
darkred	GO:0009070	0.0170176	117.857	serine family amino acid biosynthetic process
darkred	GO:0004124	0.0172194	115.943	cysteine synthase activity
darkred	GO:0044255	0.01956	4.16467	cellular lipid metabolic process
darkred	GO:0050790	0.0242178	5.16815	regulation of catalytic activity
darkred	GO:0044249	0.0249321	1.96787	cellular biosynthetic process
darkred	GO:0043531	0.0253438	2.82041	ADP binding
darkred	GO:0000097	0.0254191	58.9206	sulfur amino acid biosynthetic process
darkred	GO:0003678	0.0466414	6.15003	DNA helicase activity
darkred	GO:0030244	0.0497283	5.95645	cellulose biosynthetic process
E - darkgrey	GO:0036211	0.00365321	3.00936	protein modification process
E - darkgrey	GO:0006796	0.00488084	2.88729	phosphate-containing compound metabolic process
E - darkgrey	GO:0044267	0.00529584	2.77548	cellular protein metabolic process
E - darkgrey	GO:0006468	0.00590088	2.90502	protein phosphorylation
E - darkgrey	GO:0004674	0.006546	3.00306	protein serine/threonine kinase activity
E - darkgrey	GO:0005524	0.00741686	2.41124	ATP binding
E - darkgrey	GO:0016773	0.0116589	2.47731	phosphotransferase activity, alcohol group as acceptor
E - darkgrey	GO:0016301	0.0117325	2.47484	kinase activity
E - darkgrey	GO:0030554	0.0130624	2.18474	adenyl nucleotide binding
E - darkgrey	GO:0034755	0.0131612	116.484	iron ion transmembrane transport
E - darkgrey	GO:0005381	0.0136375	111.348	iron ion transmembrane transporter activity
E - darkgrey	GO:0001883	0.0161244	2.12176	purine nucleoside binding
E - darkgrey	GO:0032555	0.0161244	2.12176	purine ribonucleotide binding
E - darkgrey	GO:0032549	0.0164288	2.11619	ribonucleoside binding
E - darkgrey	GO:0043170	0.0227444	2.13522	macromolecule metabolic process
E - darkgrey	GO:0044237	0.0242603	2.11701	cellular metabolic process
E - darkgrey	GO:0008033	0.0347242	33.2589	tRNA processing
E - darkgrey	GO:0000166	0.049247	1.7914	nucleotide binding
F - darkturquoise	GO:0030145	8.76623e-07	10.1949	manganese ion binding
F - darkturquoise	GO:0045735	2.68751e-06	8.8154	nutrient reservoir activity
F - darkturquoise	GO:0050662	0.000790586	7.60607	coenzyme binding
F - darkturquoise	GO:0050660	0.00454976	4.98468	flavin adenine dinucleotide binding
F - darkturquoise	GO:0006526	0.00814419	Inf	arginine biosynthetic process
F - darkturquoise	GO:0004055	0.00874381	Inf	argininosuccinate synthase activity
F - darkturquoise	GO:0030170	0.0109502	4.94884	pyridoxal phosphate binding
F - darkturquoise	GO:0009064	0.0112812	13.9567	glutamine family amino acid metabolic process
F - darkturquoise	GO:0016614	0.0129437	4.69907	oxidoreductase activity, acting on CH-OH group of donors
F - darkturquoise	GO:0006022	0.0187035	10.459	aminoglycan metabolic process
F - darkturquoise	GO:0006032	0.0187035	10.459	chitin catabolic process
F - darkturquoise	GO:0046348	0.0187035	10.459	amino sugar catabolic process
F - darkturquoise	GO:1901071	0.0187035	10.459	glucosamine-containing compound metabolic process
F - darkturquoise	GO:0004568	0.0214453	9.6392	chitinase activity
F - darkturquoise	GO:0015976	0.0242373	61.8917	carbon utilization
F - darkturquoise	GO:0055114	0.0258769	1.83979	oxidation-reduction process
F - darkturquoise	GO:0004930	0.0260052	57.309	G-protein coupled receptor activity
F - darkturquoise	GO:0030151	0.0260052	57.309	molybdenum ion binding
F - darkturquoise	GO:0006979	0.0285637	2.77502	response to oxidative stress
F - darkturquoise	GO:0008762	0.0298332	7.97335	UDP-N-acetylmuramate dehydrogenase activity
F - darkturquoise	GO:0016998	0.0326815	7.59733	cell wall macromolecule catabolic process
F - darkturquoise	GO:0010181	0.0373278	7.00413	FMN binding
F - darkturquoise	GO:0051537	0.0429694	28.6489	2 iron, 2 sulfur cluster binding
F - darkturquoise	GO:0004601	0.0436546	2.45908	peroxidase activity
F - darkturquoise	GO:0005488	0.0460088	1.51603	binding
F - darkturquoise	GO:0046872	0.0483196	1.58565	metal ion binding
green	GO:0004451	1.33398e-07	Inf	isocitrate lyase activity
green	GO:0004553	0.00151138	1.86781	hydrolase activity, hydrolyzing O-glycosyl compounds
green	GO:0004474	0.00179033	Inf	malate synthase activity
green	GO:0006097	0.00187725	Inf	glyoxylate cycle
green	GO:0016787	0.00201192	1.41868	hydrolase activity
green	GO:0005975	0.00459287	1.62684	carbohydrate metabolic process
green	GO:0043623	0.0052858	6.8555	cellular protein complex assembly
green	GO:0006081	0.0054698	44.3591	cellular aldehyde metabolic process
green	GO:0016053	0.00583279	2.77641	organic acid biosynthetic process
green	GO:0044711	0.00787705	2.64426	single-organism biosynthetic process
green	GO:0070271	0.00803898	5.93977	protein complex biogenesis
green	GO:0004556	0.00965775	8.52973	alpha-amylase activity
green	GO:0000723	0.0130183	3.9827	telomere maintenance
green	GO:0071704	0.0135025	1.31723	organic substance metabolic process
green	GO:0071840	0.0161126	1.68352	cellular component organization or biogenesis
green	GO:0008236	0.0202192	1.89404	serine-type peptidase activity
green	GO:0072330	0.0218396	2.6973	monocarboxylic acid biosynthetic process
green	GO:0071822	0.0231018	3.37689	protein complex subunit organization
green	GO:1901566	0.0236572	2.45175	organonitrogen compound biosynthetic process
green	GO:0045156	0.0239747	11.3514	electron transporter, transferring electrons within the cyclic electron transport pathway of photosynthesis activity
green	GO:0009772	0.0250729	11.0851	photosynthetic electron transport in photosystem II
green	GO:0003678	0.02588	3.25555	DNA helicase activity
green	GO:0004185	0.0262614	2.57783	serine-type carboxypeptidase activity
green	GO:0006996	0.0265405	1.87487	organelle organization
green	GO:0008171	0.0301456	2.49676	O-methyltransferase activity
green	GO:0044238	0.0314515	1.2622	primary metabolic process
green	GO:0008762	0.0404563	3.37106	UDP-N-acetylmuramate dehydrogenase activity
green	GO:0006281	0.0416859	2.52393	DNA repair
green	GO:0004109	0.0423589	Inf	coproporphyrinogen oxidase activity
green	GO:0008373	0.0423589	Inf	sialyltransferase activity
green	GO:0005525	0.0435894	2.48677	GTP binding
green	GO:0019001	0.0435894	2.48677	guanyl nucleotide binding
green	GO:0006508	0.0494044	1.48976	proteolysis
greenyellow	GO:0000160	0.00332691	5.58036	phosphorelay signal transduction system
greenyellow	GO:0071824	0.00364497	3.4694	protein-DNA complex subunit organization
greenyellow	GO:0044271	0.00396297	1.88105	cellular nitrogen compound biosynthetic process
greenyellow	GO:0018130	0.00530068	1.85699	heterocycle biosynthetic process
greenyellow	GO:0022607	0.00783381	2.79388	cellular component assembly
greenyellow	GO:1901362	0.00807302	1.78758	organic cyclic compound biosynthetic process
greenyellow	GO:0006259	0.00813683	2.20315	DNA metabolic process
greenyellow	GO:0034641	0.00914483	1.89968	cellular nitrogen compound metabolic process
greenyellow	GO:0009058	0.010429	1.548	biosynthetic process
greenyellow	GO:0051276	0.0110155	2.63231	chromosome organization
greenyellow	GO:0006334	0.011593	3.05788	nucleosome assembly
greenyellow	GO:0006333	0.0122836	3.02062	chromatin assembly or disassembly
greenyellow	GO:0050794	0.0124373	1.69836	regulation of cellular process
greenyellow	GO:0006323	0.0130035	2.98425	DNA packaging
greenyellow	GO:0046394	0.0130035	2.98425	carboxylic acid biosynthetic process
greenyellow	GO:0019438	0.0131737	1.74619	aromatic compound biosynthetic process
greenyellow	GO:0034622	0.0144485	2.68224	cellular macromolecular complex assembly
greenyellow	GO:0006575	0.0147006	14.1301	cellular modified amino acid metabolic process
greenyellow	GO:0004619	0.0152273	13.8367	phosphoglycerate mutase activity
greenyellow	GO:0044283	0.0161882	2.84701	small molecule biosynthetic process
greenyellow	GO:0046982	0.0178857	2.77681	protein heterodimerization activity
greenyellow	GO:0046483	0.0186776	1.7823	heterocycle metabolic process
greenyellow	GO:0051188	0.0192453	11.7735	cofactor biosynthetic process
greenyellow	GO:0044700	0.0219481	2.66307	single organism signaling
greenyellow	GO:0006278	0.0220297	5.59409	RNA-dependent DNA replication
greenyellow	GO:0032774	0.0226939	1.68894	RNA biosynthetic process
greenyellow	GO:0003964	0.0231405	5.47314	RNA-directed DNA polymerase activity
greenyellow	GO:1901360	0.024444	1.70161	organic cyclic compound metabolic process
greenyellow	GO:0032787	0.0274292	2.77935	monocarboxylic acid metabolic process
greenyellow	GO:0006189	0.0277704	Inf	'de novo' IMP biosynthetic process
greenyellow	GO:0007126	0.0277704	Inf	meiosis
greenyellow	GO:0007131	0.0277704	Inf	reciprocal meiotic recombination
greenyellow	GO:0009396	0.0277704	Inf	folic acid-containing compound biosynthetic process
greenyellow	GO:0009443	0.0277704	Inf	pyridoxal 5'-phosphate salvage
greenyellow	GO:0018342	0.0277704	Inf	protein prenylation
greenyellow	GO:0042822	0.0277704	Inf	pyridoxal phosphate metabolic process
greenyellow	GO:0051321	0.0277704	Inf	meiotic cell cycle
greenyellow	GO:0006007	0.0278073	5.05993	glucose catabolic process
greenyellow	GO:0046365	0.0278073	5.05993	monosaccharide catabolic process
greenyellow	GO:0004573	0.0282716	Inf	mannosyl-oligosaccharide glucosidase activity
greenyellow	GO:0004641	0.0282716	Inf	phosphoribosylformylglycinamidine cyclo-ligase activity
greenyellow	GO:0008318	0.0282716	Inf	protein prenyltransferase activity
greenyellow	GO:0008478	0.0282716	Inf	pyridoxal kinase activity
greenyellow	GO:0008676	0.0282716	Inf	3-deoxy-8-phosphooctulonate synthase activity
greenyellow	GO:0019904	0.0282716	Inf	protein domain specific binding
greenyellow	GO:0030272	0.0282716	Inf	5-formyltetrahydrofolate cyclo-ligase activity
greenyellow	GO:0051920	0.0282716	Inf	peroxiredoxin activity
greenyellow	GO:0097157	0.0282716	Inf	pre-mRNA intronic binding
greenyellow	GO:0006725	0.0296402	1.66234	cellular aromatic compound metabolic process
greenyellow	GO:0006355	0.0315566	1.66771	regulation of transcription, DNA-dependent
greenyellow	GO:0051252	0.0315566	1.66771	regulation of RNA metabolic process
greenyellow	GO:0090304	0.0337628	1.58094	nucleic acid metabolic process
greenyellow	GO:0051171	0.0355982	1.64245	regulation of nitrogen compound metabolic process
greenyellow	GO:0006310	0.035793	7.84574	DNA recombination
greenyellow	GO:0006732	0.035793	7.84574	coenzyme metabolic process
greenyellow	GO:0000156	0.0359798	4.51947	phosphorelay response regulator activity
greenyellow	GO:0051716	0.0374598	2.09332	cellular response to stimulus
greenyellow	GO:0042401	0.0378321	4.42561	cellular biogenic amine biosynthetic process
greenyellow	GO:0016765	0.0393242	4.34582	transferase activity, transferring alkyl or aryl (other than methyl) groups
greenyellow	GO:0010556	0.0400123	1.6179	regulation of macromolecule biosynthetic process
greenyellow	GO:0031326	0.0400123	1.6179	regulation of cellular biosynthetic process
greenyellow	GO:0006633	0.0406923	3.30096	fatty acid biosynthetic process
greenyellow	GO:0003677	0.0412085	1.43479	DNA binding
greenyellow	GO:0007017	0.0463361	3.15338	microtubule-based process
grey	GO:0003678	0.0007989	6.217	DNA helicase activity
grey	GO:0046983	0.000901283	2.34843	protein dimerization activity
grey	GO:0016787	0.00164578	1.53718	hydrolase activity
grey	GO:0016818	0.00677527	1.87556	hydrolase activity, acting on acid anhydrides, in phosphorus-containing anhydrides
grey	GO:0006259	0.00704598	2.41716	DNA metabolic process
grey	GO:0008092	0.0103121	3.51378	cytoskeletal protein binding
grey	GO:0000723	0.0121777	4.95391	telomere maintenance
grey	GO:0006139	0.0134155	1.5653	nucleobase-containing compound metabolic process
grey	GO:0007018	0.0164478	4.48762	microtubule-based movement
grey	GO:0017111	0.0169472	1.75765	nucleoside-triphosphatase activity
grey	GO:0003777	0.0176934	4.37368	microtubule motor activity
grey	GO:0008017	0.0194118	4.24072	microtubule binding
grey	GO:0006281	0.0225722	3.33057	DNA repair
grey	GO:0016853	0.0229958	3.30554	isomerase activity
grey	GO:0016125	0.0238601	10.1919	sterol metabolic process
grey	GO:0016863	0.0248254	9.95222	intramolecular oxidoreductase activity, transposing C=C bonds
grey	GO:0016043	0.0252203	1.88695	cellular component organization
grey	GO:0033554	0.0273262	3.15397	cellular response to stress
grey	GO:0004163	0.0280773	Inf	diphosphomevalonate decarboxylase activity
grey	GO:0004807	0.0280773	Inf	triose-phosphate isomerase activity
grey	GO:0051276	0.0288143	2.33301	chromosome organization
grey	GO:0003676	0.0314272	1.39502	nucleic acid binding
grey	GO:0007010	0.0334781	4.66545	cytoskeleton organization
grey	GO:0004553	0.0360212	1.63008	hydrolase activity, hydrolyzing O-glycosyl compounds
grey	GO:0006396	0.0394926	3.33456	RNA processing
grey	GO:0006807	0.0432576	1.39176	nitrogen compound metabolic process
grey	GO:0004185	0.0441212	2.73438	serine-type carboxypeptidase activity
grey	GO:0034061	0.0467496	4.02555	DNA polymerase activity
grey	GO:0065008	0.0468306	6.58383	regulation of biological quality
grey	GO:0042592	0.0475505	2.67951	homeostatic process
grey60	GO:0055114	0.00857641	1.58361	oxidation-reduction process
grey60	GO:0003735	0.00904606	3.59986	structural constituent of ribosome
grey60	GO:0030244	0.0127233	4.82555	cellulose biosynthetic process
grey60	GO:0016168	0.0131647	14.444	chlorophyll binding
grey60	GO:0016760	0.0148216	4.58627	cellulose synthase (UDP-forming) activity
grey60	GO:0016620	0.0184474	5.92503	oxidoreductase activity, acting on the aldehyde or oxo group of donors, NAD or NADP as acceptor
grey60	GO:0000103	0.0217623	Inf	sulfate assimilation
grey60	GO:0004020	0.0227339	Inf	adenylylsulfate kinase activity
grey60	GO:0004176	0.0227339	Inf	ATP-dependent peptidase activity
grey60	GO:0004129	0.0247254	9.62644	cytochrome-c oxidase activity
grey60	GO:0016675	0.0247254	9.62644	oxidoreductase activity, acting on a heme group of donors
grey60	GO:0051273	0.0277199	3.73662	beta-glucan metabolic process
grey60	GO:0008080	0.029232	8.66293	N-acetyltransferase activity
grey60	GO:0003993	0.029982	4.8254	acid phosphatase activity
grey60	GO:0050661	0.0301037	3.62717	NADP binding
grey60	GO:0000271	0.0312343	3.5891	polysaccharide biosynthetic process
grey60	GO:0009250	0.0312343	3.5891	glucan biosynthetic process
grey60	GO:0006400	0.0430539	45.2222	tRNA modification
grey60	GO:0008194	0.0440517	2.72353	UDP-glycosyltransferase activity
grey60	GO:0001104	0.0449531	43.1674	RNA polymerase II transcription cofactor activity
grey60	GO:0008193	0.0449531	43.1674	tRNA guanylyltransferase activity
grey60	GO:0070568	0.0449531	43.1674	guanylyltransferase activity
grey60	GO:0009856	0.0497562	2.63349	pollination
grey60	GO:0048544	0.0497562	2.63349	recognition of pollen
lightcyan	GO:0043603	1.61824e-05	41.3465	cellular amide metabolic process
lightcyan	GO:0006529	0.000139014	51.3357	asparagine biosynthetic process
lightcyan	GO:0004066	0.000234786	42.589	asparagine synthase (glutamine-hydrolyzing) activity
lightcyan	GO:0009066	0.00078749	21.989	aspartate family amino acid metabolic process
lightcyan	GO:0006888	0.00111772	101.986	ER to Golgi vesicle-mediated transport
lightcyan	GO:0046983	0.00398788	2.24775	protein dimerization activity
lightcyan	GO:1901135	0.00407015	3.76244	carbohydrate derivative metabolic process
lightcyan	GO:0016998	0.00453627	6.64516	cell wall macromolecule catabolic process
lightcyan	GO:0006260	0.00487385	4.97272	DNA replication
lightcyan	GO:0004298	0.00757221	21.2025	threonine-type endopeptidase activity
lightcyan	GO:0016053	0.00848367	3.66	organic acid biosynthetic process
lightcyan	GO:0044711	0.0103853	3.49358	single-organism biosynthetic process
lightcyan	GO:0008652	0.0135857	6.67771	cellular amino acid biosynthetic process
lightcyan	GO:0006886	0.0138778	4.6735	intracellular protein transport
lightcyan	GO:0070727	0.014888	4.56901	cellular macromolecule localization
lightcyan	GO:0051649	0.0152152	3.6849	establishment of localization in cell
lightcyan	GO:0005089	0.0174574	6.07324	Rho guanyl-nucleotide exchange factor activity
lightcyan	GO:0005975	0.0183426	1.76807	carbohydrate metabolic process
lightcyan	GO:0006625	0.0194927	Inf	protein targeting to peroxisome
lightcyan	GO:0006909	0.0194927	Inf	phagocytosis
lightcyan	GO:0015770	0.0194927	Inf	sucrose transport
lightcyan	GO:0015772	0.0194927	Inf	oligosaccharide transport
lightcyan	GO:0030259	0.0194927	Inf	lipid glycosylation
lightcyan	GO:0072662	0.0194927	Inf	protein localization to peroxisome
lightcyan	GO:0005085	0.0195049	5.79661	guanyl-nucleotide exchange factor activity
lightcyan	GO:0015992	0.0200506	5.68531	proton transport
lightcyan	GO:0072527	0.0219134	10.1861	pyrimidine-containing compound metabolic process
lightcyan	GO:0072594	0.0219134	10.1861	establishment of protein localization to organelle
lightcyan	GO:0004396	0.0232197	Inf	hexokinase activity
lightcyan	GO:0004748	0.0232197	Inf	ribonucleoside-diphosphate reductase activity, thioredoxin disulfide as acceptor
lightcyan	GO:0008515	0.0232197	Inf	sucrose transmembrane transporter activity
lightcyan	GO:0015157	0.0232197	Inf	oligosaccharide transmembrane transporter activity
lightcyan	GO:0016725	0.0232197	Inf	oxidoreductase activity, acting on CH or CH2 groups
lightcyan	GO:0016872	0.0232197	Inf	intramolecular lyase activity
lightcyan	GO:0043140	0.0232197	Inf	ATP-dependent 3'-5' DNA helicase activity
lightcyan	GO:0006807	0.0234454	1.55671	nitrogen compound metabolic process
lightcyan	GO:0003676	0.0238716	1.4681	nucleic acid binding
lightcyan	GO:0016810	0.0257206	9.41866	hydrolase activity, acting on carbon-nitrogen (but not peptide) bonds
lightcyan	GO:0055086	0.0275703	3.73316	nucleobase-containing small molecule metabolic process
lightcyan	GO:0034061	0.0289642	4.90287	DNA polymerase activity
lightcyan	GO:0006334	0.0295273	3.06484	nucleosome assembly
lightcyan	GO:0008610	0.0295273	3.06484	lipid biosynthetic process
lightcyan	GO:0006333	0.0307907	3.02837	chromatin assembly or disassembly
lightcyan	GO:0005083	0.0316455	4.72081	small GTPase regulator activity
lightcyan	GO:0060589	0.0316455	4.72081	nucleoside-triphosphatase regulator activity
lightcyan	GO:0006323	0.0320876	2.99274	DNA packaging
lightcyan	GO:0071824	0.0320876	2.99274	protein-DNA complex subunit organization
lightcyan	GO:0022607	0.0350278	2.60204	cellular component assembly
lightcyan	GO:0015991	0.0378734	7.27183	ATP hydrolysis coupled proton transport
lightcyan	GO:0006165	0.0386079	50.6414	nucleoside diphosphate phosphorylation
lightcyan	GO:0006183	0.0386079	50.6414	GTP biosynthetic process
lightcyan	GO:0006221	0.0386079	50.6414	pyrimidine nucleotide biosynthetic process
lightcyan	GO:0006228	0.0386079	50.6414	UTP biosynthetic process
lightcyan	GO:0006241	0.0386079	50.6414	CTP biosynthetic process
lightcyan	GO:0006749	0.0386079	50.6414	glutathione metabolic process
lightcyan	GO:0009148	0.0386079	50.6414	pyrimidine nucleoside triphosphate biosynthetic process
lightcyan	GO:0009208	0.0386079	50.6414	pyrimidine ribonucleoside triphosphate metabolic process
lightcyan	GO:0009218	0.0386079	50.6414	pyrimidine ribonucleotide metabolic process
lightcyan	GO:0046131	0.0386079	50.6414	pyrimidine ribonucleoside metabolic process
lightcyan	GO:0046134	0.0386079	50.6414	pyrimidine nucleoside biosynthetic process
lightcyan	GO:0046836	0.0386079	50.6414	glycolipid transport
lightcyan	GO:0071840	0.0386756	1.8678	cellular component organization or biogenesis
lightcyan	GO:1901576	0.0400415	1.54897	organic substance biosynthetic process
lightcyan	GO:0008104	0.0412646	3.25553	protein localization
lightcyan	GO:0003840	0.0459024	42.2395	gamma-glutamyltransferase activity
lightcyan	GO:0004000	0.0459024	42.2395	adenosine deaminase activity
lightcyan	GO:0004550	0.0459024	42.2395	nucleoside diphosphate kinase activity
lightcyan	GO:0009678	0.0459024	42.2395	hydrogen-translocating pyrophosphatase activity
lightcyan	GO:0017089	0.0459024	42.2395	glycolipid transporter activity
lightcyan	GO:0051861	0.0459024	42.2395	glycolipid binding
lightgreen	GO:0030414	0.00551327	4.83933	peptidase inhibitor activity
lightgreen	GO:0061135	0.00551327	4.83933	endopeptidase regulator activity
lightgreen	GO:0004869	0.00832718	20.1566	cysteine-type endopeptidase inhibitor activity
lightgreen	GO:0005342	0.015665	6.38137	organic acid transmembrane transporter activity
lightgreen	GO:0008514	0.015665	6.38137	organic anion transmembrane transporter activity
lightgreen	GO:0015171	0.015665	6.38137	amino acid transmembrane transporter activity
lightgreen	GO:0003333	0.0182343	5.98686	amino acid transmembrane transport
lightgreen	GO:0003682	0.0218298	2.31163	chromatin binding
lightgreen	GO:0010333	0.0221596	3.32567	terpene synthase activity
lightgreen	GO:0006378	0.0236315	Inf	mRNA polyadenylation
lightgreen	GO:0006744	0.0236315	Inf	ubiquinone biosynthetic process
lightgreen	GO:0042181	0.0236315	Inf	ketone biosynthetic process
lightgreen	GO:0042375	0.0236315	Inf	quinone cofactor metabolic process
lightgreen	GO:1901661	0.0236315	Inf	quinone metabolic process
lightgreen	GO:0016874	0.0237208	2.41597	ligase activity
lightgreen	GO:0003729	0.0243855	Inf	mRNA binding
lightgreen	GO:0004356	0.0243855	Inf	glutamate-ammonia ligase activity
lightgreen	GO:0004965	0.0243855	Inf	G-protein coupled GABA receptor activity
lightgreen	GO:0016880	0.0243855	Inf	acid-ammonia (or amide) ligase activity
lightgreen	GO:0031625	0.0243855	Inf	ubiquitin protein ligase binding
lightgreen	GO:0071705	0.0261587	3.81976	nitrogen compound transport
lightgreen	GO:0016835	0.0271559	2.77013	carbon-oxygen lyase activity
lightgreen	GO:0004222	0.0281762	8.95404	metalloendopeptidase activity
lightgreen	GO:0046942	0.0454514	4.05006	carboxylic acid transport
lightgreen	GO:0006733	0.0467077	41.5455	oxidoreduction coenzyme metabolic process
lightgreen	GO:0031123	0.0467077	41.5455	RNA 3'-end processing
lightgreen	GO:0051382	0.0467077	41.5455	kinetochore assembly
lightgreen	GO:0015979	0.0476587	3.10811	photosynthesis
lightgreen	GO:0000049	0.0481787	40164	tRNA binding
lightgreen	GO:0004075	0.0481787	40164	biotin carboxylase activity
lightgreen	GO:0047134	0.0481787	40164	protein-disulfide reductase activity
lightyellow	GO:0004197	0.00193472	15.1735	cysteine-type endopeptidase activity
lightyellow	GO:0016706	0.0181685	3.05168	oxidoreductase activity, acting on paired donors, with incorporation or reduction of molecular oxygen, 2-oxoglutarate as one donor, and incorporation of one atom each of oxygen into both donors
lightyellow	GO:0004348	0.0217624	Inf	glucosylceramidase activity
lightyellow	GO:0004560	0.0217624	Inf	alpha-L-fucosidase activity
lightyellow	GO:0004826	0.0217624	Inf	phenylalanine-tRNA ligase activity
lightyellow	GO:0016531	0.0217624	Inf	copper chaperone activity
lightyellow	GO:0006003	0.023765	Inf	fructose 2,6-bisphosphate metabolic process
lightyellow	GO:0006432	0.023765	Inf	phenylalanyl-tRNA aminoacylation
lightyellow	GO:0006665	0.023765	Inf	sphingolipid metabolic process
lightyellow	GO:0003735	0.0286688	3.08373	structural constituent of ribosome
lightyellow	GO:0006412	0.0365808	2.21672	translation
lightyellow	GO:0016853	0.0371484	3.37205	isomerase activity
lightyellow	GO:0000049	0.0430532	45.148	tRNA binding
lightyellow	GO:0031177	0.0430532	45.148	phosphopantetheine binding
lightyellow	GO:0019646	0.0469684	41.3051	aerobic electron transport chain
magenta	GO:0019899	3.9655e-07	16.0646	enzyme binding
magenta	GO:0000079	2.24935e-06	15.8079	regulation of cyclin-dependent protein kinase activity
magenta	GO:0031399	2.24935e-06	15.8079	regulation of protein modification process
magenta	GO:0042325	2.24935e-06	15.8079	regulation of phosphorylation
magenta	GO:0045859	2.24935e-06	15.8079	regulation of protein kinase activity
magenta	GO:0051338	2.24935e-06	15.8079	regulation of transferase activity
magenta	GO:0019901	3.02441e-06	15.0166	protein kinase binding
magenta	GO:0007049	4.7254e-06	8.67561	cell cycle
magenta	GO:0051174	6.17412e-06	13.0128	regulation of phosphorus metabolic process
magenta	GO:0003677	7.09722e-06	2.10784	DNA binding
magenta	GO:0051246	9.72167e-06	9.39181	regulation of protein metabolic process
magenta	GO:0019222	3.23348e-05	2.31726	regulation of metabolic process
magenta	GO:0046483	0.000167239	1.88113	heterocycle metabolic process
magenta	GO:0006725	0.000196815	1.85626	cellular aromatic compound metabolic process
magenta	GO:0034641	0.00025157	1.84386	cellular nitrogen compound metabolic process
magenta	GO:0006304	0.000389627	15.6164	DNA modification
magenta	GO:0006306	0.000389627	15.6164	DNA methylation
magenta	GO:1901360	0.000390808	1.79446	organic cyclic compound metabolic process
magenta	GO:0065009	0.000439704	4.45416	regulation of molecular function
magenta	GO:0006259	0.00160844	2.42285	DNA metabolic process
magenta	GO:0004003	0.00173808	17.8209	ATP-dependent DNA helicase activity
magenta	GO:0032259	0.00207505	8.91626	methylation
magenta	GO:0006261	0.00314511	13.3299	DNA-dependent DNA replication
magenta	GO:0050794	0.00321044	1.80761	regulation of cellular process
magenta	GO:0007018	0.00505141	5.04329	microtubule-based movement
magenta	GO:0022607	0.00593788	2.74683	cellular component assembly
magenta	GO:0003777	0.00605094	4.80674	microtubule motor activity
magenta	GO:0065007	0.00610197	1.7215	biological regulation
magenta	GO:0006334	0.00677429	3.10721	nucleosome assembly
magenta	GO:0006333	0.00723883	3.06889	chromatin assembly or disassembly
magenta	GO:0010468	0.00740919	1.82029	regulation of gene expression
magenta	GO:0044699	0.00764593	1.47577	single-organism process
magenta	GO:0006323	0.00772703	3.03149	DNA packaging
magenta	GO:0071824	0.00772703	3.03149	protein-DNA complex subunit organization
magenta	GO:0051276	0.00863455	2.58668	chromosome organization
magenta	GO:0003682	0.00935572	2.31218	chromatin binding
magenta	GO:0034622	0.0101852	2.67359	cellular macromolecular complex assembly
magenta	GO:0046982	0.0126941	2.7497	protein heterodimerization activity
magenta	GO:0004144	0.0147749	14.808	diacylglycerol O-acyltransferase activity
magenta	GO:0008565	0.0147749	14.808	protein transporter activity
magenta	GO:0006396	0.0155488	3.71676	RNA processing
magenta	GO:0070035	0.0198901	4.24594	purine NTP-dependent helicase activity
magenta	GO:0071840	0.0260329	1.73244	cellular component organization or biogenesis
magenta	GO:0004190	0.0270367	2.79302	aspartic-type endopeptidase activity
magenta	GO:0008171	0.0287482	2.74977	O-methyltransferase activity
magenta	GO:0005515	0.0293517	1.31953	protein binding
magenta	GO:0006284	0.0315087	Inf	base-excision repair
magenta	GO:0006850	0.0315087	Inf	mitochondrial pyruvate transport
magenta	GO:0015718	0.0315087	Inf	monocarboxylic acid transport
magenta	GO:0050821	0.0315087	Inf	protein stabilization
magenta	GO:0008017	0.0321725	3.6008	microtubule binding
magenta	GO:0004652	0.0328379	Inf	polynucleotide adenylyltransferase activity
magenta	GO:0008131	0.0328379	Inf	primary amine oxidase activity
magenta	GO:0008536	0.0328379	Inf	Ran GTPase binding
magenta	GO:0016638	0.0328379	Inf	oxidoreductase activity, acting on the CH-NH2 group of donors
magenta	GO:0031072	0.0328379	Inf	heat shock protein binding
magenta	GO:0031267	0.0328379	Inf	small GTPase binding
magenta	GO:0042301	0.0328379	Inf	phosphate ion binding
magenta	GO:0046554	0.0328379	Inf	malate dehydrogenase (NADP+) activity
magenta	GO:0016787	0.034705	1.29265	hydrolase activity
magenta	GO:0090304	0.0379283	1.52901	nucleic acid metabolic process
magenta	GO:0008168	0.0395313	2.83798	methyltransferase activity
magenta	GO:0016891	0.0406441	7.40104	endoribonuclease activity, producing 5'-phosphomonoesters
magenta	GO:0004518	0.0445912	3.21023	nuclease activity
magenta	GO:0010608	0.0450825	6.88034	posttranscriptional regulation of gene expression
midnightblue	GO:0019953	0.000241194	7.93032	sexual reproduction
midnightblue	GO:0005975	0.00553243	1.97012	carbohydrate metabolic process
midnightblue	GO:0006457	0.00648793	9.20546	protein folding
midnightblue	GO:0016787	0.00912112	1.45181	hydrolase activity
midnightblue	GO:0003676	0.0103126	1.53451	nucleic acid binding
midnightblue	GO:0003700	0.0119929	2.14723	sequence-specific DNA binding transcription factor activity
midnightblue	GO:0043565	0.0132804	2.53155	sequence-specific DNA binding
midnightblue	GO:0004518	0.0181691	4.30753	nuclease activity
midnightblue	GO:0016866	0.0207106	5.67857	intramolecular transferase activity
midnightblue	GO:0070838	0.0211313	10.6857	divalent metal ion transport
midnightblue	GO:0004553	0.022037	1.76111	hydrolase activity, hydrolyzing O-glycosyl compounds
midnightblue	GO:0005996	0.0228035	Inf	monosaccharide metabolic process
midnightblue	GO:0006014	0.0230975	Inf	D-ribose metabolic process
midnightblue	GO:0044030	0.0230975	Inf	regulation of DNA methylation
midnightblue	GO:1901362	0.0245322	1.7016	organic cyclic compound biosynthetic process
midnightblue	GO:0080090	0.0246342	1.75138	regulation of primary metabolic process
midnightblue	GO:0051171	0.0247028	1.78052	regulation of nitrogen compound metabolic process
midnightblue	GO:0003697	0.0247741	Inf	single-stranded DNA binding
midnightblue	GO:0004747	0.0247741	Inf	ribokinase activity
midnightblue	GO:0015369	0.0247741	Inf	calcium:hydrogen antiporter activity
midnightblue	GO:0042132	0.0247741	Inf	fructose 1,6-bisphosphate 1-phosphatase activity
midnightblue	GO:0006511	0.0259967	3.82485	ubiquitin-dependent protein catabolic process
midnightblue	GO:0043632	0.0259967	3.82485	modification-dependent macromolecule catabolic process
midnightblue	GO:0010556	0.0277084	1.75403	regulation of macromolecule biosynthetic process
midnightblue	GO:0031326	0.0277084	1.75403	regulation of cellular biosynthetic process
midnightblue	GO:0004185	0.0278999	3.11687	serine-type carboxypeptidase activity
midnightblue	GO:0008171	0.0310761	3.02182	O-methyltransferase activity
midnightblue	GO:0018130	0.0328457	1.66424	heterocycle biosynthetic process
midnightblue	GO:0051603	0.0334872	3.51069	proteolysis involved in cellular protein catabolic process
midnightblue	GO:0016052	0.0339053	4.59391	carbohydrate catabolic process
midnightblue	GO:0051082	0.0342585	7.92727	unfolded protein binding
midnightblue	GO:0030170	0.0361458	2.57676	pyridoxal phosphate binding
midnightblue	GO:0004521	0.0398373	7.20589	endoribonuclease activity
midnightblue	GO:0006508	0.0411482	1.79762	proteolysis
midnightblue	GO:0006355	0.0417921	1.68629	regulation of transcription, DNA-dependent
midnightblue	GO:0051252	0.0417921	1.68629	regulation of RNA metabolic process
midnightblue	GO:0044271	0.0425993	1.60934	cellular nitrogen compound biosynthetic process
midnightblue	GO:0019318	0.046196	4.01746	hexose metabolic process
midnightblue	GO:0034645	0.0475299	1.49682	cellular macromolecule biosynthetic process
midnightblue	GO:0005976	0.0483193	2.65873	polysaccharide metabolic process
midnightblue	GO:0033897	0.0489368	39.5157	ribonuclease T2 activity
orange	GO:0004860	0.00814463	250	protein kinase inhibitor activity
orange	GO:0004861	0.00814463	250	cyclin-dependent protein kinase inhibitor activity
orange	GO:0019207	0.00814463	250	kinase regulator activity
orange	GO:0019953	0.0111692	13.8341	sexual reproduction
orange	GO:0045893	0.0123669	124.283	positive regulation of transcription, DNA-dependent
orange	GO:0045935	0.0123669	124.283	positive regulation of nucleobase-containing compound metabolic process
orange	GO:0008235	0.0162245	83.3171	metalloexopeptidase activity
orange	GO:0009891	0.0164562	82.8444	positive regulation of biosynthetic process
orange	GO:0010604	0.0164562	82.8444	positive regulation of macromolecule metabolic process
orange	GO:0030246	0.0214418	5.43733	carbohydrate binding
orange	GO:0050664	0.0282239	41.6463	oxidoreductase activity, acting on NAD(P)H, oxygen as acceptor
orange	GO:0007050	0.028626	41.4056	cell cycle arrest
orange	GO:0015031	0.0301765	7.96875	protein transport
orange	GO:0008104	0.0310259	7.84509	protein localization
orange	GO:0004177	0.0321919	35.6934	aminopeptidase activity
orange	GO:0048522	0.0366582	31.0458	positive regulation of cellular process
orange	GO:0005515	0.0396808	1.98534	protein binding
orange	GO:0006612	0.0406501	27.5926	protein targeting to membrane
orange	GO:0006614	0.0406501	27.5926	SRP-dependent cotranslational protein targeting to membrane
orange	GO:0072599	0.0406501	27.5926	establishment of protein localization to endoplasmic reticulum
orange	GO:0033365	0.048586	22.5697	protein localization to organelle
pink	GO:0016619	0.000193286	54.0108	malate dehydrogenase (oxaloacetate-decarboxylating) activity
pink	GO:0016615	0.000649452	27	malate dehydrogenase activity
pink	GO:0051287	0.00269692	8.01765	NAD binding
pink	GO:0000160	0.00375913	5.41567	phosphorelay signal transduction system
pink	GO:0050794	0.00525037	1.79495	regulation of cellular process
pink	GO:0044271	0.00578983	1.8194	cellular nitrogen compound biosynthetic process
pink	GO:0051252	0.00596101	1.9139	regulation of RNA metabolic process
pink	GO:0051171	0.00698256	1.88472	regulation of nitrogen compound metabolic process
pink	GO:0006108	0.00767572	22.8711	malate metabolic process
pink	GO:0009773	0.00767572	22.8711	photosynthetic electron transport in photosystem I
pink	GO:0044700	0.00808453	2.99948	single organism signaling
pink	GO:0010556	0.00814409	1.85636	regulation of macromolecule biosynthetic process
pink	GO:0031326	0.00814409	1.85636	regulation of cellular biosynthetic process
pink	GO:0016491	0.0105486	1.45205	oxidoreductase activity
pink	GO:0008375	0.0121216	7.19209	acetylglucosaminyltransferase activity
pink	GO:0044265	0.0127274	3.35639	cellular macromolecule catabolic process
pink	GO:0060089	0.0127521	3.33885	molecular transducer activity
pink	GO:0008154	0.0136686	6.88246	actin polymerization or depolymerization
pink	GO:0007275	0.0152803	13.8362	multicellular organismal development
pink	GO:0080090	0.0158316	1.73399	regulation of primary metabolic process
pink	GO:0030036	0.0158955	6.45142	actin cytoskeleton organization
pink	GO:0032774	0.0165486	1.72583	RNA biosynthetic process
pink	GO:0006355	0.0172791	1.76569	regulation of transcription, DNA-dependent
pink	GO:0051539	0.0186518	11.9546	4 iron, 4 sulfur cluster binding
pink	GO:0045892	0.0203088	11.4308	negative regulation of transcription, DNA-dependent
pink	GO:1901362	0.0205978	1.64796	organic cyclic compound biosynthetic process
pink	GO:0071822	0.0223806	4.05714	protein complex subunit organization
pink	GO:0020037	0.0225225	1.52911	heme binding
pink	GO:0003700	0.0247047	1.93376	sequence-specific DNA binding transcription factor activity
pink	GO:0018130	0.0254115	1.62842	heterocycle biosynthetic process
pink	GO:0009790	0.0256253	9.7965	embryo development
pink	GO:0016762	0.0266699	5.13412	xyloglucan:xyloglucosyl transferase activity
pink	GO:0004121	0.0273001	Inf	cystathionine beta-lyase activity
pink	GO:0004719	0.0273001	Inf	protein-L-isoaspartate (D-aspartate) O-methyltransferase activity
pink	GO:0008601	0.0273001	Inf	protein phosphatase type 2A regulator activity
pink	GO:0010340	0.0273001	Inf	carboxyl-O-methyltransferase activity
pink	GO:0019208	0.0273001	Inf	phosphatase regulator activity
pink	GO:0000045	0.0285714	Inf	autophagic vacuole assembly
pink	GO:0009086	0.0285714	Inf	methionine biosynthetic process
pink	GO:0009267	0.0285714	Inf	cellular response to starvation
pink	GO:0009605	0.0285714	Inf	response to external stimulus
pink	GO:0031667	0.0285714	Inf	response to nutrient levels
pink	GO:0031668	0.0285714	Inf	cellular response to extracellular stimulus
pink	GO:0071266	0.0285714	Inf	'de novo' L-methionine biosynthetic process
pink	GO:0065007	0.0298862	1.52054	biological regulation
pink	GO:0006790	0.0314369	8.57075	sulfur compound metabolic process
pink	GO:0009066	0.0314369	8.57075	aspartate family amino acid metabolic process
pink	GO:0019438	0.0318956	1.6044	aromatic compound biosynthetic process
pink	GO:0006950	0.032749	1.52846	response to stress
pink	GO:0000156	0.0329255	4.68674	phosphorelay response regulator activity
pink	GO:0090304	0.034489	1.46354	nucleic acid metabolic process
pink	GO:0045934	0.0377113	7.6174	negative regulation of nucleobase-containing compound metabolic process
pink	GO:0008146	0.0398753	4.31094	sulfotransferase activity
pink	GO:0051716	0.0412001	2.05392	cellular response to stimulus
pink	GO:0046394	0.0454314	2.44038	carboxylic acid biosynthetic process
pink	GO:0008061	0.0475089	6.51743	chitin binding
purple	GO:0000226	0.00491158	33.4977	microtubule cytoskeleton organization
purple	GO:0000910	0.00491158	33.4977	cytokinesis
purple	GO:0006479	0.00491158	33.4977	protein methylation
purple	GO:0016568	0.00491158	33.4977	chromatin modification
purple	GO:0016570	0.00491158	33.4977	histone modification
purple	GO:0034968	0.00491158	33.4977	histone lysine methylation
purple	GO:0016278	0.00495059	33.2967	lysine N-methyltransferase activity
purple	GO:0018024	0.00495059	33.2967	histone-lysine N-methyltransferase activity
purple	GO:0022834	0.00564645	6.37264	ligand-gated channel activity
purple	GO:0008276	0.0080914	22.1956	protein methyltransferase activity
purple	GO:0005507	0.0105731	2.36772	copper ion binding
purple	GO:0016682	0.0147167	6.67291	oxidoreductase activity, acting on diphenols and related substances as donors, oxygen as acceptor
purple	GO:0005484	0.0163434	13.3147	SNAP receptor activity
purple	GO:0022839	0.0168502	4.45682	ion gated channel activity
purple	GO:0051603	0.018762	3.51587	proteolysis involved in cellular protein catabolic process
purple	GO:0050790	0.0195107	3.0288	regulation of catalytic activity
purple	GO:0006979	0.0208118	1.89203	response to oxidative stress
purple	GO:0000975	0.0213728	11.0944	regulatory region DNA binding
purple	GO:0000976	0.0213728	11.0944	transcription regulatory region sequence-specific DNA binding
purple	GO:0055114	0.0219959	1.41058	oxidation-reduction process
purple	GO:0004601	0.0266114	1.81934	peroxidase activity
purple	GO:0005216	0.0289817	3.71178	ion channel activity
purple	GO:0015267	0.0289817	3.71178	channel activity
purple	GO:0005230	0.0291168	Inf	extracellular ligand-gated ion channel activity
purple	GO:0006098	0.029239	Inf	pentose-phosphate shunt
purple	GO:0006739	0.029239	Inf	NADP metabolic process
purple	GO:0019362	0.029239	Inf	pyridine nucleotide metabolic process
purple	GO:0003997	0.0293403	Inf	acyl-CoA oxidase activity
purple	GO:0004316	0.0293403	Inf	3-oxoacyl-[acyl-carrier-protein] reductase (NADPH) activity
purple	GO:0004616	0.0293403	Inf	phosphogluconate dehydrogenase (decarboxylating) activity
purple	GO:0004831	0.0293403	Inf	tyrosine-tRNA ligase activity
purple	GO:0050660	0.0294024	2.31644	flavin adenine dinucleotide binding
purple	GO:0004970	0.0320932	4.7635	ionotropic glutamate receptor activity
purple	GO:0005234	0.0320932	4.7635	extracellular-glutamate-gated ion channel activity
purple	GO:0007049	0.0334424	3.54125	cell cycle
purple	GO:0030163	0.0343219	2.95704	protein catabolic process
purple	GO:0004888	0.0356996	4.54652	transmembrane signaling receptor activity
purple	GO:0006006	0.0390856	4.37681	glucose metabolic process
purple	GO:0006996	0.0405284	1.9748	organelle organization
purple	GO:0070011	0.0423076	1.64308	peptidase activity, acting on L-amino acid peptides
purple	GO:0016844	0.0466427	6654	strictosidine synthase activity
purple	GO:0044265	0.0481354	2.67319	cellular macromolecule catabolic process
red	GO:0006412	0.00197217	2.62844	translation
red	GO:0003735	0.00230387	3.43998	structural constituent of ribosome
red	GO:0000723	0.00627273	4.80872	telomere maintenance
red	GO:0003678	0.0147239	3.79455	DNA helicase activity
red	GO:0042592	0.0151699	2.90688	homeostatic process
red	GO:0016765	0.0180873	4.42002	transferase activity, transferring alkyl or aryl (other than methyl) groups
red	GO:0006281	0.0195194	3.04937	DNA repair
red	GO:0051276	0.0215561	2.22	chromosome organization
red	GO:0033554	0.0243526	2.8848	cellular response to stress
red	GO:0008762	0.0255191	3.92771	UDP-N-acetylmuramate dehydrogenase activity
red	GO:0051716	0.0279386	2.35692	cellular response to stimulus
red	GO:0004553	0.0282001	1.58036	hydrolase activity, hydrolyzing O-glycosyl compounds
red	GO:0044700	0.0300393	2.3216	single organism signaling
red	GO:0006452	0.0363151	Inf	translational frameshifting
red	GO:0010563	0.0363151	Inf	negative regulation of phosphorus metabolic process
red	GO:0032270	0.0363151	Inf	positive regulation of cellular protein metabolic process
red	GO:0043244	0.0363151	Inf	regulation of protein complex disassembly
red	GO:0045901	0.0363151	Inf	positive regulation of translational elongation
red	GO:0045905	0.0363151	Inf	positive regulation of translational termination
red	GO:0045980	0.0363151	Inf	negative regulation of nucleotide metabolic process
red	GO:0004030	0.0366268	Inf	aldehyde dehydrogenase [NAD(P)+] activity
red	GO:0016614	0.036763	2.21771	oxidoreductase activity, acting on CH-OH group of donors
red	GO:0006835	0.0399613	7.63069	dicarboxylic acid transport
red	GO:0015743	0.0399613	7.63069	malate transport
red	GO:0000160	0.0439154	3.24966	phosphorelay signal transduction system
red	GO:0004871	0.045199	2.45101	signal transducer activity
salmon	GO:0016787	0.000111079	1.73337	hydrolase activity
salmon	GO:0004553	0.00181488	2.11843	hydrolase activity, hydrolyzing O-glycosyl compounds
salmon	GO:0005975	0.0028003	1.87109	carbohydrate metabolic process
salmon	GO:1901576	0.00992636	1.58595	organic substance biosynthetic process
salmon	GO:0003887	0.0127312	15.2441	DNA-directed DNA polymerase activity
salmon	GO:0004518	0.0206162	4.13835	nuclease activity
salmon	GO:0046483	0.0243195	1.49002	heterocycle metabolic process
salmon	GO:0034645	0.0245737	1.54116	cellular macromolecule biosynthetic process
salmon	GO:0008535	0.0271028	Inf	respiratory chain complex IV assembly
salmon	GO:0051205	0.0271028	Inf	protein insertion into membrane
salmon	GO:0090304	0.0281006	1.50264	nucleic acid metabolic process
salmon	GO:0006952	0.0281245	2.03013	defense response
salmon	GO:0006367	0.0285038	9.05348	transcription initiation from RNA polymerase II promoter
salmon	GO:0005198	0.032628	2.64705	structural molecule activity
salmon	GO:0006396	0.0377319	3.38623	RNA processing
salmon	GO:0004521	0.0427254	6.92499	endoribonuclease activity
salmon	GO:0080019	0.0427254	6.92499	fatty-acyl-CoA reductase (alcohol-forming) activity
salmon	GO:0070727	0.0430078	3.23484	cellular macromolecule localization
salmon	GO:0034641	0.0465607	1.41014	cellular nitrogen compound metabolic process
salmon	GO:0034654	0.0490983	1.55681	nucleobase-containing compound biosynthetic process
tan	GO:0016810	0.00299744	13.2016	hydrolase activity, acting on carbon-nitrogen (but not peptide) bonds
tan	GO:0006139	0.00460984	1.67632	nucleobase-containing compound metabolic process
tan	GO:0003677	0.00806185	1.62025	DNA binding
tan	GO:0010467	0.00843842	1.69507	gene expression
tan	GO:0006508	0.0102083	1.90405	proteolysis
tan	GO:0048038	0.0107904	17.5474	quinone binding
tan	GO:0006807	0.0117448	1.52868	nitrogen compound metabolic process
tan	GO:0042254	0.0144315	14.2725	ribosome biogenesis
tan	GO:0008233	0.015549	1.83521	peptidase activity
tan	GO:0008234	0.0159338	3.16747	cysteine-type peptidase activity
tan	GO:0006220	0.0188964	11.8922	pyrimidine nucleotide metabolic process
tan	GO:0009147	0.0188964	11.8922	pyrimidine nucleoside triphosphate metabolic process
tan	GO:0009152	0.0189252	5.96552	purine ribonucleotide biosynthetic process
tan	GO:0046390	0.0189252	5.96552	ribose phosphate biosynthetic process
tan	GO:0072522	0.0189252	5.96552	purine-containing compound biosynthetic process
tan	GO:1901135	0.0241578	2.60628	carbohydrate derivative metabolic process
tan	GO:0009165	0.0242108	5.36749	nucleotide biosynthetic process
tan	GO:0000154	0.0275033	Inf	rRNA modification
tan	GO:0006012	0.0275033	Inf	galactose metabolic process
tan	GO:0006388	0.0275033	Inf	tRNA splicing, via endonucleolytic cleavage and ligation
tan	GO:0006425	0.0275033	Inf	glutaminyl-tRNA aminoacylation
tan	GO:0006465	0.0275033	Inf	signal peptide processing
tan	GO:0006879	0.0275033	Inf	cellular iron ion homeostasis
tan	GO:0030003	0.0275033	Inf	cellular cation homeostasis
tan	GO:0046835	0.0275033	Inf	carbohydrate phosphorylation
tan	GO:0051604	0.0275033	Inf	protein maturation
tan	GO:0055065	0.0275033	Inf	metal ion homeostasis
tan	GO:0055082	0.0275033	Inf	cellular chemical homeostasis
tan	GO:0000179	0.027883	Inf	rRNA (adenine-N6,N6-)-dimethyltransferase activity
tan	GO:0000213	0.027883	Inf	tRNA-intron endonuclease activity
tan	GO:0003876	0.027883	Inf	AMP deaminase activity
tan	GO:0004335	0.027883	Inf	galactokinase activity
tan	GO:0004819	0.027883	Inf	glutamine-tRNA ligase activity
tan	GO:0008113	0.027883	Inf	peptide-methionine (S)-S-oxide reductase activity
tan	GO:0008199	0.027883	Inf	ferric iron binding
tan	GO:0008649	0.027883	Inf	rRNA methyltransferase activity
tan	GO:0034470	0.0292919	8.91667	ncRNA processing
tan	GO:0034645	0.029393	1.5142	cellular macromolecule biosynthetic process
tan	GO:0016070	0.0295827	1.58643	RNA metabolic process
tan	GO:1901576	0.0318833	1.454	organic substance biosynthetic process
tan	GO:0004129	0.0360916	7.79493	cytochrome-c oxidase activity
tan	GO:0016675	0.0360916	7.79493	oxidoreductase activity, acting on a heme group of donors
tan	GO:0019222	0.0416836	1.55527	regulation of metabolic process
yellow	GO:0009765	1.53172e-10	16.5686	photosynthesis, light harvesting
yellow	GO:0003777	1.78827e-07	8.31294	microtubule motor activity
yellow	GO:0007018	2.79923e-07	7.99806	microtubule-based movement
yellow	GO:0015979	4.36781e-06	4.9421	photosynthesis
yellow	GO:0008017	1.3879e-05	6.20147	microtubule binding
yellow	GO:0009405	2.04369e-05	Inf	pathogenesis
yellow	GO:0005515	9.95263e-05	1.47161	protein binding
yellow	GO:0004575	0.000269752	Inf	sucrose alpha-glucosidase activity
yellow	GO:0006259	0.000352689	2.10859	DNA metabolic process
yellow	GO:0016165	0.000519321	19.3837	lipoxygenase activity
yellow	GO:0004722	0.000603659	10.3955	protein serine/threonine phosphatase activity
yellow	GO:0003918	0.00102687	43.5566	DNA topoisomerase type II (ATP-hydrolyzing) activity
yellow	GO:0015926	0.00102687	43.5566	glucosidase activity
yellow	GO:0047746	0.00102687	43.5566	chlorophyllase activity
yellow	GO:0015996	0.0011579	41.7371	chlorophyll catabolic process
yellow	GO:0007049	0.00160811	3.82258	cell cycle
yellow	GO:0016791	0.00187968	3.1533	phosphatase activity
yellow	GO:0003916	0.00244352	21.776	DNA topoisomerase activity
yellow	GO:0016157	0.00244352	21.776	sucrose synthase activity
yellow	GO:0006265	0.00274968	20.8655	DNA topological change
yellow	GO:0006323	0.00290002	2.55804	DNA packaging
yellow	GO:0008092	0.00314114	2.92275	cytoskeletal protein binding
yellow	GO:0000724	0.0045375	Inf	double-strand break repair via homologous recombination
yellow	GO:0000819	0.0045375	Inf	sister chromatid segregation
yellow	GO:0007076	0.0045375	Inf	mitotic chromosome condensation
yellow	GO:0009628	0.00543012	5.40715	response to abiotic stimulus
yellow	GO:0009408	0.00560789	5.36308	response to heat
yellow	GO:0009415	0.00560789	5.36308	response to water stimulus
yellow	GO:0003682	0.00592718	1.98289	chromatin binding
yellow	GO:0016311	0.00637011	7.01815	dephosphorylation
yellow	GO:0033015	0.00868824	10.4298	tetrapyrrole catabolic process
yellow	GO:0051187	0.00868824	10.4298	cofactor catabolic process
yellow	GO:0006470	0.00907385	4.64667	protein dephosphorylation
yellow	GO:0010333	0.00942628	2.60535	terpene synthase activity
yellow	GO:0019901	0.00953898	4.54378	protein kinase binding
yellow	GO:0004806	0.010313	5.81088	triglyceride lipase activity
yellow	GO:0000079	0.0112636	4.35562	regulation of cyclin-dependent protein kinase activity
yellow	GO:0031399	0.0112636	4.35562	regulation of protein modification process
yellow	GO:0042325	0.0112636	4.35562	regulation of phosphorylation
yellow	GO:0045859	0.0112636	4.35562	regulation of protein kinase activity
yellow	GO:0051338	0.0112636	4.35562	regulation of transferase activity
yellow	GO:0008271	0.0120027	28.994	secondary active sulfate transmembrane transporter activity
yellow	GO:0016298	0.0131443	5.30865	lipase activity
yellow	GO:0019899	0.0141742	4.03807	enzyme binding
yellow	GO:0006334	0.0157772	2.18371	nucleosome assembly
yellow	GO:0006333	0.017133	2.15541	chromatin assembly or disassembly
yellow	GO:0003677	0.017281	1.34848	DNA binding
yellow	GO:0042221	0.0176507	2.07088	response to chemical stimulus
yellow	GO:0071824	0.0185747	2.12781	protein-DNA complex subunit organization
yellow	GO:0006778	0.0188387	6.9512	porphyrin-containing compound metabolic process
yellow	GO:0009790	0.0188387	6.9512	embryo development
yellow	GO:0042440	0.0188387	6.9512	pigment metabolic process
yellow	GO:0046982	0.0191482	2.10987	protein heterodimerization activity
yellow	GO:0051174	0.0199165	3.66632	regulation of phosphorus metabolic process
yellow	GO:0022607	0.0205192	1.91327	cellular component assembly
yellow	GO:0034622	0.0220776	1.94342	cellular macromolecular complex assembly
yellow	GO:0006270	0.0248479	13.8827	DNA replication initiation
yellow	GO:0005985	0.0255878	5.95731	sucrose metabolic process
yellow	GO:0006857	0.0255878	5.95731	oligopeptide transport
yellow	GO:0042886	0.0255878	5.95731	amide transport
yellow	GO:0006075	0.0334579	5.2119	(1->3)-beta-D-glucan biosynthetic process
yellow	GO:0006310	0.0334579	5.2119	DNA recombination
yellow	GO:0046856	0.0334579	5.2119	phosphatidylinositol dephosphorylation
yellow	GO:0005984	0.0346779	3.72851	disaccharide metabolic process
yellow	GO:0005992	0.0351933	3.70991	trehalose biosynthetic process
yellow	GO:0008792	0.0366687	9.66265	arginine decarboxylase activity
yellow	GO:0006527	0.03958	9.25381	arginine catabolic process
yellow	GO:0008295	0.03958	9.25381	spermidine biosynthetic process
yellow	GO:0016835	0.039768	1.9311	carbon-oxygen lyase activity
yellow	GO:0009064	0.0417231	3.47754	glutamine family amino acid metabolic process
yellow	GO:0016702	0.0423793	3.43537	oxidoreductase activity, acting on single donors with incorporation of molecular oxygen, incorporation of two atoms of oxygen
