# Supplementary material for: Joint Transcriptomic and Metabolomic Analyses Reveal Changes in the Primary Metabolism and Imbalances in the Subgenome Orchestration in the Bread Wheat Molecular Response to Fusarium graminearum
Source: G3 (Bethesda). 2015 Oct 4;5(12):2579–92. doi: 10.1534/g3.115.021550 (PMC4683631; doi:10.1534/g3.115.021550)
Supplement: Supporting Information [file supp_g3.115.021550_TableS9.xlsx]

## Sheet: S9
Gene expression per condition for selected gene families (as FPKM)
gene_family	gene	C1F30	C1F50	C1M30	C1M50	C2F30	C2F50	C2M30	C2M50	C3F30	C3F50	C3M30	C3M50	C4F30	C4F50	C4M30	C4M50
Trp_AA	Traes_1AL_EF31F706D	38.6	79.1	12.5	10.1	30.3	106.8	14.4	9.4	33	95.8	12.5	9.9	30.1	124.2	13.3	10.5
Trp_AA	Traes_1BL_8841FEA7E	66.1	142.7	21.3	17.2	54.2	181.1	22.6	15.8	59	165.4	21.4	17.3	53.5	216.1	21.9	16.6
Trp_AA	Traes_1DL_7657153A4	12	24.8	3.3	2.6	10	30.6	3.9	2.8	10.4	28.7	3.5	2.7	8.7	41.8	3.7	3.3
Trp_AA	Traes_2AL_8A5AB0B4E	28.3	57.7	12.8	10.9	23.6	72.8	14.3	9.9	24.1	63.4	13.6	9.4	22.2	92.4	12.6	10.5
Trp_AA	Traes_2BL_7E87B8320	52.5	69.2	19.8	10.1	47.4	85.5	20.4	9.9	50	73.2	16.6	10.3	45.6	102.3	20.1	9.7
Trp_AA	Traes_2DL_5FE860D5F	12.4	37.9	5.9	5.1	12.3	49.9	6.4	4.6	13	43	6.5	5	12.1	62.5	6.7	4.6
Trp_AA	Traes_2DL_6C27D1160	33.9	45	42.6	79.2	37.6	46.2	40.7	84.3	31.1	45.2	38.7	76	28.3	58.9	35.5	114.8
Trp_AA	Traes_3B_AD5E32227	3.1	2.6	4.1	4.7	3.6	2.5	4.5	5.3	2.6	2.8	3.1	3.3	2.9	2.8	3.4	4.6
Trp_AA	Traes_3B_DD8933BB9	0.1	0.1	0.2	0.1	0.2	0.1	0.1	0	2.9	3.4	2.9	2.5	3.4	4.8	3.3	3.6
Trp_AA	Traes_4AS_9DCDB9778	0	0	0	0	0	0	0	0	0	0	0	0	0	0	0	0
Trp_AA	Traes_4AS_F71C13C9B	32.1	73.7	10.3	8.2	26.3	112.8	11	8.3	30.7	93.6	10.5	8.4	25.6	118.6	12.4	8.8
Trp_AA	Traes_4BL_4AACA4A08	0	0	0	0	0	0	0	0	0	0	0	0	0	0	0	0
Trp_AA	Traes_4BL_9FA542592	10.3	20.5	7.2	5.9	9.7	27.4	7.2	5.5	9.9	23.7	6.8	5.9	9.5	29.5	7.3	5.7
Trp_AA	Traes_4DL_A7ECE81A1	16.5	42.2	7.9	6.5	14.1	63.2	7.6	5.5	14.9	48.3	7.2	6.5	12.2	62	8.1	5.9
Trp_AA	Traes_4DL_B7E95BC28	0	0	0	0	0	0	0	0	0	0	0	0	0	0	0	0
Trp_AA	Traes_5AL_12241E50E	63.3	56.1	43.8	29.3	61.1	59.3	47.8	28.4	61.9	57.9	46.1	30.2	62	62.8	44.6	29.1
Trp_AA	Traes_5AL_6B9D5CBCA	1.7	2.7	2.2	2.9	2.2	2.1	1.9	2.8	2	2.7	2.3	2.9	2.3	2.3	2.2	2.3
Trp_AA	Traes_5BL_0B30EDC17	4.3	1.1	0.4	0	3.6	1	0.5	0	5	1.9	0.6	0.1	4	1.5	0.6	0
Trp_AA	Traes_5BL_171EB1A01	17.7	9.7	19.8	18.5	21.2	9.2	23.3	19	19.6	10.3	20.8	18	21.4	9.7	24.6	20.1
Trp_AA	Traes_5BL_3B0AA08A8	0.1	0.2	0	0	0	0.2	0	0	0.1	0.3	0	0	0	0.4	0	0
Trp_AA	Traes_5BL_537388393	34.9	36.3	26.7	19.7	36	38.5	27.8	19.4	34	38.8	26.5	19.5	35.3	41.3	26.7	21.1
Trp_AA	Traes_5BL_67592B9D2	1.1	4.6	0	0	0.8	6.2	0	0	0.1	9.1	0	0	0	2.5	0	0
Trp_AA	Traes_5BL_BEE0B65AC	290.1	93.3	293.2	110.2	276.9	87.5	287.8	93.4	330.9	101.9	330.5	121.2	275.5	83.3	282.8	89.7
Trp_AA	Traes_5BL_D448CB984	6.4	6.2	5.9	2.7	5.9	6.6	7	5.5	5.1	7.2	9.3	4.3	5.7	6.6	4.9	4.4
Trp_AA	Traes_5DL_4F154BA28	103.2	97.5	77.6	55.9	108.1	103.2	82.2	55.7	100.3	96.7	78.9	56.4	107.1	110	81.7	57.2
Trp_AA	Traes_5DL_508B4718C	312.6	137.7	350.3	194.1	330.9	140.5	378.7	194.8	344.2	138.1	370.9	191.5	346	126.4	368.7	185.3
Trp_AA	Traes_5DL_6D88804F2	0	0	0	0	0	0	0	0	0	0	0	0	0	0	0	0
Trp_AA	Traes_5DL_86102CD25	7.7	8.7	6.9	7.4	8.8	9.2	7.6	6.5	9.1	8.6	7.3	7.5	9	10	7.7	7
Trp_AA	Traes_5DL_BC56DA92E	2.8	3.8	2.7	2.4	2.3	4.1	3.2	1	4.4	2.1	3.7	1.5	2.8	1.9	2.4	2.2
Trp_AA	Traes_7AL_7C0CB1D06	45.1	121.6	11.7	11.8	34.3	154.9	12.8	11.2	36.1	137.3	11.8	10.8	33.1	168.1	11.9	10.2
Trp_AA	Traes_7AL_EB9BE608A	13.4	14.8	11.9	12.2	13.6	16	12.1	13.8	12.8	15.2	11.1	12.5	12.3	15.8	12.2	14
Trp_AA	Traes_7BL_28E519867	45.7	92.5	22.3	22.9	40.9	116.9	25.2	22	42.6	100.6	22.1	24.5	40	125.9	23.5	24.2
Trp_AA	Traes_7DL_1D706DDE7	20.2	18.2	25.4	31.1	20.1	17.5	23	33.6	20.9	19.6	24.3	30.6	17.4	16.5	21.8	30.3
Trp_AA	Traes_7DL_A85720FAC	10.2	11.9	9	9.1	9.8	11.7	8.7	10.1	10.2	11.1	8.8	9.6	9	12.1	9	9.4
Trp_AA	Traes_7DL_B73A0C80B	24.7	62.2	10.7	9.7	21.2	79.8	10	10.1	22.4	69.6	9.1	9.4	18.7	87.4	9.1	9
Phe_AA	Traes_2AL_6A34123EE	3	3.3	1.4	1.2	3	3.3	1.3	1	2.7	4	1.4	0.9	3.3	3.8	2	0.9
Phe_AA	Traes_2AL_D0DDA4776	42.4	70.4	22.4	16.7	42.9	76.6	19.2	13	42.6	75.4	18.6	13.9	44.3	73.5	23.4	15.1
Phe_AA	Traes_2AS_4FE661410	4	4.7	2.2	2.3	4	5	3.2	2.8	4.2	4.7	2.3	2	4	5.7	2.6	2.2
Phe_AA	Traes_2BL_9CDEB96B1	4.6	7	1.7	0.7	4.8	8	1.4	0.7	3.8	8.2	1.2	0.7	4.5	7.9	2.1	0.5
Phe_AA	Traes_2BL_B3FFF8623	31	44.1	14	9.1	32	50.9	13.6	9	30.7	49.6	13.1	8.8	33.4	55	16.2	8.2
Phe_AA	Traes_2BS_7E7E33943	6.1	7.9	5.5	5.1	7	6.9	6	5.6	6	6.6	5.7	4.2	6.6	7	6.1	5.8
Phe_AA	Traes_2DS_F6AFA7592	4.3	5.9	2.2	2.4	4.7	6.8	2.4	2.5	4.6	7	2.4	2	4.5	6.9	2.1	2.6
Phe_AA	Traes_4AS_4B1A64B8F	8.8	12.1	7.2	9.4	8.1	12.4	7.5	8.5	8.6	12.3	7.9	9	8.2	13.2	8.7	8.1
Phe_AA	Traes_4AS_A0CE022D5	1.8	1.5	2.2	1.7	1.6	1.2	1.9	1.8	1.5	1.5	2	1.6	1.5	1.2	1.7	1.5
Phe_AA	Traes_4BL_7A3CDCBF0	9.7	15.1	8.7	8.2	9.7	14.6	8	8.3	8.4	16.4	8.1	7	9.6	17.2	7.1	8.2
Phe_AA	Traes_4DL_352FD5392	6.3	10.6	5.6	6.5	6.5	10.2	5.7	6.5	5.9	9.5	6.3	6.7	5.7	9.7	5.6	6.3
Phe_AA	Traes_4DL_394645234	1.7	1.7	2	1.4	1.8	1.5	1.8	1.4	1.8	1.5	2.2	1.4	2.2	1.9	2.3	1.5
Phe_AA	Traes_5BL_7B0ED7548	27.2	24.2	27.7	27.3	29.7	27.2	28.9	24.9	29.8	28.8	31	25.8	33.5	28.6	32.3	26.7
Tyr_AA	Traes_7DL_0493FCEE3	7.6	8.5	7.9	8.1	7.5	8.3	8.4	9.2	8.5	8.6	8.4	8.8	8.4	9.2	8.2	8.2
Glu_AA	Traes_2AL_3F84846F1	26.7	25.9	19.9	14.3	22.9	28.8	19.6	14.6	27.2	27.9	20.4	16.7	24.9	30.3	19.7	15
Glu_AA	Traes_2AS_57C9CAC3C	67.9	85.6	71.2	98	70.1	79	74.9	107.6	67.6	86.7	73.1	98.5	66.7	76.2	72.3	105.6
Glu_AA	Traes_2BL_309ED7C81	21.5	19.4	19.1	18.1	20.3	23.1	19.8	17.8	21	23	19.2	18.2	20.9	22.8	20.2	18.1
Glu_AA	Traes_2BS_62A407EAB	41.1	48.8	42.8	54.5	40.7	45.7	43	58.4	39.9	49.7	42.4	54.1	39.6	44.4	41	59.5
Glu_AA	Traes_2DL_203C5F142	10.8	9.9	8.1	6.7	9.1	11.2	8.1	6.3	11.5	11.5	8.3	6.2	10.6	11.8	8.8	6.5
Glu_AA	Traes_2DS_9D4521586	50.9	69	53.6	77.5	50.7	62.5	53.7	80.9	49.5	70.5	53.7	72.6	48.4	62.5	52.9	82
Glu_AA	Traes_3B_C43B6F786	14.3	17.3	8	8.1	10.8	17.4	7.9	7.1	12.6	17.6	8	8.8	11	17.1	8.3	6.4
Glu_AA	Traes_3DL_F5AAA74C3	16.7	17.2	10.2	8.3	15.1	17.9	10	9.2	16.4	19.8	10	8.3	14.2	20.7	9.5	8.5
Glu_AA	Traes_5AL_1DD952467	2.2	1.9	2.4	2.2	1.6	1.6	2.1	1.6	1.6	1.7	2.4	2.6	1.9	1.1	2	1.9
Glu_AA	Traes_5BL_6AD1640CB	6.1	5.8	5	5.2	5	5.7	5.4	3.7	6.3	5	5.5	5.4	6.5	5.3	5.3	4.7
Glu_AA	Traes_5DL_FCD84F216	5.1	5.7	4.7	4.9	5.2	5.7	5.2	4.2	5.4	5.7	5	4.8	5	4	4.7	4.3
Gln_AA	Traes_2BL_342BDEA35	122.8	122.8	157.2	200	131	112.7	152.3	196.4	127.6	123.9	146.3	183.2	127.4	107.7	151.3	186.7
Gln_AA	Traes_4AL_1CD626203	17.5	13.7	28.3	25.8	16	15.8	20.7	23.9	17.5	15	25.3	27.5	21.7	10.9	24.1	25.8
Gln_AA	Traes_4AS_1CDA71553	114.7	133.2	124.7	197.8	108.9	141.3	124.2	168.3	128	150.6	140.3	208.4	123.2	117	127.8	168.1
Gln_AA	Traes_4BL_52F044A40	105	114.3	106.3	166.9	93.3	115	103.5	134.7	106.3	123.4	120.5	166.9	114.3	100.8	109.9	135.9
Gln_AA	Traes_4BS_A4FF7F3EA	9.1	8.3	12.8	5.4	7.2	9.6	7.7	3.4	7.8	7.5	7	6.7	11.2	8.1	12.1	6.5
Gln_AA	Traes_4DL_CB8E1061C	100.4	105.9	115.1	158.6	98.2	107.1	109.7	141.1	109.8	121	128.2	167.3	110	97.1	118.6	138.7
Gln_AA	Traes_4DS_47A04A098	8	5.8	15.5	5.7	6.7	9.9	4.7	2.7	7.6	6.7	5.7	5.4	9.1	6.5	12.4	7.1
Gln_AA	Traes_6AL_2017727C4	310.2	431	224.9	232.1	282.1	520.2	234.9	183.1	366.2	437.4	232.6	218	327.4	381.9	236.2	194.7
Gln_AA	Traes_6BL_95C7F7123	427.2	567.6	299.5	304.5	418.3	617.6	305.1	270	449.9	564.6	295.6	302	445	533.4	290.2	288.9
Gln_AA	Traes_6DL_24A8AB125	272.4	347.5	214.3	224.1	271.2	356	221.3	187.5	286.4	330.5	222.6	211.8	295.4	324.3	209.2	208.6
Pro_AA	Traes_3B_1E5C683B5	19	17.8	18	15.6	19.7	16.9	21.2	16	20.8	18	21	16.5	20.6	18.5	19.9	14.8
Pro_AA	Traes_3DL_EB6A17449	34.3	31.3	30.6	25.9	35	31.4	38.3	24.5	36.3	31.3	32	26	35.4	33.5	34.4	24.5
Asp_AA	Traes_1AL_3F7734C6B	48.2	57.2	27.7	25.2	45	65.2	31.1	26.5	45.5	59.1	27.7	25.8	43.7	64.7	28.1	27.1
Asp_AA	Traes_1AL_60AFF4D47	2.9	3.2	2.9	4.1	3.2	3.6	3.3	5.1	2.8	3.1	3.2	4.3	2.9	3	3.7	4.5
Asp_AA	Traes_1AL_9D6B86169	0.3	0	0.2	0.3	0.2	0.5	0.1	0.3	0.1	0.4	0.1	0.2	0.1	0.6	0.2	0.4
Asp_AA	Traes_1AS_6D38B2DA2	0.3	0.3	0.1	0.2	0.2	0.5	0.1	0.1	0.3	0.5	0.1	0.1	0.3	0.4	0.1	0.2
Asp_AA	Traes_1BL_A7ACBE825	0.4	0.5	0.5	0.4	0.4	0.6	0.3	0.8	0.3	0.6	0.5	0.9	0.4	0.6	0.5	0.4
Asp_AA	Traes_1BS_D5E16C471	3.6	3.8	1.7	1	3.2	4.4	2	0.9	3.7	4.1	1.8	1.4	4.2	5	1.7	1.3
Asp_AA	Traes_1DL_34364ABFE	46.8	59.7	27.9	25.2	48.5	65.3	31.7	29.4	44.8	58.7	28.4	26	44.4	70.8	28	26.3
Asp_AA	Traes_1DL_3A01C977F	0.5	0.8	0.5	0.7	0.7	0.8	0.9	1.3	0.8	0.6	0.6	0.8	0.4	0.9	0.5	1.1
Asp_AA	Traes_2AL_38321026D	23.5	40.4	20.6	24.3	23.8	41.4	15.7	17.6	24.3	46.4	19.3	26.3	25.4	38.8	20.7	17
Asp_AA	Traes_2AL_85FCE950B	156.6	196.8	165	243.9	168.7	181.8	191.6	277.6	153.3	202.1	180.8	239.3	164.6	201.9	186.4	261.3
Asp_AA	Traes_2AS_3B6EDACAD	10.9	11.4	9.3	8.9	10.6	10.8	9.8	9.3	11.1	11.6	9.9	9.3	11	11.6	9	9.3
Asp_AA	Traes_2BL_7CB114AFD	14.6	26.4	9.9	8.1	13.4	29.4	7.8	5.8	15.1	31.5	10.5	8.1	16.9	28.7	10.6	6.1
Asp_AA	Traes_2BL_964FC881C	144.2	194.7	159.2	252.8	160.1	174.8	183.6	277.7	148.9	195.1	173.8	245.4	154.2	199.1	184.2	262.1
Asp_AA	Traes_2BS_E7891D70A	7.3	7.5	5.4	6	6.7	7.3	5.6	5.9	6.3	6.9	6	5.7	6.5	7.4	5.4	5.6
Asp_AA	Traes_3AL_B137CC856	85.2	94.6	89.8	89.6	77.4	93.4	86.2	84.8	86.6	102.1	90	97.8	82.3	86.3	80.3	86.2
Asp_AA	Traes_3AS_860783913	40.3	48.5	27.4	28.7	37.7	54	32.1	27.6	40.1	50.8	31.2	28.8	37.9	52.5	30.4	29.4
Asp_AA	Traes_3B_0CDF6A16D	74	83.5	75.1	80.6	66.1	82.5	72.4	68	72.5	86.4	76.6	81.6	73.4	75.5	68.2	73
Asp_AA	Traes_3B_29F91AA70	47.4	63.1	32.6	30.1	45.1	72.3	35	29.8	46.6	68.8	33.1	28.8	44.5	74.2	33.1	32.4
Asp_AA	Traes_3B_56140CDB8	0.2	0.5	0.1	0.2	0.2	0.3	0.2	0.1	0.2	0.4	0	0.1	0.2	0.3	0.1	0.1
Asp_AA	Traes_3DL_870617108	92	116.6	92.4	107.5	84.5	114.9	91.2	96.8	93.7	122.8	94.3	115.8	90.4	110	87.4	102.6
Asp_AA	Traes_4AL_5E1A031B4	6.4	9.8	7	11	6.8	10	7	11.4	6.4	9	7.7	9.8	6.6	9.8	7.5	12.2
Asp_AA	Traes_4AL_A5B9F7B36	0.1	0	0	0	0.1	0.1	0	0	0.1	0	0.1	0	0.1	0.1	0	0
Asp_AA	Traes_4AS_A78282154	0.8	1.7	0.8	2.4	1	1.7	1	2.2	0.9	1.6	1	2	0.9	1.9	1.4	2.6
Asp_AA	Traes_4BS_5930EF5D6	0.1	0	0.1	0.1	0	0	0	0	0.1	0	0.1	0	0.1	0	0.1	0
Asp_AA	Traes_4DL_1AADAA76A	0.1	0.8	0.2	0.1	0.1	0.7	0	0	0	0.6	0.2	0	0.2	0.4	0.1	0.1
Asp_AA	Traes_4DL_E9801DD6D	0.9	2.9	0.7	3.3	0.8	3.1	0.9	3.4	0.6	2.8	0.8	2.5	0.8	3.2	0.9	3.7
Asp_AA	Traes_4DS_BB124F81F	0	0	0	0	0	0	0	0	0	0	0	0	0.1	0	0	0
Asp_AA	Traes_5AL_145D5296D	0	0	0	0	0	0	0	0	0.1	0	0	0.1	0.1	0	0	0
Asp_AA	Traes_5AS_1FD9AEDF7	9.2	8.9	10.7	9.3	10.1	10.3	9.5	10.4	9.2	10	9.7	11	9.9	10.1	10.1	11.2
Asp_AA	Traes_5BL_0E631C9F8	38.9	36.8	37.8	31	41.5	36	38.9	30	40.1	38.8	38.1	32.9	40.6	36.5	38.9	34.1
Asp_AA	Traes_5BL_8E9DF17A7	0.1	0.1	0.1	0.1	0.2	0.3	0.1	0.1	0.1	0.3	0.2	0.2	0.1	0.2	0.2	0.2
Asp_AA	Traes_5BS_097876F2E	0.3	0.6	0.3	0.6	0.7	0.6	0.6	0.5	0.6	0.4	1.7	0.4	0.7	0.7	0.8	0.6
Asp_AA	Traes_5DL_42668D86E	29.5	28	28.2	26.5	29.4	27.5	28.8	23	31.4	28.9	30.5	26.4	28.8	27.7	29.3	26
Asp_AA	Traes_5DL_A4599E8A7	0	0.1	0	0	0	0.1	0	0	0	0	0	0	0.1	0	0	0
Asp_AA	Traes_5DS_3402EB8DF	3.8	2.3	3.6	2.7	2.5	2.3	2.3	2	2.6	2.3	2.8	2.6	3.6	2.3	4.1	2.2
Asp_AA	Traes_6AL_0F8A39C3D	70.2	77.1	76.3	85.3	74.3	74.1	78.8	84.1	77.2	79.4	77.8	92.1	74.6	76.9	76.1	85.2
Asp_AA	Traes_6AL_B79748FE8	16.7	22.3	18.6	25.4	20.6	21.3	19.8	26	17.7	23.2	19.5	25.3	19.4	21	21.6	26.4
Asp_AA	Traes_6AS_6EDAF3074	23.7	27.2	22	24.1	22.5	26.3	21.8	23.5	24.1	27.6	23	26.9	22	28	21.2	23.6
Asp_AA	Traes_6AS_E57CB0DB9	0	0	0	0	0	0	0	0	0	0	0	0	0	0	0	0
Asp_AA	Traes_6AS_E57CB0DB91	0	0	0	0	0	0	0	0	0	0	0	0	0	0	0	0
Asp_AA	Traes_6BL_47379C27B	41.2	37.4	46.3	49.8	40.8	37.5	46.8	50.5	42.3	41.7	45.5	52.7	41.6	35.8	45.6	48.9
Asp_AA	Traes_6BS_4096A4D3A	17.7	20.8	14.7	16.3	15.3	21.9	13.9	13.6	17	20.4	15.2	17.2	15.2	21.5	13.1	14.7
Asp_AA	Traes_6DL_961B6AFC5	65.2	66.5	73.5	77.3	71.1	67.5	75.9	76.3	68.5	71.3	73.8	84.7	71.4	69.9	73.3	80.4
Asp_AA	Traes_6DL_9D98387E7	9.9	9.9	11	10.7	13.1	9.9	12.1	13.1	11.3	9.3	12	11.2	12.7	10	13.3	12.3
Asp_AA	Traes_6DS_C39F330BC	7.6	8.5	7.8	8.1	8	8	7.5	8.5	7.8	8.2	7.7	8.2	7.2	8.5	7.6	9.8
Asp_AA	Traes_7AL_78692505E	13.2	14.8	12	15.7	12.1	14.2	13.7	16.5	12.9	14.4	13	16.5	13.6	15.3	13	16.3
Asp_AA	Traes_7BL_0029CE4EA	10.8	12	9.3	9.8	12.3	12.8	10.1	9.6	11.5	13.5	9.7	9.1	10.4	11.8	9.4	10.2
Asp_AA	Traes_7DL_CE994259E	8.5	12	7.7	11.1	9.8	11.3	8.8	10	8.6	12	8	10.7	7.9	11.4	8.6	10.4
Asp_AA	Traes_7DS_3432E98CE	2.9	6.9	2.9	6.8	2.9	7.2	3.1	7.6	2.6	7.2	3.2	6.3	3	7.3	3.1	8
Asn_AA	Traes_1AL_7AD0B75D0	0.3	0.3	0.3	0.1	0.2	0.3	0.2	0.1	0.3	0.2	0.3	0.2	0.4	0.2	0.3	0.2
Asn_AA	Traes_1AL_BBF76C3B2	10.2	8.5	8.9	7.6	9.4	9.1	9.4	7	9.4	9.9	9	7.1	9.8	9	9.1	7
Asn_AA	Traes_1BL_211399BAF	10.4	10.4	11.5	8.5	11.8	10.2	11.1	8.8	11	10.2	11.1	8.6	11.6	10.6	10.7	7.9
Asn_AA	Traes_1BL_9B6C5D2DA	0.3	0.2	0.2	0.2	0.2	0.2	0.2	0.1	0.2	0.1	0.2	0.2	0.3	0.2	0.2	0.3
Asn_AA	Traes_1DL_049082DFC	7.1	6.2	7.2	4.5	6.3	6.5	7.1	4.2	7	5.5	6.9	4.7	7.1	5.8	7	4.6
Asn_AA	Traes_1DL_0AE3664C6	0.2	0.2	0.2	0.1	0.2	0.2	0.1	0.1	0.2	0.2	0.2	0.1	0.3	0.2	0.2	0.1
Asn_AA	Traes_3AS_51DE1D50C	0	0	0	0	0	0	0	0	0	0	0	0	0	0	0	0
Asn_AA	Traes_4AS_C19AB3A1A	0.7	0.3	0.5	0.1	0.5	1.3	0.2	0.2	0.9	0.4	2.7	0.4	1	0.6	0.7	2.7
Asn_AA	Traes_4BL_CE89EFA19	0.4	0.1	0.2	0	0.1	0.3	0.1	0.1	0.3	0.1	1.8	0.1	0.5	0.3	0.3	0.8
Asn_AA	Traes_4DL_06C6DB821	0.2	0.2	0.2	0	0.1	0.4	0.1	0.1	0.4	0.2	2.8	0.1	0.3	0.4	0.2	1.1
Asn_AA	Traes_5AL_4210A8A6E	2	1.9	3.3	1.4	2	3.5	2.4	1.7	2.1	2.1	1.9	2	2.4	2.4	3.9	3
Asn_AA	Traes_5BL_7E69810D5	9.2	6.1	9.6	5.2	9.5	8.1	14.2	5.4	8.9	8.3	11.6	5.6	13.1	8.8	14	6.8
Asn_AA	Traes_5DL_70E5AA8DF	1.5	1.7	2.5	1.2	2.1	2.8	1.8	1.1	1.9	2	1.2	1.4	2.8	1.9	4.4	2.3
Lys_AA	Traes_2AL_026383E0A	14.6	12.7	13.2	10.8	13.3	11	12.8	9.8	13.3	12.5	14.3	10.1	12.7	12.7	12.4	10.1
Lys_AA	Traes_2AL_F1A3BAB14	5.2	4.7	5.1	3.3	5.1	4.8	5.9	3.6	5.3	4.1	5.2	4.1	6	5.1	5.9	4
Lys_AA	Traes_2BL_01E634BC4	3.6	3	3.4	3.4	3.7	3.3	3.5	3.2	3.3	3.7	3.5	2.9	3.6	3.5	3.8	2.6
Lys_AA	Traes_2DL_8569C01CA	6.6	6.2	6.8	5.1	7	5.9	6.8	4.7	7.1	6.6	6.6	5.3	6.6	6.1	6.6	5.4
Lys_AA	Traes_2DL_D0B92E21B	2.6	2.9	3.2	2.1	3.4	2.8	3.1	2.5	2.5	2.6	2.9	2.7	3.6	2.5	3	2.6
Met_AA	Traes_3B_442CB5CCE	0.1	0	0.1	0.1	0.1	0.1	0.1	0.1	0.1	0	0.1	0.1	0.1	0.1	0.1	0.1
Met_AA	Traes_4AL_8D0193195	65.3	62.2	58.4	73.1	62.5	65.9	60.3	73.1	67	67.2	57.6	69.1	65.1	62.2	53.8	72.2
Met_AA	Traes_4AS_DA6382E64	6.9	5.7	3.5	2.4	6.2	6.1	4.5	2.4	7.2	7	3.7	2.4	6.7	6.5	4.1	3.4
Met_AA	Traes_4BL_22522D845	1.4	2.2	0.6	0.6	1.3	2.4	0.8	0.6	1.2	2.2	0.5	0.7	1.5	2.4	0.6	0.8
Met_AA	Traes_4BS_C9070AEA4	87.4	106.3	60.3	92.4	80.7	123.9	63.8	93.8	88.8	121.5	57.7	83.4	83.1	118.5	55.2	94.1
Met_AA	Traes_4DL_3DD859576	8.6	10.4	3.1	2.8	7.1	12.3	4.4	2.6	8.1	9.7	2.4	2.2	7.7	10.2	3.9	3
Met_AA	Traes_4DS_D97A96AE5	100	111.3	83	121.8	92.8	128	91.7	134.6	105.9	126.4	80	111.9	93.1	120	75.4	120.7
Met_AA	Traes_5AS_5C5BA8A57	541.7	522	461	451.5	420.4	515.7	362.6	383.1	581.3	567.4	457.9	473.1	412.6	471.7	311.6	377
Met_AA	Traes_5AS_9DEE71A2C	19.2	17.2	19.8	18.1	16.7	18.8	18.6	18.5	16.2	14	19.6	18.7	19.9	19.6	18.8	20.4
Met_AA	Traes_5BS_83CDABBCF	35.5	26.4	36.8	31.4	29.6	28.4	36	30.7	27.9	25.5	35	31.2	37.7	29.1	35.8	38.4
Met_AA	Traes_5BS_E431D5D9D	476.9	476.8	372.9	387	476.4	521.7	399.5	401.4	507.4	506.9	382.2	402.2	470.5	485.4	358.9	388.6
Met_AA	Traes_5DS_1BD5492E6	640.6	593.4	520.1	544.1	653.6	693.7	570	575.4	683.8	662.6	536.1	552.5	637.7	618.9	497.8	554.5
Met_AA	Traes_5DS_9C45AD986	51.1	55.2	43	34.2	48.5	55.3	41.7	34.7	44.4	54.7	40.5	34.5	52.9	62.1	43.5	40.2
Thr_AA	Traes_1AL_164CE7443	13.8	13.6	13.4	12.9	14	15.5	14.5	12.1	14.7	13.6	14.2	11.4	14.8	15.1	14.8	11.8
Thr_AA	Traes_1BL_708C02E25	10.4	8.6	9.1	7.8	9.4	11	8.7	8.3	10.2	9.6	8.7	7.9	9.3	11.6	7.9	7.8
Thr_AA	Traes_1DL_F17BA285B	8.3	9.9	9.3	7.3	9.2	10	9.6	7.8	9.2	10.5	8.4	7.9	9.6	11.1	9.5	7.8
Thr_AA	Traes_2AL_6ECD0A61A	16.6	17.9	13.7	11.6	16.8	19.1	15	12.7	17.4	18.2	13.5	12.2	16.2	19.4	14	11.8
Thr_AA	Traes_2BL_FFF96039E	18.3	24.7	8.6	6.4	16.1	30	9.3	6	16.3	26.6	9.3	6.4	15.9	32.3	9.1	6.5
Thr_AA	Traes_2DL_18577A96D	15	20.3	10.2	6.5	15.7	22.9	10.2	6.7	15.3	21.7	9.4	7.7	14	22.6	9.6	8.1
Thr_AA	Traes_3B_BEA9FA55F1	20	23	17.7	23.9	20.3	23.7	19.1	21.2	19	22.8	17.8	21.5	21.7	23.6	21.5	19.7
Thr_AA	Traes_4AS_6C0AB5E18	1	1.3	1.4	0.6	1.3	2.5	1.1	0.4	1.3	2.6	1	0.6	1.3	2.4	1	0.9
Thr_AA	Traes_4BL_CB4A045D1	0.9	1.8	0.6	0.6	1.2	1.9	0.9	0.3	0.9	1.9	0.6	0.3	1.3	1.8	0.9	0.5
Thr_AA	Traes_4DL_90DB24B4F	0.6	0.5	0.3	0.3	0.4	0.7	0.3	0.1	0.3	0.3	0.4	0.2	0.7	0.6	0.5	0.2
Thr_AA	Traes_4DL_9D7A18BBC	1.6	0.7	2.5	0.8	1.7	1.5	2.1	0.6	1.4	1.5	1.7	0.7	2.1	1.6	2.1	1.1
Thr_AA	Traes_5AL_727C588D0	0	0	0	0	0	0	0	0	0	0	0	0	0	0	0	0
Thr_AA	Traes_6AS_DDA219C95	9.9	8.3	12.2	12.2	11.6	8.2	12.5	12.1	10.1	8.3	11.4	13.2	10.5	7	11.4	11.6
Thr_AA	Traes_6DS_364056674	15.9	14.4	25.9	24	20.3	15	22.2	22.2	19.4	14.6	22.7	21.2	20	15.3	19.9	25.1
Ile_AA	Traes_1BS_9E2358A6E	18.7	16.9	21.8	22	20.7	17.2	22.7	22.2	22.5	18.5	24	22.8	19.6	17.6	24.5	21.5
Ile_AA	Traes_2AL_40D982CC8	0	0	0	0	0	0	0	0	0	0	0	0.1	0	0.1	0	0
Ile_AA	Traes_2AL_43CCA70E9	0	0	0	0	0	0	0	0	0	0	0	0	0	0	0	0
Ile_AA	Traes_2AS_D86455172	11.4	14.9	2.3	1.6	10.8	20.8	3.4	1.5	10.6	20.3	1.6	1.6	10.3	18.8	3.4	2
Ile_AA	Traes_2BL_3EB1B6A74	12.7	18	8.2	5.8	12.8	22.8	7.3	5.8	12	20.4	8.1	5.8	13.4	24.9	8.5	6.7
Ile_AA	Traes_2BL_423596D53	0	0	0	0	0	0	0	0	0	0	0	0	0	0	0	0
Ile_AA	Traes_2BL_EDACDB387	10.7	18.2	6.8	7.6	11	19.9	7.2	5.4	11.1	18.9	7.8	6.5	12.4	23.6	7.7	7.6
Ile_AA	Traes_2BS_7C174F31D	26.5	46.7	4.4	7	27.9	65.7	7.7	8.2	25	66.1	5.4	8.8	28.9	63.1	8.7	9.2
Ile_AA	Traes_4AL_5A36CB59C	19.9	18	16.4	12.3	20.4	18.1	16.9	12.7	19.4	17.8	15.7	12.8	19.9	19.5	17.8	13.4
Ile_AA	Traes_4AS_40BDA4CD0	3.2	4.9	2.8	3.9	3.1	4.5	2.8	3.7	3.1	5.2	2.5	3.9	2.9	4.6	3	4.6
Ile_AA	Traes_4AS_48CB85C72	18.4	20	17.7	13.2	17.7	20.8	18.1	12	19.7	20.2	17.4	14	18.8	20.5	16.6	13
Ile_AA	Traes_4BL_3D74EF963	0.2	0	0.1	0.2	0.1	0.2	0.2	0.1	0.2	0.1	0.1	0.1	0.1	0.1	0.1	0
Ile_AA	Traes_4BL_9F2B03853	3.1	5	3.4	6.4	3.5	4.9	4	6.7	3.7	5.4	3.8	5.8	3.4	5.7	3.9	6.3
Ile_AA	Traes_4BS_32E0024B9	4.1	2.9	2.8	2	5	3.5	3	2.3	4.5	2.4	2.8	2.1	4.8	3	3.1	2.1
Ile_AA	Traes_4BS_32FB321AE	8.2	6.4	7.3	5.1	8.5	6.6	7.6	4.6	8.6	5.7	6.8	5.4	8.1	6.1	7.6	5.4
Ile_AA	Traes_4BS_6D9354748	6	5.6	5.3	5.9	6	5.8	5.2	5.1	6	5.1	5.9	4.7	6.8	5.7	5.4	4.3
Ile_AA	Traes_4BS_C5754B642	0.1	0.3	0.1	0.7	0.1	0.3	0.1	0.9	0.1	0.6	0.1	1.2	0	0.1	0.1	0.4
Ile_AA	Traes_4DL_35887CCAD	8.4	10.5	8.8	11.4	8.6	10.9	8.9	12.6	9.1	11.7	9.6	13.4	9.1	11.1	8.7	12.2
Ile_AA	Traes_4DL_CE24009DC	4.3	4	5	4.6	4.9	4.1	5.4	5.5	5.5	3.8	6.4	5	4.9	4.4	5.5	5.7
Ile_AA	Traes_4DS_88567760E	6	6.4	7.8	8.8	6.2	6	8.1	9	6.6	6.1	8.2	8.6	7.1	5.3	8.3	8.2
Ile_AA	Traes_4DS_ADDF0A700	26.7	16.8	26.3	17	26.8	16.6	25.7	15.6	29.5	17.4	26.4	19.7	28.1	16.9	28.1	17.6
Ile_AA	Traes_5BL_2BBD58AA9	0.1	0	0.1	0.1	0.1	0	0.1	0.2	0	0.1	0.1	0.1	0.1	0	0.2	0.2
Ile_AA	Traes_5BL_EE25CD53E	0.3	0.4	0.2	0.1	0.2	0.6	0.1	0.1	0.2	0.4	0.1	0	0.1	0.8	0.1	0.1
Ile_AA	Traes_5DS_BE6F6434E	0.1	0.2	0.1	0.1	0	0.2	0	0.2	0.1	0.1	0.1	0.2	0	0.1	0.1	0
Ile_AA	Traes_6AS_3574FDE6A	0	0	0	0	0	0	0	0	0	0	0	0	0	0	0	0
Ile_AA	Traes_6AS_E389386E3	2	2.9	2.8	3.6	2.2	2.5	2.2	3.3	1.7	3	3.1	3.9	2.4	2.7	2.8	3.9
Ile_AA	Traes_6DS_B3BD3031B	55.8	63.8	34.6	43	54.7	73.8	33.3	45.2	55.1	72.2	33.7	41	59.9	69	35.9	41.8
Ile_AA	Traes_7AL_772A49098	1.9	1.6	1.2	1.2	1.5	1.9	1.6	1.3	1.8	1.6	1.1	1.2	2	1.8	1.4	1.5
Ile_AA	Traes_7DL_E6D396B42	0.8	1.1	0.8	1.1	0.9	1	0.7	1	0.7	1	0.8	1.2	0.7	1.1	0.7	1.2
Leu_AA	Traes_1AL_164CE7443	13.8	13.6	13.4	12.9	14	15.5	14.5	12.1	14.7	13.6	14.2	11.4	14.8	15.1	14.8	11.8
Leu_AA	Traes_1BL_708C02E25	10.4	8.6	9.1	7.8	9.4	11	8.7	8.3	10.2	9.6	8.7	7.9	9.3	11.6	7.9	7.8
Leu_AA	Traes_1DL_F17BA285B	8.3	9.9	9.3	7.3	9.2	10	9.6	7.8	9.2	10.5	8.4	7.9	9.6	11.1	9.5	7.8
Leu_AA	Traes_2AL_6ECD0A61A	16.6	17.9	13.7	11.6	16.8	19.1	15	12.7	17.4	18.2	13.5	12.2	16.2	19.4	14	11.8
Leu_AA	Traes_2BL_FFF96039E	18.3	24.7	8.6	6.4	16.1	30	9.3	6	16.3	26.6	9.3	6.4	15.9	32.3	9.1	6.5
Leu_AA	Traes_2DL_18577A96D	15	20.3	10.2	6.5	15.7	22.9	10.2	6.7	15.3	21.7	9.4	7.7	14	22.6	9.6	8.1
Leu_AA	Traes_4AS_6C0AB5E18	1	1.3	1.4	0.6	1.3	2.5	1.1	0.4	1.3	2.6	1	0.6	1.3	2.4	1	0.9
Leu_AA	Traes_4BL_CB4A045D1	0.9	1.8	0.6	0.6	1.2	1.9	0.9	0.3	0.9	1.9	0.6	0.3	1.3	1.8	0.9	0.5
Leu_AA	Traes_4DL_90DB24B4F	0.6	0.5	0.3	0.3	0.4	0.7	0.3	0.1	0.3	0.3	0.4	0.2	0.7	0.6	0.5	0.2
Leu_AA	Traes_4DL_9D7A18BBC	1.6	0.7	2.5	0.8	1.7	1.5	2.1	0.6	1.4	1.5	1.7	0.7	2.1	1.6	2.1	1.1
Leu_AA	Traes_5AL_727C588D0	0	0	0	0	0	0	0	0	0	0	0	0	0	0	0	0
Leu_AA	Traes_5AL_F29FF6397	9.7	11.9	8.6	11.9	9	12.1	9	12.4	10.1	11.5	9.1	10.9	9.7	11.6	8.9	11.4
Leu_AA	Traes_5BL_6C7389D01	4.7	5.8	4.3	6.3	4.3	5.3	4.3	6.8	4.9	5.7	4.6	6.1	4.7	5.3	4.9	6.6
Leu_AA	Traes_5DL_7FCDB59F2	9.3	8.9	8.3	9.6	8.3	11.1	8.4	9.6	8.7	11.1	8.5	8.8	9.8	9.9	8.7	9.7
Leu_AA	Traes_5DL_FBCE5007F	19	27.2	18.6	14.8	20.8	31.6	19.8	14	20.5	31.1	19.3	15	22	36.9	20.7	16.6
Leu_AA	Traes_6AS_DDA219C95	9.9	8.3	12.2	12.2	11.6	8.2	12.5	12.1	10.1	8.3	11.4	13.2	10.5	7	11.4	11.6
Leu_AA	Traes_6DS_364056674	15.9	14.4	25.9	24	20.3	15	22.2	22.2	19.4	14.6	22.7	21.2	20	15.3	19.9	25.1
Val_AA	Traes_1AL_164CE7443	13.8	13.6	13.4	12.9	14	15.5	14.5	12.1	14.7	13.6	14.2	11.4	14.8	15.1	14.8	11.8
Val_AA	Traes_1BL_708C02E25	10.4	8.6	9.1	7.8	9.4	11	8.7	8.3	10.2	9.6	8.7	7.9	9.3	11.6	7.9	7.8
Val_AA	Traes_1DL_F17BA285B	8.3	9.9	9.3	7.3	9.2	10	9.6	7.8	9.2	10.5	8.4	7.9	9.6	11.1	9.5	7.8
Val_AA	Traes_2AL_6ECD0A61A	16.6	17.9	13.7	11.6	16.8	19.1	15	12.7	17.4	18.2	13.5	12.2	16.2	19.4	14	11.8
Val_AA	Traes_2BL_08B2723A8	2.8	1.9	3.4	3.3	3.4	2.4	3.7	3.3	3.5	2.1	3.6	3.1	3.5	2.5	4.1	3.7
Val_AA	Traes_2BL_FFF96039E	18.3	24.7	8.6	6.4	16.1	30	9.3	6	16.3	26.6	9.3	6.4	15.9	32.3	9.1	6.5
Val_AA	Traes_2BS_228023FCA	0	0	0	0	0	0	0	0	0	0	0	0	0	0	0	0
Val_AA	Traes_2BS_F604477E4	0	0	0	0	0	0	0	0	0	0	0	0	0	0	0	0
Val_AA	Traes_2DL_18577A96D	15	20.3	10.2	6.5	15.7	22.9	10.2	6.7	15.3	21.7	9.4	7.7	14	22.6	9.6	8.1
Val_AA	Traes_4AL_4D9D7CCD2	9.7	10.1	9.5	8.3	10.3	9.9	10	9.5	9.9	9.9	9.8	8.3	9.5	10.9	10.1	9
Val_AA	Traes_4AS_60155447D	56.9	97.2	45.7	40.2	45.9	105.1	37.7	27.8	58.4	110.3	43.8	49.2	50.4	90.7	39.6	32.3
Val_AA	Traes_4AS_6C0AB5E18	1	1.3	1.4	0.6	1.3	2.5	1.1	0.4	1.3	2.6	1	0.6	1.3	2.4	1	0.9
Val_AA	Traes_4BL_CB4A045D1	0.9	1.8	0.6	0.6	1.2	1.9	0.9	0.3	0.9	1.9	0.6	0.3	1.3	1.8	0.9	0.5
Val_AA	Traes_4BS_2DED67429	8.7	7.9	7.9	7	8.3	8.1	8	7.7	7	7.7	7.1	7.8	7.5	8.3	7.3	7.1
Val_AA	Traes_4DL_90DB24B4F	0.6	0.5	0.3	0.3	0.4	0.7	0.3	0.1	0.3	0.3	0.4	0.2	0.7	0.6	0.5	0.2
Val_AA	Traes_4DL_9D7A18BBC	1.6	0.7	2.5	0.8	1.7	1.5	2.1	0.6	1.4	1.5	1.7	0.7	2.1	1.6	2.1	1.1
Val_AA	Traes_4DL_C3B650F31	46.2	66.7	45.7	43.5	43	71.3	40.1	30.9	56.6	77.1	44.7	52.4	48.1	61.2	41.1	33.2
Val_AA	Traes_4DS_FD6DED0F1	7.5	8.3	7.4	7.6	8.6	8	8.2	8.1	7.9	8.2	7.9	7.4	7.5	8.1	7.7	7.9
Val_AA	Traes_5AL_727C588D0	0	0	0	0	0	0	0	0	0	0	0	0	0	0	0	0
Val_AA	Traes_6AL_871B47695	6.7	7.4	6.8	6.1	6.3	7.6	6.8	6.5	6.7	7.6	6.5	6.8	6.6	8.4	6.2	7.3
Val_AA	Traes_6AL_A107843EF	10.9	9.7	11.1	9	12.9	9.8	12	9.3	11.1	10.5	10.9	9.8	12.1	10.7	11.7	10.2
Val_AA	Traes_6AS_DDA219C95	9.9	8.3	12.2	12.2	11.6	8.2	12.5	12.1	10.1	8.3	11.4	13.2	10.5	7	11.4	11.6
Val_AA	Traes_6BL_71992735B	16.9	14.2	14.3	13.6	16	14.7	13.9	13.2	14.4	13.9	12.8	14	17.2	13.8	14.9	14.3
Val_AA	Traes_6DL_775A87048	21.3	22.7	21.5	19.2	23	21.7	22.3	20.4	22.2	22.2	22.5	21	23.1	23.4	21.6	20.9
Val_AA	Traes_6DL_AC5E9797C	16.7	19.9	16.5	19.7	15.8	20	17.7	20.3	17.2	20.7	17.6	20.1	17.3	22.7	17.4	22.6
Val_AA	Traes_6DS_364056674	15.9	14.4	25.9	24	20.3	15	22.2	22.2	19.4	14.6	22.7	21.2	20	15.3	19.9	25.1
Ala_AA	Traes_1AS_15042FFA7	1.2	3.7	1.6	5.8	1.3	2.9	1.6	5.5	1.2	3.6	1.9	5	1.5	3.6	1.4	5.4
Ala_AA	Traes_1AS_6DBF64866	0	0	0	0	0	0	0	0	0	0	0	0	0.1	0	0	0
Ala_AA	Traes_1BS_0F25266D9	0	0	0	0	0	0	0	0	0	0	0	0	0	0	0	0
Ala_AA	Traes_1BS_85C42AB87	2.5	5.6	3.8	10.6	3.2	5.2	4	11	3	5.9	4	9.9	3.5	6.1	4.1	10.7
Ala_AA	Traes_1BS_B1B8D51BE	0	0.1	0	0	0	0	0	0	0	0	0	0	0	0	0	0
Ala_AA	Traes_1DS_229E4DD1C	0	0	0.1	0	0	0	0	0	0	0	0	0	0	0	0	0
Ala_AA	Traes_2AL_85FCE950B	156.6	196.8	165	243.9	168.7	181.8	191.6	277.6	153.3	202.1	180.8	239.3	164.6	201.9	186.4	261.3
Ala_AA	Traes_2AS_3B6EDACAD	10.9	11.4	9.3	8.9	10.6	10.8	9.8	9.3	11.1	11.6	9.9	9.3	11	11.6	9	9.3
Ala_AA	Traes_2BL_964FC881C	144.2	194.7	159.2	252.8	160.1	174.8	183.6	277.7	148.9	195.1	173.8	245.4	154.2	199.1	184.2	262.1
Ala_AA	Traes_2BS_E7891D70A	7.3	7.5	5.4	6	6.7	7.3	5.6	5.9	6.3	6.9	6	5.7	6.5	7.4	5.4	5.6
Ala_AA	Traes_2DS_D0816D90C	6.9	7.4	7.1	6.2	6.8	7.7	6.6	6.4	7.4	7.7	6.3	6.4	6.9	8.2	5.8	6.3
Ala_AA	Traes_3AL_1AB3746B5	48.7	48.6	53.4	62.8	48.9	49.9	53.6	52.7	56.4	50.4	57.8	57.3	52.6	41.4	57.8	49.9
Ala_AA	Traes_3B_B0C11A252	2.9	3.8	3.6	6.1	3.7	4.4	3.7	6.5	3.3	4.3	3.6	6.2	3.9	3.8	3.8	5.4
Ala_AA	Traes_5AL_145D5296D	0	0	0	0	0	0	0	0	0.1	0	0	0.1	0.1	0	0	0
Ala_AA	Traes_5AS_1FD9AEDF7	9.2	8.9	10.7	9.3	10.1	10.3	9.5	10.4	9.2	10	9.7	11	9.9	10.1	10.1	11.2
Ala_AA	Traes_5BL_8E9DF17A7	0.1	0.1	0.1	0.1	0.2	0.3	0.1	0.1	0.1	0.3	0.2	0.2	0.1	0.2	0.2	0.2
Ala_AA	Traes_5BS_097876F2E	0.3	0.6	0.3	0.6	0.7	0.6	0.6	0.5	0.6	0.4	1.7	0.4	0.7	0.7	0.8	0.6
Ala_AA	Traes_5DL_A4599E8A7	0	0.1	0	0	0	0.1	0	0	0	0	0	0	0.1	0	0	0
Ala_AA	Traes_5DS_3402EB8DF	3.8	2.3	3.6	2.7	2.5	2.3	2.3	2	2.6	2.3	2.8	2.6	3.6	2.3	4.1	2.2
Ala_AA	Traes_7AS_CD9A26209	0	0.1	0.1	0	0.1	0	0.2	0.1	0.1	0.1	0.1	0	0.1	0.1	0	0
His_AA	Traes_4BL_DB3FB1622	46	38.5	42.1	31.9	41.9	43.3	43.4	32.4	48.3	41	41.1	34.8	44.9	41.3	45.1	36.3
His_AA	Traes_4DL_4D17374ED	79.6	72.4	74.4	66.5	75.8	75.4	75.3	67.2	80.7	76.5	71.5	70.6	75.3	75.2	77.6	70.2
Cys_AA	Traes_2AS_3FDAA17CD	60.6	74.8	58.1	54.2	63.2	73.2	61.3	51.2	63.5	73.3	64.4	52.5	62.6	80.4	60.2	53.3
Cys_AA	Traes_2AS_BD2A53CC4	0	0	0	0	0	0	0	0	0	0	0	0	0	0	0	0
Cys_AA	Traes_2AS_BD2A53CC41	0	0	0	0	0	0	0	0	0	0	0	0	0	0	0	0
Cys_AA	Traes_2BS_56E01E82B	34.3	38.5	34.4	25.7	29	44.8	32.6	19.4	32.3	40.1	32.4	27.5	34.4	39.1	33.1	26.4
Cys_AA	Traes_2BS_64F2A8C5B	150.7	166	144	99.3	140.9	185.5	142.4	86.4	143.9	168.9	135.2	104	154.5	171	123.5	105.7
Cys_AA	Traes_2DS_7C52E51F8	299	311.8	281.4	196.1	285.2	336.4	264.2	168.2	291.9	330.6	261.3	204.4	287.9	307.2	251.8	197.5
Cys_AA	Traes_2DS_A32E0CCF5	75.7	75.3	76.8	61.2	65.5	82.1	69.7	50.9	77.1	78.2	67.7	58.8	69.1	75.2	70.4	53.8
Cys_AA	Traes_4AS_84CE89EBD	115.9	119.5	120.1	78.7	112.6	120.3	111.1	75.4	119.6	118.7	106.4	87.8	117.5	123.2	105.4	85
Cys_AA	Traes_4AS_DF720DD3A	132.7	137.2	131.8	106.9	125.8	142.5	128.3	102.6	134.1	123.7	126.9	117.2	133.3	149.6	122.7	132.9
Cys_AA	Traes_4DL_258AD9567	192	204	201.8	144.1	194.8	199.7	183.2	129.9	191.9	194.7	188.3	152	200.8	197.1	174.5	142
Cys_AA	Traes_4DL_93D4DED90	125.6	135.7	114.6	89.1	122.8	139.7	113.8	83.2	121.2	133	114.9	93	123.2	133.4	106.4	82.2
Cys_AA	Traes_5AL_6A3F590BC	615.1	633.1	556.7	426.5	557.7	674.2	539.8	338.2	607.7	662.4	563	418.1	596.9	636.5	542.7	377.3
Cys_AA	Traes_5AL_87C8496BE	231.9	232.8	240.8	168.5	214.6	253	227.5	136.6	238	233.2	226.1	173.9	232.8	231.3	216.9	167.9
Cys_AA	Traes_5BL_06F9CDF0F	108.9	118.4	104.8	74.8	103	121.1	101.3	64.8	109.6	119	100.8	78	108.1	129.2	91	80.5
Cys_AA	Traes_5BL_5575E0FE7	164.4	166.6	175.1	129	158	183.3	154.2	113.6	165.4	173.2	158.5	129.8	169.2	172	154.6	129.6
Cys_AA	Traes_5DL_59AAC9844	124.3	122	127.7	91.7	112.4	133.9	116.2	76.7	128.7	124.2	113.1	92.3	119.5	123.4	111.7	89.8
Cys_AA	Traes_5DL_6BF85DB4D	231.9	246.3	224.6	146.4	208	269	216.4	132	232	250.5	206.4	155.3	229.4	250.5	197.5	153.4
Cys_AA	Traes_6BL_D080DB2E7	4.7	4.8	4.6	4.5	3.1	5.6	4.6	4.3	3.3	2.9	2.6	3.6	3.7	3.2	5.3	5.3
Ser_AA	Traes_2AS_EE80EF583	17.9	13	17.5	13.2	16.9	13	18.1	16	18.1	13.5	18.5	14.1	18.5	13.2	17.8	15.4
Ser_AA	Traes_2DS_6634EACA7	15.1	13.2	15.9	16.1	14.7	12.3	14.2	17	15.7	12.9	15.7	14.8	15.2	11.5	13.3	14.6
Ser_AA	Traes_7BS_A9827E366	15	14.2	16.3	16.6	15	15.4	16.6	17.2	17	15.8	16.5	15.7	15.3	13.9	14.8	15.2
Ser_AA	Traes_7DS_43B37BC41	19.5	14.8	21.5	18.5	18.1	13.6	20.4	18	21.5	16.1	23.3	20.9	20.5	14.9	21.8	17.7
Gly_AA	Traes_1AL_8EF2B803D	40.8	41.8	36.2	32.9	35.4	41.6	39.1	35.7	39	43.3	34.8	36.2	38.1	42.3	35	35
Gly_AA	Traes_2AL_44855EDCA	95.8	111.1	87.1	128.4	95.8	111.8	91.6	136.7	103.8	121.1	85.7	119.5	93.8	109	83.4	120.5
Gly_AA	Traes_2AL_C463CE949	73.7	50.9	72	29.3	78.9	57.8	71.9	38.2	87.3	57.2	67.8	33.3	87.2	57.4	77.4	40.3
Gly_AA	Traes_2AL_EEBA32A49	3.2	2.7	4.1	5.9	3.2	3.1	4	5.4	3.5	3.9	4.5	6.2	3.1	2.4	3.4	5.4
Gly_AA	Traes_2BL_185ED969B	121.5	136.5	103.7	143	121.3	146.9	107.2	146.5	128	154.1	94.9	124.9	118.5	145.1	97.1	132.3
Gly_AA	Traes_2BL_3BEFDDAA1	0.2	0.3	0.1	0.2	0.2	0.3	0.2	0.3	0.2	0.2	0.4	0.2	0.3	0.2	0.1	0.2
Gly_AA	Traes_2BL_FDEA6E1DB	48.5	31.8	52	17.1	46.7	35.7	46.2	18.4	54.5	32.4	50.9	21.6	55.9	33.5	50.8	20.7
Gly_AA	Traes_2DL_397ECC8E4	1.1	0.5	1.1	0.9	0.7	0.6	0.8	0.7	0.8	1	0.9	1.2	1.3	0.6	0.8	1.3
Gly_AA	Traes_3AL_4020ECFB3	10.1	10.1	9	7.9	10.5	11.9	10.3	9.3	9.5	12.4	9.1	7.6	9.6	12.1	9	7.8
Gly_AA	Traes_3B_AEE1A6778	13.8	15.3	12.8	11.2	14.9	16.9	12	10.6	14.4	16.7	12.8	12.2	13.8	17.5	12.3	12.2
Gly_AA	Traes_4AL_24F8F34EE	237.8	285.3	300.6	458.5	252.2	268	303.8	503.1	253.7	295.8	309	451.3	242.7	287.3	303.6	513.3
Gly_AA	Traes_4BS_A435E6D76	184.1	204.2	223.2	323.6	197.8	195.3	227.9	370.5	192.8	215.5	236.5	327.7	190.7	204.4	226.6	372.1
Gly_AA	Traes_4DL_59A014C7D	0	0	0	0	0	0	0	0	0	0	0	0	0	0	0	0
Gly_AA	Traes_4DL_E23564FB1	8	8.5	6.2	7	7.1	8.3	6.2	7.3	7.2	7.4	5.2	7.3	7.4	8.3	7.2	7.2
Gly_AA	Traes_4DS_FD11D9F48	150.5	164.1	184.2	269.8	157.2	158.2	190.5	300.3	160.6	174.9	190.6	266.5	151.4	163.5	181.2	295.6
Gly_AA	Traes_5AL_8B9C3A5E5	0	0	0	0.1	0	0	0	0	0	0	0	0	0	0	0	0
Gly_AA	Traes_5AL_B462691D7	75.9	55.1	31.8	25.6	68.7	54.3	31.9	20.3	80.3	55.3	37.7	27.6	73.6	51	32.8	22.1
Arg_AA	Traes_1AL_D6A532C66	65.3	78.9	45.9	30.2	67.5	89.5	47.5	26.8	66.2	80.5	47.9	31.1	70.1	87.3	47.8	30.8
Arg_AA	Traes_1BL_6401A85E7	50.6	56.3	34.1	22.8	45.9	64.8	35.3	20.3	49.3	60.7	35.1	23.3	48.6	61.6	34.2	22.6
Arg_AA	Traes_4AS_14B87C3AE	42	42.4	34.8	27.7	39.5	42.7	36.6	28.1	42.1	42	35.7	28.2	40.3	44	35.2	28.7
Arg_AA	Traes_4DL_5B7C0F2FC	16.2	16.8	14.4	11.5	15.7	17.1	13.8	10	16	16.7	14.8	11.1	16.3	17.6	14.2	10.8
invertase	Traes_1DL_59EBCA2C0	0.8	0.8	0.3	0.6	0.4	0.8	0.8	0.1	0.4	0.1	1	0.8	0.8	1.3	0.5	1.1
invertase	Traes_2AL_8DA6ECACE	3.1	2.4	3.1	3.1	2.2	2.8	3.3	2.4	3.6	2.6	3.6	3.6	3.1	2.6	3.3	2.8
invertase	Traes_2AL_ADF9C57BB	0.1	0.1	0.1	0.1	0.1	0.1	0.1	0	0.1	0.1	0.1	0	0.1	0	0	0
invertase	Traes_2AL_E2B960C41	0	0	0	0	0	0	0	0	0	0	0	0	0	0	0	0
invertase	Traes_2AL_E80BC759C	89.2	86.2	116.1	104.1	111.3	106.7	106.6	103	88.7	87.8	124	93.6	131.7	91.4	146.1	108.4
invertase	Traes_2BL_16B7CE123	10.6	8	12	17.5	8.9	7.2	11.9	12.1	12.2	7.4	13.7	18.1	10.8	6.7	13.6	13.8
invertase	Traes_2BL_3EDC425A7	20.1	20.1	22	30.9	12.8	16.4	18	21.8	15.8	17.3	25.3	34	22.7	16.9	21.7	28
invertase	Traes_2BL_7F9F8D481	123	106.4	145.6	112.5	147.1	136.1	138.8	124.5	121.2	111.8	160.6	106.9	176.2	117.4	184.4	126.4
invertase	Traes_2BL_9ECDFFDBA	0.1	0.1	0	0	0	0	0	0	0.1	0	0	0	0.1	0	0.1	0
invertase	Traes_2BL_B38832294	8.4	6.6	8.5	7.9	11	10.9	10.2	9	8.3	6.9	10.4	7.2	12.3	9	11	10.2
invertase	Traes_3B_2E1C5B342	13.8	18.5	9.7	11.7	13.6	20.9	10.2	10.5	14.4	19.2	9.7	11.9	12.5	19	9.8	10.9
invertase	Traes_3B_4539F2346	0	0	0	0	0	0	0	0	0	0	0	0	0	0	0	0
invertase	Traes_3B_5C85183D2	0	0	0	0	0	0.2	0	0	0	0.1	0	0	0	0.1	0	0
invertase	Traes_3B_89F6ACF89	0	0.1	0	0	0	0.2	0	0	0	0.3	0	0	0	0.1	0	0
invertase	Traes_4AL_450759DB9	18.9	64.5	20.6	86.1	21	70	26.6	88.1	22.3	69.2	24.2	76.4	20.6	66.7	25.9	98.6
invertase	Traes_4AL_4C3B1561B	0	0	0	0	0	0	0	0	0	0	0	0	0	0	0	0
invertase	Traes_4AL_6E7713B2F	13	4.4	13.8	5.8	15.8	5.3	15.8	6.1	14.9	5	14.1	6	16.4	4	16.5	6.8
invertase	Traes_4AL_82AB2E772	2.5	3.9	5.5	1.2	2.8	6.3	2	1.2	3.4	3.8	2.1	1.3	3.6	4.8	3	1.5
invertase	Traes_4AL_89A2617D8	0	0	0	0	0	0	0	0	0	0	0	0	0	0	0	0
invertase	Traes_4AL_AF3BE0639	39.1	10.2	48.5	15	39.3	9.1	46.3	15.2	41.4	10.8	48.5	19.3	37.9	9.9	44	17.7
invertase	Traes_4AL_C6DEABC36	0	0.1	0	0	0	0.1	0	0	0	0	0	0	0	0	0	0
invertase	Traes_4AL_D288B9954	0	0	0	0	0	0	0	0	0	0	0	0	0	0	0	0
invertase	Traes_4AL_FE0C5AEF4	45.3	31.2	52.4	35	31.5	25.2	34.9	14.6	45.1	20.4	40.6	37.1	56.2	26.2	49.2	37
invertase	Traes_4BL_9EC7914EB	52.3	78	15.2	6.4	43.3	74.8	11.9	8	47.3	78.3	10.9	7.8	39.2	111.7	14.7	7.7
invertase	Traes_4BS_064D09213	0	0.2	0	0	0	0.1	0	0	0	0	0	0	0	0.1	0	0
invertase	Traes_4DL_A0BAFF4CA	155.5	234.1	46.6	17.9	110.2	316.8	35.1	6.9	131.4	252.7	33.6	12.3	116	261.9	36.3	9.2
invertase	Traes_4DS_D7550E4E6	0	0	0	0	0	0	0	0	0	0	0	0	0	0	0	0
invertase	Traes_5BL_154422B7A	0	0	0	0	0	0	0	0	0	0	0	0	0	0	0	0
invertase	Traes_5BL_48ACBA3E0	0	0	0	0	0	0	0	0	0	0	0	0	0	0	0	0
invertase	Traes_5BL_A3602CBB9	11.3	2.1	15	3.4	11.4	2.2	13.8	2.9	14.3	2.6	15.1	4.1	11.4	2.5	12.5	4.1
invertase	Traes_5BL_E2A5162A3	2.8	3	2.8	3.1	3.3	2.8	3.4	4.1	3.5	3.5	3.3	3.5	3.8	2.4	3.8	3.7
invertase	Traes_5DL_E47CADCE3	0	0	0	0	0	0	0	0	0	0	0	0	0	0	0	0
invertase	Traes_5DL_EBE8A2839	16.5	11.2	17	13.3	15.8	11	15.7	11.8	17.9	12.1	15.6	15	17.4	11.2	17.3	15.1
invertase	Traes_6AS_1A94E971B	289.4	199.4	361.3	229.6	322.3	188.1	347.1	253.6	318.6	219.3	344.1	257.7	324.7	220.4	338.4	266.8
invertase	Traes_6AS_375237984	0.9	11.4	0.7	16.6	1.2	17.3	3.6	25.1	1	12.6	1	14.2	1.5	13.9	1.5	22.7
invertase	Traes_6AS_73BB49D01	0.3	1.1	0.4	1.2	0.2	1.8	0.9	2.1	0.3	0.9	0.2	0.9	0.2	1.4	0.2	2.1
invertase	Traes_6AS_AC24F31A6	0.4	4.2	0.4	5.3	0.6	7.2	1.3	6.6	0.5	4.5	0.5	3.9	0.7	5.3	0.7	7.3
invertase	Traes_6AS_DEFD8B914	0.1	0.1	0.1	0.1	0	0.1	0.1	0.1	0.1	0.1	0.1	0.1	0.1	0.1	0.1	0.1
invertase	Traes_6BS_45E6FBE8B	89.2	68.9	98.6	80.9	94	75	105.3	85.9	94.6	74.6	98.8	85	95.5	70.5	103.4	85.7
invertase	Traes_6BS_F67E13A47	3.2	2.9	4	3	4.1	3	3.5	3.1	3.2	3.1	3.8	2.9	3	3.1	4	2.7
invertase	Traes_6DS_204661A07	4.7	24.8	3.8	24.7	3.9	38.3	10.9	34.7	2.8	25.8	3.9	22.1	7.3	28.6	4.7	35.9
invertase	Traes_6DS_7088F2B17	0	0	0	0	0	0	0	0	0	0	0	0	0	0	0	0
invertase	Traes_6DS_7088F2B171	0	0	0	0	0	0	0	0	0	0	0	0	0	0	0	0
invertase	Traes_6DS_B8F70E63B	6	24.7	4.1	27.5	7.1	39.1	12.2	36.2	4.9	25.1	5.1	21	9.4	30.9	7.2	38.5
invertase	Traes_7DS_535C99973	0	0	0	0	0	0	0	0	0	0	0	0	0	0	0	0
invertase	Traes_7DS_535C999731	0	0	0	0	0	0	0	0	0	0	0	0	0	0	0	0
invertase	Traes_7DS_969DF809C	0	0	0	0	0	0	0	0	0	0	0	0	0	0	0	0
invertase	Traes_7DS_971969F5A	0	0	0	0	0	0	0	0	0	0	0	0	0	0	0	0
hexokinase	Traes_1AL_197423E8E	29.9	29.8	24.8	22.1	29	30.1	25.4	20.7	30.4	30.9	25.5	23.4	28.1	31.2	23.3	22.2
hexokinase	Traes_1AL_B74AE3E94	11.3	11	12.3	10.3	12	11	11.5	10.9	11.8	11.3	11.5	10.9	11.5	11	11.3	10.4
hexokinase	Traes_1AL_EA8BACE9E	0	0	0	0	0	0	0	0	0	0	0	0	0	0	0	0
hexokinase	Traes_1BL_A21EB7E92	24.6	20.7	28.1	22	28.8	21.4	24.4	23	26.4	23.5	23.9	24.9	25.3	22.5	25.6	24
hexokinase	Traes_1BL_FD4A4A653	0	0	0	0	0	0	0	0	0	0	0	0	0	0.1	0	0
hexokinase	Traes_1BL_FFEA08837	58.4	49.8	51.8	44.2	54.5	52.2	48.8	39.1	60.3	54.7	49.5	41.9	57.3	49.4	45.1	39.5
hexokinase	Traes_1BS_6A84E22E2	1.8	3.3	0.8	0.4	1.7	4.2	0.9	0.4	1.7	4.4	0.9	0.4	1.8	4.1	1	0.4
hexokinase	Traes_1DL_7BBAEA547	0	0	0	0	0	0	0	0	0	0	0	0	0	0	0	0
hexokinase	Traes_1DL_B3EC916BB	12.9	12	13.2	9.3	14.2	12.9	12.5	10.3	13.6	14.3	12.8	10.4	13.4	13.7	12.6	10
hexokinase	Traes_1DL_FDF182BF9	30.1	28	27.6	25.3	29.5	28.7	27.1	25.5	30.1	30.3	27.9	26.2	28.4	29.6	24.4	23.8
hexokinase	Traes_1DS_F0DB03FEA	0	0	0	0	0	0	0	0	0	0	0	0	0	0	0	0
hexokinase	Traes_1DS_F0DB03FEA1	0	0	0	0	0	0	0	0	0	0	0	0	0	0	0	0
hexokinase	Traes_2AS_ADA59BD4F	4.8	6.5	3.1	2	4.7	8.6	3.2	2	4.7	7	2.9	1.8	4.9	8.6	2.8	2
hexokinase	Traes_2BS_E15A746F5	4.6	5.2	5.3	4.6	4.6	5.7	4.8	4.7	4.3	4.2	4.6	4.7	5.2	5.2	6.1	5.4
hexokinase	Traes_3AL_888210166	3.5	4.3	2.7	2.2	2.8	3.3	2.1	1.8	3.6	3.6	2.2	2.1	2.7	3.9	2.4	2
hexokinase	Traes_3AL_CAE12F07B	5.9	4.9	5.7	6.2	4.7	4.6	5.4	5.7	6	4.4	5.9	5.9	5.2	4.2	5.4	6.5
hexokinase	Traes_3AS_CC857D372	1.3	0.8	1.6	1	1.2	0.7	1.1	1.3	0.9	0.8	1.1	1	1.2	0.7	1.1	0.6
hexokinase	Traes_3B_0A8E88FC6	12.4	10.6	16.7	15.1	12.4	10.9	15.4	15.1	12.8	10.2	13.6	15.3	13.9	9.7	14.7	14.3
hexokinase	Traes_3B_39E896278	5	4.5	4.1	5.5	3.3	4.3	3.8	5.1	3.9	4.6	3.1	4.3	3.8	3.5	3.7	4.5
hexokinase	Traes_3B_9F254CE16	1.7	3.3	1.5	2	2.6	3.3	2.1	2.2	2.7	3	2	1.7	2.4	3.4	2.2	1.4
hexokinase	Traes_3B_9F7731354	1.8	1.4	2.4	1.8	2.3	1.4	2.9	2.4	2	1.4	2.4	2.2	2.7	1.6	3	2.2
hexokinase	Traes_3DL_076F66586	1.1	1.3	0.7	0.8	0.9	1.6	0.7	0.9	1.2	1.4	0.8	0.9	0.9	1.6	0.7	0.6
hexokinase	Traes_3DL_A51D7C6E3	2.1	2.3	1.7	2.1	1.4	1.8	1.8	1.8	1.6	2.2	1.7	2.4	1.7	1.6	1.4	1.5
hexokinase	Traes_3DL_F39C47195	8.4	5.3	11.1	10	8.2	5.8	9.7	10.4	8.8	6.1	9.9	9.4	8	5.6	8.9	8.9
hexosephospate_isomerase	Traes_1AS_682A666AE	29.1	27.4	30.2	31.3	26.5	26.8	30.1	32.1	28.1	28.5	29.1	34.4	27	26.1	27.5	32.4
hexosephospate_isomerase	Traes_1BS_757804D58	32.5	32.1	32.5	34	28.3	33.2	28.9	30.6	31.4	33.9	30.3	34.5	29.8	33.3	29.9	33.2
hexosephospate_isomerase	Traes_1DS_0435E9A1F	13.6	13.7	14.2	15.2	11.7	13.4	12.8	14.4	13.2	14	13.7	15.1	12.8	12.8	12.8	14.3
hexosephospate_isomerase	Traes_5AL_D3B6FE48E	43.6	39.6	34.7	25.5	41.3	42.7	35.6	23.6	43.6	41.8	36.3	28.7	41.9	40.9	34.9	25.7
hexosephospate_isomerase	Traes_5BL_A2B216782	28.2	24.2	23	16.3	25.8	27.8	23.2	13.9	27.8	26.1	21.1	16	26.8	25.9	21.8	16.1
hexosephospate_isomerase	Traes_5DL_BD1C8E19E	31.6	33.3	24.4	20.7	29.1	37.2	24.9	18.9	29.5	34	24.5	21.4	29.1	36.1	24.5	21.8
phosphofructokinase	Traes_1AL_AE0622D50	34.9	39.4	33.9	35.9	32.1	42.2	35.9	32.1	37.4	42.2	32.8	37.9	34.3	36.3	35.4	32.6
phosphofructokinase	Traes_1DL_B4DC963C4	51.2	62.2	47.5	55.2	41.5	62.6	44.2	45.1	51.8	72.1	50.2	63.4	42	55.9	40.1	48.7
phosphofructokinase	Traes_2AL_4885854CD	4.4	4.2	4.6	4.1	3.9	4.3	5	3.6	4.3	4.7	4.3	4.1	4.6	4.1	4.5	3.9
phosphofructokinase	Traes_2BL_0ED5DCF4B	5.1	4.6	4	2.8	5.2	4.5	4.9	3.1	6.1	4.9	4.5	2.7	5.9	4.7	4.3	2.5
phosphofructokinase	Traes_3AL_7CC0C8632	2.6	2.5	2.5	2.4	1.6	2.9	2	2.3	2.1	3	2.1	2.3	2.2	2.8	2	2.4
phosphofructokinase	Traes_3AS_FC23F0238	58.2	82.4	28.3	27.4	50.6	88.6	29	24.5	55.5	84.8	27.9	27.7	50.2	87.7	27.9	25.8
phosphofructokinase	Traes_3B_045CDD894	2.7	3.7	2.7	2.7	2.6	4.5	1.9	2.1	2.7	4.2	2.6	2.4	2.7	3.2	2.4	2
phosphofructokinase	Traes_3B_46E456123	46.9	71.1	20.6	17.5	40	80.8	21.4	16.8	43.5	74.9	20.6	16.9	41.5	77	20.9	19.2
phosphofructokinase	Traes_3DL_E92CE748D	2.6	3.5	3	3.2	3.2	3.5	3.6	3.5	3	3.5	2.7	3.2	3.3	3.6	2.8	3.9
phosphofructokinase	Traes_4AL_EBD5A433B	6	6.6	6.1	6.7	7.5	6.1	6	6.5	7	5.9	5.9	6.5	6.5	5.3	6.3	7
phosphofructokinase	Traes_5AL_321A1699E	5.8	5.4	5.5	4.9	5.5	5.8	5.5	5.3	5.6	5.2	5.8	5.3	5.2	5.3	5	5.6
phosphofructokinase	Traes_5AS_C7C69D278	5.1	5.9	5	4.2	4.6	5	4.2	5	5.8	4.8	4.6	4.6	4.2	5.3	4.4	4.1
phosphofructokinase	Traes_5BL_D12151D1D	7.6	5.9	6.6	5.4	7.4	6.5	7.4	5.1	7.4	6.4	5.7	5.8	6.9	6.6	6.5	5.2
phosphofructokinase	Traes_5BS_C731E0F53	4.9	5.2	4	3.1	4.1	4.6	3.9	3.8	4.3	6	3.5	3.5	4.1	5	3.6	3.4
phosphofructokinase	Traes_5DL_27372150C	8.9	8.1	9.2	9	8.9	9.1	7.5	7.8	8.6	7.8	9	8.9	8.4	8.2	8.1	8.9
phosphofructokinase	Traes_5DS_009991B35	5	4.9	4.3	4	5	5.5	5.2	4.3	4.5	4.8	4.6	4	4.3	4.6	4.1	4.4
phosphofructokinase	Traes_7AS_97B38952A	18.3	17.7	18	17.4	20.4	16.2	17.8	18.3	20	18.7	18.1	17.3	17	17.9	18.3	17.8
phosphofructokinase	Traes_7BS_B71279232	3.1	3	4.2	2.9	3.6	3.3	3.3	4.4	3.5	3.2	4.4	3.1	3.8	3.2	4.3	2.8
phosphofructokinase	Traes_7DS_9A2080268	7.2	7.2	6.2	6.6	5.8	6.2	6.6	6	6.7	6.4	6.4	6.1	8.1	6.7	7	6.4
phosphofructokinase	Traes_7DS_9C4E89D6D	8.3	7.6	8.8	7.5	8.5	7.2	9.1	7.7	8.4	7	9.2	7.9	8.7	6.6	8.1	7.3
aldolase	Traes_3AL_441C0AE1B	152.3	171.8	143.3	128	138	189.8	127.5	98.8	157.6	186.9	132.3	136.9	160.8	174.3	128	112.8
aldolase	Traes_3AL_E9A97403A	69.6	72.9	63.7	55.2	63.8	80.8	60.5	45.3	67.4	75.8	58.8	57.9	70.4	71.1	56.7	51.6
aldolase	Traes_3B_9769F92BC	217.2	257.9	201.7	182.7	229.9	265.8	199.9	179.6	175.3	197	144.7	133.6	177.8	175.8	139.8	124.5
aldolase	Traes_3B_9C144DF1F	113.4	141.4	96.5	90.5	105.9	143.5	98.3	83.4	115.5	145.1	93.7	97	107.3	138	90.2	85.3
aldolase	Traes_3B_E653839AD1	228.4	285.6	222.2	211.1	202.5	298.6	189.8	164.3	241.8	311.9	199.8	228	230.6	260.2	190.7	182.5
aldolase	Traes_3DL_2AAF732B7	110.9	121	91.3	86.1	99	132.3	94.5	73	103.5	130	88	87.9	113.8	120.3	85.4	76.4
aldolase	Traes_3DS_D42FCD586	138.1	156.7	117.7	108.1	130.9	166.2	112.8	104.2	142.5	164.8	120.7	118.8	136	153.1	114.3	111.9
aldolase	Traes_4AL_C3729F680	236.9	329.1	324.8	567.3	265.9	298.1	310.5	548.6	255.2	340	317.2	540	248.6	290.9	325.4	535.6
aldolase	Traes_4BS_D12DBE6D3	141.3	243.7	178.2	398.2	153.8	223.7	181.2	376.6	147.5	263.3	183.1	380.1	150.7	224.9	179.9	388.5
aldolase	Traes_4DS_1C3F09598	0	0	0	0	0	0	0	0	0	0	0	0	0	0	0	0
aldolase	Traes_4DS_F311D64BE	201.2	293.9	257.5	502.7	214.9	263.4	263.3	444.7	215	309.5	260.9	457.6	215.8	252.7	273.6	447.8
aldolase	Traes_5BS_017F8702A	47.4	59.7	56.5	104.1	51.2	51.8	56	98.8	45.7	64	65.2	86.5	51.6	50.3	65.3	93.9
aldolase	Traes_5BS_DB59E1AE8	0.6	0.8	0.9	0.7	0.6	0.9	0.8	0.6	0.6	0.7	0.8	0.8	0.9	0.7	0.6	0.7
aldolase	Traes_5DS_D693664F7	67	107	80.9	168.1	70.9	91.4	88.2	171.5	61.9	114.3	90.7	148.3	71.6	95.9	83.6	165.9
aldolase	Traes_7DL_439F5CB72	45.1	75.2	60.3	137.3	43.6	69.3	54.4	110.1	36.2	80.7	58.5	101	45.1	68.1	60.2	121.6
glycerin3adlehyde_dhydrogenase	Traes_1AS_24D49363B	0	0	0	0	0	0	0	0	0	0	0	0	0	0	0	0
glycerin3adlehyde_dhydrogenase	Traes_2AL_783CF383F	110.7	152.9	141.4	304.5	108.2	147.4	140.9	261	111.5	166.4	137.6	261.3	116.8	139.4	141.1	249.8
glycerin3adlehyde_dhydrogenase	Traes_2AS_2E706E893	179.3	111.2	241.3	170.1	228.1	85	282.4	192.4	194	103.7	265.1	166	225.1	102.7	277.4	197.4
glycerin3adlehyde_dhydrogenase	Traes_2BL_5D64E8C87	72.3	100.9	101	187.4	76.3	100.9	91.1	159	70.4	112.3	96.2	173.8	77.9	99.9	92.9	180.7
glycerin3adlehyde_dhydrogenase	Traes_2BS_0E6D454B0	172.8	84.4	234.5	141.2	204	72	230.1	160.4	159.2	83.9	237.7	134.3	193.6	86.5	231.7	163.8
glycerin3adlehyde_dhydrogenase	Traes_2DS_7FA2B76541	136.9	126.4	222.6	183.3	187.2	112.8	153.4	224.6	107.9	121	195	169.2	151.3	202.4	165.8	337.5
glycerin3adlehyde_dhydrogenase	Traes_4AS_E612DC841	71.2	79.3	93.7	117.1	89.6	72.7	93.9	114.3	74	81.9	97	113.9	88.9	79.8	96.7	120.4
glycerin3adlehyde_dhydrogenase	Traes_4BL_7FC8FF797	34.7	38.4	48.3	59.9	42.7	31.5	45.1	59.4	35.3	39.9	48.5	54.7	37.8	48	43.8	66
glycerin3adlehyde_dhydrogenase	Traes_4DL_06EF3E3A2	0	0	0	0	0	0	0	0	0	0	0	0	0	0	0	0
glycerin3adlehyde_dhydrogenase	Traes_4DL_5612CF456	203.7	239.7	261.7	390.7	219	225.5	243.8	365.7	188.4	250	254.1	361.5	231.1	215.8	259.8	367.8
glycerin3adlehyde_dhydrogenase	Traes_4DL_6041ECB9A	19.6	21.6	22.7	33.7	22.3	20.5	27	31.1	20.4	21.4	25.3	28.4	22.9	24.2	23.4	33.7
glycerin3adlehyde_dhydrogenase	Traes_4DS_39EA26B09	0	0	0	0	0	0	0	0	0	0	0	0	0	0	0	0
glycerin3adlehyde_dhydrogenase	Traes_4DS_485EE34E6	0	0	0	0	0	0	0	0	0	0	0	0	0	0	0	0
glycerin3adlehyde_dhydrogenase	Traes_4DS_4913C53CF	0	0	0	0	0	0	0	0	0	0	0	0	0	0	0	0
glycerin3adlehyde_dhydrogenase	Traes_4DS_574907BCD	0	0	0	0	0	0	0	0	0	0	0	0	0	0	0	0
glycerin3adlehyde_dhydrogenase	Traes_4DS_5E720DFF7	0	0	0	0	0	0	0	0	0	0	0	0	0	0	0	0
glycerin3adlehyde_dhydrogenase	Traes_4DS_A3B293612	0	0	0	0	0	0	0	0	0	0	0	0	0	0	0	0
glycerin3adlehyde_dhydrogenase	Traes_6AL_174253A75	0	0.1	0	0	0	0.3	0	0	0.5	0	0.1	0	0.2	0	0	0
glycerin3adlehyde_dhydrogenase	Traes_6AL_174253A751	0	0.1	0	0.2	0.1	1.5	1	0	0.2	0.2	0.1	0.3	1.1	0	0.1	0
glycerin3adlehyde_dhydrogenase	Traes_6AL_7C6EE2D46	78.7	90.9	95.4	140	83.2	84	106.1	165.4	77	96	96.6	138.7	81.8	87.5	100.3	158.6
glycerin3adlehyde_dhydrogenase	Traes_6AS_D1274A812	15.6	18.2	14.2	11.2	14.6	20.6	13.1	11.4	15.7	18.7	11.4	11.5	14.7	20	12.4	10.7
glycerin3adlehyde_dhydrogenase	Traes_6BL_4660848A8	86.9	103.3	105.9	164.1	93.2	94.6	114.2	189.2	85	109.3	108.1	161.4	87.9	97.9	107.4	183.6
glycerin3adlehyde_dhydrogenase	Traes_6BL_B95E66E93	3178.2	1303.4	4922.1	4848.2	3977.3	9080.8	12333	186.3	10323.6	1050.6	1614.1	2504.7	17567.3	2189.2	1288.2	1122
glycerin3adlehyde_dhydrogenase	Traes_6BS_970784007	22.6	23	16.8	12	20.3	22.8	15.6	14.4	20.5	24.6	16.8	13.5	20.1	24.1	15.5	15.4
glycerin3adlehyde_dhydrogenase	Traes_6DL_22C536081	78.8	115.3	99.4	172.7	87.3	101.1	107.3	192.3	81.3	115	102.8	161.8	83.1	107.9	103.1	191.2
glycerin3adlehyde_dhydrogenase	Traes_6DL_B3AD4834A	146.5	183.3	355.6	8315	143.3	187.3	3843.7	122.1	6835.4	188.6	858.9	137.2	154.8	193.3	123.7	130.7
glycerin3adlehyde_dhydrogenase	Traes_6DS_5F1004AAF	15.3	14.6	10.9	8.5	13.8	16.4	10.4	8.3	13.3	15	11	8.7	12.8	16.9	10.7	8.6
glycerin3adlehyde_dhydrogenase	Traes_7AL_226028C17	18.5	23.9	20.2	24.3	17.3	26.1	20.7	18.6	20.3	25	21.5	24.9	22.7	22.5	21.5	23.2
glycerin3adlehyde_dhydrogenase	Traes_7AL_D93FC054C	560.3	865.9	543.8	707.7	536.4	875.4	547.3	671.9	583.7	883.9	534.2	747.8	569.1	870.6	490.9	728.6
glycerin3adlehyde_dhydrogenase	Traes_7BL_A38105EC0	29	32.6	30.7	34.4	28.9	31.7	29.4	33	30.2	33.7	31.8	33.8	27.1	31.3	27.9	31
glycerin3adlehyde_dhydrogenase	Traes_7BL_D5E233F60	930.2	851.9	1108.9	887.2	895.8	826.5	1014.2	731.2	1016.6	890.8	1048.5	958.5	985.5	826.7	973.5	873.7
glycerin3adlehyde_dhydrogenase	Traes_7DL_961822B36	693.9	823.4	662.3	662.2	681.7	815.9	696.6	622.6	727.6	829.3	656.6	693.7	686.9	816.6	602.5	644.6
glycerin3adlehyde_dhydrogenase	Traes_7DL_ADFCB28B3	21	27	21.9	25.8	20	25.9	20.9	21.2	22.6	28.2	21.5	25.5	21.1	23	20.4	22.3
phosphoglyceratkinase	Traes_1AL_672A850FF	6.5	5.5	6.5	5.8	6.1	5.3	7.7	6	5.5	4.6	5.6	6.3	6.5	5.3	5.2	5.5
phosphoglyceratkinase	Traes_1AL_7C91EF27D	70.3	65.4	79.6	100.6	70.9	61.9	80.9	100.8	71.6	67.7	80.9	96.1	70.8	64.1	78.5	100.3
phosphoglyceratkinase	Traes_1DL_14CCD1497	103.8	107.2	117.1	145.5	101.3	104.2	117.5	146.6	107.7	113.5	111.9	146	104.6	106.1	111.4	156.7
phosphoglyceratkinase	Traes_1DL_FEBB0E723	1.6	1.4	1.8	1.9	2.2	1.5	1.7	2.3	1.5	2.3	1.9	2.4	2.4	2.2	1.8	2.8
phosphoglyceratkinase	Traes_6AS_F9E75ED21	149.7	158	153.1	150.8	140.4	157.1	146.7	134.7	152.9	158.1	151.2	158.6	150.2	147.1	139.3	141.3
phosphoglyceratkinase	Traes_6BS_7508E51F3	92.1	128.6	90.9	104.4	84.6	119.1	91.8	98.6	91.7	129.8	91.6	112.1	90.4	119.3	82.4	102.3
phosphoglyceratkinase	Traes_6DS_CDB16CE3F	139.9	180	142.7	165.4	128	179.3	141.5	140.6	149.2	191.1	140.4	171.2	144.6	170.9	128.7	148.5
phosphoglycerate_mutase	Traes_1DS_87CA06255	34.6	35.8	37.4	52.7	35.8	37.6	40.1	54.1	35.9	39.2	40	52.5	33.8	36.6	42.3	55
phosphoglycerate_mutase	Traes_3AL_6771AB197	204.3	234.4	158.2	143.2	199.9	252.9	161.3	132.1	209.2	242.2	148.9	150	206.2	249.5	152.6	141
phosphoglycerate_mutase	Traes_3B_C0F416702	127.2	151.1	116.3	117.3	121.1	163.7	114.4	102.9	130.9	158	113.7	123.8	129.6	148.8	108.7	110.8
phosphoglycerate_mutase	Traes_3DL_1C32EC971	96.2	101.6	94.3	89	92.3	108	91.1	80.1	100.8	107.8	90.9	94.7	94.4	101.9	84.2	91.6
phosphoglycerate_mutase	Traes_4AL_F734C08BB	9.9	8.8	12.9	13.5	10.7	7.9	12.4	14.7	11.7	8.1	12.5	12.3	10.4	7.6	13.1	12.1
phosphoglycerate_mutase	Traes_4AS_B1E660CB6	0	0	0	0	0	0	0	0	0	0	0	0	0	0	0	0
phosphoglycerate_mutase	Traes_4AS_B1E660CB61	0	0	0	0	0	0	0	0	0	0	0	0	0	0	0	0
phosphoglycerate_mutase	Traes_4AS_F3347C96F	29.7	29.5	31.1	31.8	28.4	27.7	31.7	33.2	31.7	28.9	30.7	35.1	30	28.6	27.1	34.4
phosphoglycerate_mutase	Traes_4BL_3A819B961	0	0	0	0.2	0	0	0	0	0	0	0	0	0	0	0	0
phosphoglycerate_mutase	Traes_4BL_48FA0485E	17.7	18.2	18.1	20.2	16.5	18.5	18.6	21.1	18.1	18.8	19.8	19.8	17	19.7	18	20.2
phosphoglycerate_mutase	Traes_4BS_2966F5332	6.8	7.6	9.7	10.2	8.2	7.1	9.9	9.9	8.5	6.5	9.5	9.3	8.3	6.5	9.9	10
phosphoglycerate_mutase	Traes_4DS_1860220B9	9.8	8.6	11.5	12	10.9	7.6	12.4	12.8	10.5	8.1	12.7	12.5	10.4	7.9	12.8	11.5
phosphoglycerate_mutase	Traes_5AL_11DB60727	48.3	83.1	29.7	31	46.9	76.8	28.3	34.4	46.5	73.8	30.8	26.7	41	78	30.7	24.7
phosphoglycerate_mutase	Traes_5AS_C652AA2FE	22.7	22.9	25	22.8	22.9	22.6	24.1	24.5	23.5	23.4	24.9	25.5	24.4	22.4	24.9	22
phosphoglycerate_mutase	Traes_5BL_4BD236405	4.6	6.6	5.4	7	5.1	7	6	7.3	5.9	6.8	5.8	7.2	5.2	6.3	5.5	6.8
phosphoglycerate_mutase	Traes_5BS_4E3E1D92D	8	9.4	8.8	9.6	8.2	9.3	8.9	8.9	9.1	9	9.4	9.7	8.6	9.1	8.7	9.3
phosphoglycerate_mutase	Traes_5DL_45B56AC1F	4.6	5.5	4.4	4.6	3.9	5.4	3.7	4.6	4.8	6.9	4.2	5.3	5.4	5.4	4.2	4.5
phosphoglycerate_mutase	Traes_5DS_4ED92D483	12.8	12.4	11.6	11.6	10.7	11.2	11.5	12	11.8	11.5	13.8	13.1	11.9	11.8	11.4	11
phosphoglycerate_mutase	Traes_6AL_7CCBA3120	6.4	6.5	4.7	3.2	5.8	7.7	5	2.8	6.2	7.9	4.5	3.5	5.3	7.2	4.2	3.9
phosphoglycerate_mutase	Traes_6AS_912DA59AA	6.7	7.5	6.8	6.5	7.2	6.9	7.1	6.3	7.1	7.9	7.3	6.6	6.6	8	6.9	6.6
phosphoglycerate_mutase	Traes_6BL_01DF926F1	11.4	12.9	9.1	7.9	9.2	12.4	6.4	6.5	12.4	18.7	7.2	7.7	10	10.7	6.7	8.3
phosphoglycerate_mutase	Traes_6BS_7965FEB75	35.7	35.2	33.1	34.8	36.1	35.2	38	32.4	34.6	34.1	36.9	30.8	33.6	32.6	36.5	27.5
phosphoglycerate_mutase	Traes_6DL_6286CEC01	5.2	5.4	4.5	3.1	4.2	6.8	3.2	3.1	4.3	6.5	3.9	3.1	4.5	6.8	4	3.7
phosphoglycerate_mutase	Traes_6DS_0D9BB546D	14.6	13.5	14.7	13.3	14.1	14.9	14.6	13.5	16.2	14	14.1	13.5	15.5	15.5	14.1	11.5
phosphoglycerate_mutase	Traes_7BS_BA937B73D	1.4	2.8	0.8	0.1	1.3	3.1	0.5	0.3	1.4	3.8	0.3	0.4	0.8	4.5	0.5	0.5
phosphoglycerate_mutase	Traes_7DS_7BDA0EDD6	0.6	1.9	0.1	0.1	1.1	2.4	0.2	0	0.9	2.8	0.2	0.1	0.9	2.4	0.2	0.1
enolase	Traes_4AL_F445168BE	2.4	6.5	1.1	0.8	1.7	7.4	0.6	0.4	2.2	7.6	0.8	0.7	2.1	8	0.7	0.5
enolase	Traes_4AS_794263F92	5.9	5.7	6	5.4	6.1	6.2	6.3	5.7	6	6.1	6	6.3	5.5	6	5.9	6.2
enolase	Traes_4BL_96B88762B	11.7	14	12.9	9.3	12.7	14.7	12.4	9.8	13	12.6	14	10.9	15.7	17.4	12.4	9
enolase	Traes_4DL_B3182F456	8.7	9.4	8.1	8.1	8.1	9.7	8.2	8.6	8.8	8.6	7.7	9	8.5	9.1	8	8.2
enolase	Traes_5AL_AB5831D39	12.4	17.2	7.5	6.2	14.9	24	11.4	9	12.2	17.4	7.6	7.1	15.1	24.1	10.3	9.2
enolase	Traes_5AS_116663495	179.3	154.9	185.4	149.5	176.3	156.8	175.7	139.6	182.4	162	180.7	164.2	177.9	153.4	171.3	148.2
enolase	Traes_5AS_65F724936	72.9	70.1	75.7	70.5	71.2	70	73.4	67.1	77.3	72.6	77.5	74.9	76.2	70.6	72.6	70.4
enolase	Traes_5BL_B4537ED84	14.3	18.9	8.8	7.5	13.1	19.7	9.6	6.7	14.4	19.6	9.4	8.8	13.3	19.5	8.8	7.4
enolase	Traes_5BS_F56E72D93	319.8	327.3	298	247.3	297.5	332.6	283.8	247.9	308.3	351.4	287	271.7	300.9	331	274.9	260.7
enolase	Traes_5BS_FF89E832D	131.4	139.9	131.5	117.7	122.8	147.3	126	111.3	136.6	144.6	131.3	130.7	135.3	141	122.6	120.6
enolase	Traes_5DL_3AB7E0962	12.3	16.7	6.9	6.2	12.3	18.2	7.5	5.5	13.4	17.9	7.2	6.7	12.2	20	7.1	5.9
enolase	Traes_5DS_6429161E7	362.6	415.2	345.7	281.2	354.3	419.1	338.3	268.5	378.4	433.4	346.7	307.4	363.2	423.1	315.6	281.9
enolase	Traes_5DS_D4BB47BEB	114.1	127.9	119.3	101.1	111.8	121.2	108.9	101.1	120	123	114.3	108.3	119.5	123.4	110.8	105
enolase	Traes_7AS_ED5778D91	0.5	2.2	1.1	0.9	0.9	2.8	0.6	1	0.9	3.1	0.8	1	0.6	2.4	1	0.6
enolase	Traes_7DS_425ED0B6D	0.8	4.9	0.8	1.5	1	5.9	0.9	2.5	1.4	4.7	0.6	2	1	3.9	1.1	1.5
pyruvatekinase	Traes_1AL_0815BD32E	15.7	21.4	16.6	16.4	14.9	21.7	16.5	16.1	16.2	19.2	13.1	14.6	15.7	21.3	15	17.4
pyruvatekinase	Traes_1BL_9908E325A	11.9	15.5	8.6	6.5	10.8	20.2	7.6	6.2	12	16.8	6.8	6.8	11.3	18.4	8.3	7.1
pyruvatekinase	Traes_1DL_C49D3DA38	21.5	26.6	19.1	19.3	21	28.1	17.1	17.3	23	26.5	17.3	19.1	22.7	28.2	16.6	19.8
pyruvatekinase	Traes_2AL_D6D188AA7	32.6	42	31.3	35.2	30.5	44.1	26.9	29	33.2	46.8	29.9	36.4	32.2	41.4	28.8	34.6
pyruvatekinase	Traes_2AS_72C78A7E3	15.9	14.7	15.2	14.5	16.9	13.9	17.3	15.4	15.7	14.1	14.5	14.4	15.9	15.4	15.3	14.7
pyruvatekinase	Traes_2BL_9B9195C2E	60	73.2	64.2	73.3	55.8	73.1	59.3	65.4	59.6	80.5	58.2	75.4	60.9	71.3	60	70.5
pyruvatekinase	Traes_2BS_167A31F21	13.2	11	15	12.5	14.2	11.6	16.7	13.7	13.8	12.1	15	12.9	15.3	11.2	16.2	15.7
pyruvatekinase	Traes_2DS_895D44BD6	9.1	9	11.2	10.5	10	9.6	9.4	9.6	8.8	8.8	9.4	10.7	9.2	10.9	9.9	12.1
pyruvatekinase	Traes_3AL_81435CD25	9.9	9.7	10	6.7	11.4	9.4	9.3	8.8	8.9	8.4	10	8	11.1	10.4	9.9	9.2
pyruvatekinase	Traes_3AS_5E5EA077A	29.2	31.6	27.2	22	28	30.9	27.2	19.6	28.3	32.9	24.9	22.3	29.2	30.7	25.4	20.9
pyruvatekinase	Traes_3B_5C008399F	23.1	24.7	24.6	24.2	22.3	24.9	23	20	23.1	24.8	23.3	23.3	22.8	22.1	21.8	22.3
pyruvatekinase	Traes_3B_631CEF092	10.1	8.3	11.3	7.8	11.9	8.6	11.1	8.4	10.4	8.2	10.8	8.5	11.1	8	11.4	9.1
pyruvatekinase	Traes_3DL_1174C3707	6.5	5.8	5.6	4.8	6.4	6.5	5.9	5.6	6.3	5.1	6.2	5.1	6.9	5.8	5.8	5.7
pyruvatekinase	Traes_3DS_116082A6F	20.4	21.6	20.1	17.8	20.8	22	19.7	15.9	21.1	22.1	19.2	16.8	21.4	20.8	18.7	16.7
pyruvatekinase	Traes_4AL_CD83E86BE	10.1	9.1	9.2	8.7	8.5	9.6	8.5	7.3	9.9	10.2	8.8	8.8	8.5	8.7	7.6	7.8
pyruvatekinase	Traes_4AL_ED73F0443	2	2	1.7	1.4	1.8	2.2	1.4	1	1.9	2.1	1.5	1.1	1.9	2.4	1.6	1.2
pyruvatekinase	Traes_4AS_E2173AB1D	0.1	0.1	0.2	0.2	0.1	0.2	0.1	0.1	0	0.1	0.1	0.2	0	0	0.1	0.1
pyruvatekinase	Traes_4BL_1BBF712A1	1.8	1.7	2.4	3	1.7	2.1	2.3	3	1.9	1.3	2.3	3.1	1.7	1.7	2.5	2.7
pyruvatekinase	Traes_4BS_23B3F9BB5	17.3	18.3	15.7	13.7	17.3	18.6	16.3	12.9	15.4	17.3	16.3	13.1	16.6	18.8	15.3	13.9
pyruvatekinase	Traes_4BS_A1CB7E67A	7.4	9.5	7.9	9	6.7	10.6	6.5	8.4	7.2	10.2	8.4	9.1	7.3	8.9	7.1	8.9
pyruvatekinase	Traes_4DL_7AAB94AC2	0.4	0.5	0.8	0.6	0.4	0.7	0.4	0.6	0.5	0.7	0.4	0.8	0.5	0.4	0.5	0.5
pyruvatekinase	Traes_4DS_04FD1AFDB	0.5	0.6	0.4	0.6	0.5	0.8	0.5	0.5	0.5	0.7	0.4	0.4	0.6	1	0.5	0.6
pyruvatekinase	Traes_4DS_95156451B	13.1	14.8	11.9	13.7	11.7	16.6	11.9	11.6	11.9	14.8	11.8	13.5	12.4	15.5	10.6	12.2
pyruvatekinase	Traes_5AL_89F608111	238.9	321.5	216.2	254.2	224.2	252.6	206	257.8	243.4	310.6	214.8	266.1	236	289.7	217	251.8
pyruvatekinase	Traes_5BL_6E109E397	27.6	31.5	29	26.2	25.5	33.2	26.6	21.2	26.9	33.8	26.9	27.9	26.5	28.8	24.6	25.4
pyruvatekinase	Traes_5DL_FAF23C705	70.1	91.3	68.1	75	69.7	87.3	68	68.4	78	93.9	68.3	76.8	70.2	86.6	63.7	68.2
PEP_carboxylase	Traes_3AL_681758236	1.6	1.3	1.8	1.7	1.4	1	1.5	1.3	1.2	1.1	1.8	1.5	1.3	0.9	1.8	1.1
PEP_carboxylase	Traes_3B_4F76D41C5	2.2	1.5	2.1	1.9	1.6	1.8	1.8	1.3	2	1.8	1.8	2.3	2	1.6	1.9	1.5
PEP_carboxylase	Traes_3B_67E88295A	0.1	0.1	0.4	0.1	0	0.1	0	0	0.1	0.2	0.1	0.2	0.1	0.4	0.1	0.3
PEP_carboxylase	Traes_3DL_A62754CCA	1.7	1.1	2.2	1.3	1.1	1.4	1.2	1.3	1.3	0.9	1.4	1.9	1.7	1.3	1.6	1.5
PEP_carboxylase	Traes_5AL_65FC8CBE2	146.6	134.6	96.4	55.8	152.3	160.8	97.3	49.2	135.1	135.7	86.8	54.8	148	163	85.8	55.7
PEP_carboxylase	Traes_5BL_6642E2A8B	105.6	120.8	71.5	47	107.1	139.7	77.6	44.4	102.7	120.5	66.4	48.9	111.1	140.4	72.7	49.9
PEP_carboxylase	Traes_5DL_DA19E2C89	100.2	113.3	57.9	34.6	90.4	123.8	60.2	32.3	92.8	112	51.8	34.6	88.6	121.9	53.6	34.4
PEP_carboxylase	Traes_6AS_C1BA35408	16.3	16.2	15.9	14.4	15.8	16.9	15.5	13.4	16.8	17.1	14.8	14.7	15.6	15.5	14.8	14.9
PEP_carboxylase	Traes_6BL_32AC50975	9.8	9.7	9.1	8.2	9.6	9.1	9.7	8.7	10.2	9.9	9.5	8.8	10.2	9.8	9.6	9.1
PEP_carboxylase	Traes_6DL_F4B07D18B	15.7	16.3	13.6	14	14.9	17.1	14	13.5	14.2	16.1	14.6	13.5	15.7	16.7	14	14.2
PEP_carboxylase	Traes_7DL_FE457F7CD	5.4	6.3	7.3	10.8	5.3	5.4	6.5	9	5.4	6.7	7.2	10.3	6	4.9	7.2	8.6
pyruvate_dehydrogenase	Traes_2AS_F485758C1	28.2	26.7	26.8	22.6	29.2	29.7	26.8	20	28.7	26.1	27	22.4	30.1	28.7	26.8	23.2
pyruvate_dehydrogenase	Traes_2BS_D7F40DF36	34.3	33.8	28.9	23.2	33.8	38.7	28.3	20.4	30.8	34.2	30.6	25.1	37.5	39	30.1	23.4
pyruvate_dehydrogenase	Traes_2DS_1966D084E	20.7	20.2	17.4	15.5	20.1	22.9	18.2	14.2	20.9	20.2	18.1	15.7	23.5	23.5	18.1	17.2
pyruvate_dehydrogenase	Traes_4BS_F66ADAFF1	16.3	9.2	15.7	8.3	18	10.6	16.9	9.6	17.4	10.1	16.3	8.7	19.3	12.1	19.4	11.1
pyruvate_dehydrogenase	Traes_5AL_0B9E87942	32	35.6	28.8	25.4	32.7	32.4	29.6	26.8	31.1	34.6	31.7	25.5	32.5	34.5	28.4	24.9
pyruvate_dehydrogenase	Traes_5AS_623769AFD	27.5	25	28.8	28.9	28.2	25.2	29.3	23.9	30.2	26.5	29.7	27.5	29	27.2	29.9	25.4
pyruvate_dehydrogenase	Traes_5AS_96A151FEB	12.6	7.8	11.2	8	0.1	0.1	0.2	0	12.2	8.8	12	8.4	0.1	0	0.1	0.1
pyruvate_dehydrogenase	Traes_5BL_14C8FE0DE	26.8	22.5	18.3	13.5	29.1	29.2	20.6	13.5	31.7	23.8	20.4	15.3	34.3	29.1	22.4	15.4
pyruvate_dehydrogenase	Traes_5BL_904E192A8	23.6	24.4	20.1	18.4	22.9	25.7	20.1	17.5	23.7	25.3	21.6	19	23.4	26.8	21.1	18.6
pyruvate_dehydrogenase	Traes_5BL_BCA9D4B2F	10.1	6.6	9.6	7.7	10.3	4.7	9.3	7.8	11.5	6.9	11	7.6	10.9	9.5	10.2	7.8
pyruvate_dehydrogenase	Traes_5BS_2EA0CC1F2	24.9	23.1	27.2	27.1	25.3	26.2	27.3	21.6	27.7	25.6	29.1	26.5	29.3	26.1	30.2	22.5
pyruvate_dehydrogenase	Traes_5DL_25F31ADE4	35.1	34.7	32	27.4	34.9	37.9	30	26.6	34.2	36.9	33.6	27.8	35.6	38	30.1	26.2
pyruvate_dehydrogenase	Traes_5DL_A352668BD	6.2	4.3	6	5.8	6.4	6.4	7.1	5	6.8	4.4	6.2	5.6	7.1	5	7.1	5.2
pyruvate_dehydrogenase	Traes_5DL_DD86DDE40	39.9	36.1	34.6	29.5	39.7	44	32.8	25	41.4	35.4	34.5	28.4	44.7	39.2	34.3	27.4
pyruvate_dehydrogenase	Traes_5DS_EA0298870	44.3	36.2	45.8	42.9	45.4	39.1	47.7	38.9	44.7	39.2	45.8	45.2	46	36.5	48.5	39.1
pyruvate_dehydrogenase	Traes_6AS_2BE75B8ED	2	1.8	2.2	2.3	2.1	2.4	2.9	2.3	2	2.1	2.4	2.5	2.6	1.7	2.6	2.1
pyruvate_dehydrogenase	Traes_6DS_D6F7C7A2A	17.7	18.4	19.8	19.1	21.4	20.3	22.3	20.4	21.3	17.4	21.1	20.1	22.9	18.8	23.7	25.7
pyruvate_dehydrogenase	Traes_7BS_DFBCA4DDF	54.9	54	52.7	46.9	56.4	53.1	55.8	50.4	54	55.7	51.6	47.9	54.9	57.1	52.8	48.6
pyruvate_dehydrogenase	Traes_7DS_CFC7B03D6	29.7	34.9	32	38.7	31.7	32.7	31.9	38.6	32.4	35.3	33.7	39	33.4	34	32.7	38.4
citrate_synthase	Traes_5AL_1F730D0C4	37	36.2	33.8	33.7	33.7	38.9	36.1	29	35.6	38.1	33.6	34.1	37.5	37.4	34.1	32.4
citrate_synthase	Traes_5DL_E6D11E867	59.3	70.7	50.7	49.2	56.3	72.9	54.3	47.6	60.5	70.5	52.1	49	58	70.5	51.9	48.5
citrate_synthase	Traes_6AS_88CAD88F3	120.1	129.1	108.6	98.2	115	137.5	105.9	94.5	116.7	137.1	106.6	93.4	114.1	129.7	97.3	98.5
citrate_synthase	Traes_6BS_682497935	59.5	71.6	49.3	45.1	54.4	76.6	48.5	39.7	62.6	77.1	49.8	47.9	56.2	68.7	45.4	43.9
citrate_synthase	Traes_6DS_1C754D431	53.6	60.3	39.6	35.1	46.4	62.6	37.8	32	49.3	64.1	37	36.6	45.5	62	34.9	33.3
aconitase	Traes_3B_B6A0537FA	8.9	5.5	8.7	9.7	7.4	6.9	9.6	10.4	6.8	6.5	9.1	9.7	8.4	5	8.9	9.8
aconitase	Traes_3DS_0A1F1EDD5	3.5	3.2	3.7	4.9	3.4	4.1	5.4	5.6	3.5	3.8	3.5	3.9	3.3	2.5	4.4	4.6
aconitase	Traes_3DS_EAC6083C1	10.6	9.8	11	13.1	10.7	7.4	12.2	16.1	8.1	8.9	9.9	14.5	10.6	7.2	11.5	15.1
aconitase	Traes_4BL_F7AFF4D6C	76.1	79.8	61.5	54.2	72.3	87.7	62.7	50.1	76.6	84.8	59.6	54.5	73.4	86.6	58.5	51.1
aconitase	Traes_4DL_3D374FF4C	83.8	87.4	57.2	42.3	77.3	94	56.4	38.4	81.7	94.7	54.3	44.2	75.5	99.3	52.2	43.4
aconitase	Traes_5AL_5A3A592D9	63	75.3	48	36.6	57	82.5	48	36.2	59.5	77.5	45.3	39.7	59.9	82.2	43.1	38.4
aconitase	Traes_6AL_28CCA7F5D	56.9	63.6	52.3	49.5	54.3	65.5	51.7	46.2	59.4	63.5	51.9	51.1	56	62.7	49.5	45.6
aconitase	Traes_6BL_4704FF2B4	63.3	72.2	51.2	49.4	57.2	77	52.1	44	64.6	72.7	49.8	51.2	62	75	50.4	48.4
aconitase	Traes_6DL_D3A3D1384	81.2	89.6	71.5	68.6	72.5	94.7	68.5	58.9	80.9	93	68.1	68.6	76	90.5	66	64.6
aconitase	Traes_7AS_60F755E22	0.3	0.4	0.6	0.4	0.5	0.4	0.7	0.4	0.5	0.2	0.7	0.4	0.6	0.2	0.3	0.5
aconitase	Traes_7BS_B2B2B5D1A	0.2	0.4	0.2	0.1	0.1	0.1	0.3	0.5	0.2	0.3	0.4	0.2	0.2	0.4	0.2	0.4
aconitase	Traes_7DS_8C23DD4C2	0	0.1	0.1	0	0	0.1	0.1	0.1	0	0.1	0	0	0.1	0.1	0	0.1
isocitrate_dehydrogenase	Traes_2AL_30692AE33	0	0	0.1	0	0	0	0	0	0	0	0	0	0	0	0	0
isocitrate_dehydrogenase	Traes_2AL_B4C264AB8	22	20.6	22	17.5	22.6	19.5	22.5	16.9	22.3	20.2	21.5	17.2	21.7	20	21	16.6
isocitrate_dehydrogenase	Traes_2AL_F215A8C60	25.3	29.4	22.5	24.2	24.1	29.2	23.5	23.3	26.1	28.5	23.2	25.1	24.1	27.7	22	22.6
isocitrate_dehydrogenase	Traes_2BL_6552196A1	5.6	5.2	5.6	3.9	5.2	5.5	5.6	4.4	5.8	5.2	5.1	4.3	5.6	6	5.6	4.6
isocitrate_dehydrogenase	Traes_2BL_99D8E10C4	20.8	25.9	17.8	18.7	21.2	26.2	19.1	18.7	21.2	25.9	18.5	18.9	21.1	25.4	17.5	18.4
isocitrate_dehydrogenase	Traes_2BL_B64F61BB8	0	0	0.1	0	0	0	0	0	0	0	0	0	0	0	0	0
isocitrate_dehydrogenase	Traes_2DL_5DC29CA02	0	0	0.1	0	0	0	0	0	0	0	0	0	0	0	0	0
isocitrate_dehydrogenase	Traes_2DL_AA319AB9D	17.9	22	17.2	18.2	17.6	22.8	15.7	16	19.7	23.4	17.8	18.9	17.5	22.4	16.1	17.1
isocitrate_dehydrogenase	Traes_3B_0B9FADF42	6.7	7.2	7.5	6.4	8	6.7	6.8	6.1	4.4	4.4	4	3.6	4.4	4.8	3.7	4.2
isocitrate_dehydrogenase	Traes_6AL_1571A073E	5.9	8	6.7	6.7	6.9	7.3	6.4	4.7	6.7	7.9	6.4	5.6	7.2	7.7	6.1	4.4
isocitrate_dehydrogenase	Traes_6BL_09F719397	89.1	87.5	87.5	83.9	80.5	96.1	85.2	70.9	97	90.2	91.7	84.5	89.8	85.5	84.5	77.6
isocitrate_dehydrogenase	Traes_6BL_2D2978AFB	22.2	26.3	20.1	20.1	22.2	26.1	20.6	18.8	22.5	23.9	21.8	19.4	23.4	25.9	19.4	19.2
isocitrate_dehydrogenase	Traes_6DL_5781B284A	52.9	58	54.2	50.6	55.3	55.7	52.5	50.5	56	59.2	52.3	54.7	53.1	58.5	50.1	51.2
isocitrate_dehydrogenase	Traes_6DL_DC91E760F	14.1	16.1	13.3	15	12.5	17	13.2	12.5	14.3	17	13.4	14.6	13.9	16.7	13.5	14.7
succinate_dehydrogenase	Traes_2AL_E5DCB4E2E	2.7	2.6	2.8	2.4	2.4	2.4	2.6	1.9	2.7	2.4	2.9	2.3	2.6	2.7	2.1	1.8
succinate_dehydrogenase	Traes_2BL_7E665182C	3.6	3.5	3.5	3.6	3.3	3.2	3.2	3.1	2.9	2.8	3.7	3.8	2.9	2.8	3.2	3.6
succinate_dehydrogenase	Traes_2BL_A59C00F48	6.2	5.1	5.1	5.4	5.9	6.5	5.8	4.4	5.4	7.2	5.5	6.2	5.3	7.2	5.5	5.3
succinate_dehydrogenase	Traes_2DL_7940FBA23	3.1	3.6	4.1	4	3	3.8	2.2	3.2	3.1	4.2	3.9	3.4	3	3.6	2.5	2.8
succinate_dehydrogenase	Traes_5AL_104BAD095	69.9	78.7	60.7	53.7	64	77.5	60	54.8	69.5	81	61.4	56.2	66.1	77.4	57.6	53.6
succinate_dehydrogenase	Traes_5BL_25853B117	78.3	86	73.5	68.9	73.7	84.3	73	66.3	80.1	90.5	75.3	71.8	72.5	81.9	68.2	67.1
succinate_dehydrogenase	Traes_5BL_402FB4A3F	0	0	0	0	0	0	0	0	0	0	0	0	0	0	0	0
succinate_dehydrogenase	Traes_5BL_66F4A12B3	55	59.9	58	46.2	45.4	56.4	51	48.9	55.3	54.4	59	50.7	55.5	53.8	53.6	43.3
succinate_dehydrogenase	Traes_5DL_6F9693CD8	65.2	87	91.2	71.3	66.7	72.3	74.5	72.4	77.1	81.6	77.6	70.9	73.6	79.1	70.3	67.4
succinate_dehydrogenase	Traes_5DL_885A58CBA	0	0	0	0	0	0	0	0	0	0	0	0	0	0	0	0
succinate_dehydrogenase	Traes_5DL_FB06824E1	81.4	86.6	70.4	65.8	76.4	86.2	71.5	65.6	80.8	88	72.6	69.7	73.7	84.1	67.3	63.9
succinate_dehydrogenase	Traes_6AS_0947AE44C	1.2	1.2	1.1	0.7	1.9	1.4	0.8	0.8	1.2	1	0.7	0.7	1.3	1.2	0.8	1
succinate_dehydrogenase	Traes_6BS_AE8D595A3	3.2	2.8	2.2	1.4	3.2	3.5	2.1	1.4	2.7	3	2.3	1.7	3.1	3.7	2.1	1.5
succinate_dehydrogenase	Traes_6DS_FA95A32F6	2.1	2.3	1.5	0.9	2	2.3	1.5	0.9	2	2.3	1.4	0.7	2	2.7	1.7	1
succinate_dehydrogenase	Traes_7AL_0B424865F	40.9	51.6	46.4	49.5	38.6	50.7	37.1	44.9	40.4	56	38.1	49.3	39.4	55.4	42.2	46.8
succinate_dehydrogenase	Traes_7BL_AD1C9F218	42.3	44.4	40.5	46	45.7	43.4	40.4	45	41.1	43.8	43.8	44.6	40.4	47.2	42.8	43.2
succinate_dehydrogenase	Traes_7DL_84AA2A336	28.2	34.6	29.3	30.6	31	32.8	23.6	31	25.5	31.8	27	31.6	29.1	35.5	26.8	27.8
succinate_dehydrogenase	Traes_7DL_91E866850	102.9	130.4	112.3	124.5	101.4	126.4	107	95.2	114	132.3	120.8	121.8	117.7	113.6	110.3	110.7
succinate_dehydrogenase	Traes_7DS_EA4BE82FD	50.5	52.3	51	47.2	52.2	51.7	53.4	46.4	51.7	50.6	55.2	47.8	52.2	53.7	50.8	47.9
succinate_oxidoreductase	Traes_2AL_E5DCB4E2E	2.7	2.6	2.8	2.4	2.4	2.4	2.6	1.9	2.7	2.4	2.9	2.3	2.6	2.7	2.1	1.8
succinate_oxidoreductase	Traes_2BL_7E665182C	3.6	3.5	3.5	3.6	3.3	3.2	3.2	3.1	2.9	2.8	3.7	3.8	2.9	2.8	3.2	3.6
succinate_oxidoreductase	Traes_2BL_A59C00F48	6.2	5.1	5.1	5.4	5.9	6.5	5.8	4.4	5.4	7.2	5.5	6.2	5.3	7.2	5.5	5.3
succinate_oxidoreductase	Traes_2DL_7940FBA23	3.1	3.6	4.1	4	3	3.8	2.2	3.2	3.1	4.2	3.9	3.4	3	3.6	2.5	2.8
succinate_oxidoreductase	Traes_5AL_104BAD095	69.9	78.7	60.7	53.7	64	77.5	60	54.8	69.5	81	61.4	56.2	66.1	77.4	57.6	53.6
succinate_oxidoreductase	Traes_5BL_25853B117	78.3	86	73.5	68.9	73.7	84.3	73	66.3	80.1	90.5	75.3	71.8	72.5	81.9	68.2	67.1
succinate_oxidoreductase	Traes_5BL_402FB4A3F	0	0	0	0	0	0	0	0	0	0	0	0	0	0	0	0
succinate_oxidoreductase	Traes_5BL_66F4A12B3	55	59.9	58	46.2	45.4	56.4	51	48.9	55.3	54.4	59	50.7	55.5	53.8	53.6	43.3
succinate_oxidoreductase	Traes_5DL_6F9693CD8	65.2	87	91.2	71.3	66.7	72.3	74.5	72.4	77.1	81.6	77.6	70.9	73.6	79.1	70.3	67.4
succinate_oxidoreductase	Traes_5DL_885A58CBA	0	0	0	0	0	0	0	0	0	0	0	0	0	0	0	0
succinate_oxidoreductase	Traes_5DL_FB06824E1	81.4	86.6	70.4	65.8	76.4	86.2	71.5	65.6	80.8	88	72.6	69.7	73.7	84.1	67.3	63.9
succinate_oxidoreductase	Traes_6AS_0947AE44C	1.2	1.2	1.1	0.7	1.9	1.4	0.8	0.8	1.2	1	0.7	0.7	1.3	1.2	0.8	1
succinate_oxidoreductase	Traes_6BS_AE8D595A3	3.2	2.8	2.2	1.4	3.2	3.5	2.1	1.4	2.7	3	2.3	1.7	3.1	3.7	2.1	1.5
succinate_oxidoreductase	Traes_6DS_FA95A32F6	2.1	2.3	1.5	0.9	2	2.3	1.5	0.9	2	2.3	1.4	0.7	2	2.7	1.7	1
succinate_oxidoreductase	Traes_7AL_0B424865F	40.9	51.6	46.4	49.5	38.6	50.7	37.1	44.9	40.4	56	38.1	49.3	39.4	55.4	42.2	46.8
succinate_oxidoreductase	Traes_7BL_AD1C9F218	42.3	44.4	40.5	46	45.7	43.4	40.4	45	41.1	43.8	43.8	44.6	40.4	47.2	42.8	43.2
succinate_oxidoreductase	Traes_7DL_84AA2A336	28.2	34.6	29.3	30.6	31	32.8	23.6	31	25.5	31.8	27	31.6	29.1	35.5	26.8	27.8
succinate_oxidoreductase	Traes_7DL_91E866850	102.9	130.4	112.3	124.5	101.4	126.4	107	95.2	114	132.3	120.8	121.8	117.7	113.6	110.3	110.7
succinate_oxidoreductase	Traes_7DS_EA4BE82FD	50.5	52.3	51	47.2	52.2	51.7	53.4	46.4	51.7	50.6	55.2	47.8	52.2	53.7	50.8	47.9
fumarate_hydratase	Traes_4AS_2DCA42965	27.7	31.2	26.2	24.9	26.3	28	24.4	24.9	25.4	30	25.1	25.5	25.4	28.2	22.4	26.5
fumarate_hydratase	Traes_4BL_C3267759F	26.8	28.7	24.7	24.3	24.9	26.3	23.5	24.4	24.7	27.5	24.2	24.9	23.8	28.7	23.3	24.8
fumarate_hydratase	Traes_4DL_A8E45AC21	26.3	31.2	23.2	24.1	27.6	25.9	27.3	29	25.3	30.2	23.6	26.8	23.8	27.7	23.2	24
fumarase	Traes_4AS_2DCA42965	27.7	31.2	26.2	24.9	26.3	28	24.4	24.9	25.4	30	25.1	25.5	25.4	28.2	22.4	26.5
fumarase	Traes_4BL_C3267759F	26.8	28.7	24.7	24.3	24.9	26.3	23.5	24.4	24.7	27.5	24.2	24.9	23.8	28.7	23.3	24.8
fumarase	Traes_4DL_A8E45AC21	26.3	31.2	23.2	24.1	27.6	25.9	27.3	29	25.3	30.2	23.6	26.8	23.8	27.7	23.2	24
glucose-6-phosphate_dehydrogenase	Traes_2AL_7F64A38C7	30.3	35.7	19.5	16.7	28.3	35.5	19.7	19.2	27.8	35.8	21.2	18.9	26.2	34.6	20.1	16.5
glucose-6-phosphate_dehydrogenase	Traes_2AS_67222868A	11.4	11.6	11.4	15	11	11.4	10.9	14.1	11.5	13.5	11.4	15.6	10.6	11.3	11.3	14.4
glucose-6-phosphate_dehydrogenase	Traes_2BL_BF579ED6B	136.9	136.2	78.7	44.8	127.9	144.6	90.2	44.9	127.3	141.8	78.6	47.8	117.2	147.6	78	45.6
glucose-6-phosphate_dehydrogenase	Traes_2BS_B3A88F254	23.9	26.2	18	15.2	20.9	27.7	18.2	15.6	21.6	27	17.4	16.8	20.2	27.4	16.8	16.8
glucose-6-phosphate_dehydrogenase	Traes_2DL_06E6A2543	85.3	102.1	54.6	44.3	82.7	101.5	58.6	48.6	79.8	106.6	57.2	49.1	75.4	101.7	55.6	48.5
glucose-6-phosphate_dehydrogenase	Traes_4AS_2B3985A65	6.6	6.7	7.2	6.5	7.1	6.2	7.4	6.3	6.4	6.5	7.3	6.8	7.9	6.4	8.1	6.4
glucose-6-phosphate_dehydrogenase	Traes_4BL_A33273FF8	3.1	3	3.3	3.7	3.6	3.1	3.1	2.8	2.9	3	3.3	2.8	2.7	2.8	3.3	2.8
glucose-6-phosphate_dehydrogenase	Traes_4DL_C32077899	7.1	5.2	7	6.1	7.2	6.8	6.9	6.9	6.5	6	7.5	6.7	6.9	6.1	7.2	5.8
glucose-6-phosphate_dehydrogenase	Traes_6AL_BFF9BD51D	49.3	45.7	45.3	49.2	49.9	46.7	50.2	55.2	47.9	50.4	46.8	50.6	46.4	46.3	49	50.7
glucose-6-phosphate_dehydrogenase	Traes_6AS_62C3F99C5	9.8	6	10.8	11.1	9.8	6.6	10.8	10.1	9.2	6.4	11.3	11.9	10.6	5.8	11.9	10.2
glucose-6-phosphate_dehydrogenase	Traes_6BL_E486D0E41	13.8	15.2	12.5	13.5	15.5	14.3	15.4	14.2	13.2	12.1	13	12.8	14.1	14.6	14.4	14.9
glucose-6-phosphate_dehydrogenase	Traes_6DL_B3FFF94B1	24.4	26.5	23.5	25.8	24.2	26.5	24.1	25	24.5	25.7	25	25.7	23.8	25.2	24.1	25.6
glucose-6-phosphate_dehydrogenase	Traes_6DS_C6B1E3EE7	13.2	10.1	16.6	15.6	15.2	10.7	17.6	14.3	14.2	10.6	16.2	15.7	15.5	8.7	18	14.8
phosphogluconate_dehydrogenase	Traes_3B_1178C3A2A1	89.2	105.8	59.3	49.1	79.8	120.5	61.3	44.5	87.5	113.7	57.6	50.2	83.9	116.8	58	50.1
phosphogluconate_dehydrogenase	Traes_7AS_7D66EF3D3	12.4	14.6	7.4	6.3	13.2	14.8	8.5	7.8	12.2	14.9	8	6.7	12.5	16.9	7.4	7.4
phosphogluconate_dehydrogenase	Traes_7AS_7D66EF3D31	16.4	21.7	11.6	11.7	18.6	19.1	13.7	15.4	20.6	22.2	13.7	12.2	16.7	23.9	13.1	13.1
ribose-5-phosphate_isomerase	Traes_2AS_84EA9C609	0	0	0	0	0	0	0	0	0	0	0	0	0	0	0	0
ribose-5-phosphate_isomerase	Traes_2AS_84EA9C6091	0	0	0	0	0	0	0	0	0	0	0	0	0	0	0	0
ribose-5-phosphate_isomerase	Traes_2BL_E198EA9E0	45.1	53.8	42.6	43.3	50.4	57.2	40.6	37.4	45.5	54.7	45.1	43.8	54.5	67.5	44.9	49.7
ribose-5-phosphate_isomerase	Traes_2DS_05A402868	18.1	17.2	21.4	26.4	20.8	15.8	23.1	29.6	18.8	19.9	23.3	27.2	18.9	15	21.7	27.6
ribose-5-phosphate_isomerase	Traes_5AL_C14B0076E	48.7	114.8	41	18.1	61.8	129.7	32	22.5	48.5	145.3	35.2	35.2	61.3	139.8	31.8	15
ribose-5-phosphate_isomerase	Traes_5BL_063A12847	7.6	7	9.6	11.7	8.6	5.9	11.2	14.5	8.7	7	10.7	10.9	8	6.1	10.6	12.1
ribose-5-phosphate_isomerase	Traes_5DL_E274F1733	43.3	138.3	16.3	22.6	39.8	93.5	44.9	26.2	54.4	124.2	27.9	25.6	49.6	142.3	14.2	22.6
ribose-5-phosphate_isomerase	Traes_6AS_26C64A3E5	39.2	42.9	38.7	46.1	44.8	44.6	39.3	40.4	41.2	45.4	36.8	44.2	44.3	41	37.1	41.8
ribulose-phosphate_3-epimerase	Traes_4AS_13C312D8E	84.8	85.7	89.5	101	88.5	78.9	93.8	118.2	84	85.5	88.6	99.9	84.8	88.1	89.1	110.3
ribulose-phosphate_3-epimerase	Traes_4BL_A25367D68	9.2	11	12.6	12.4	9.7	11.5	8.2	13	8.9	11.9	9.5	12.3	8.2	13.5	9.3	14.9
ribulose-phosphate_3-epimerase	Traes_4DL_D46C3E9EC	85	90.2	91.6	110.7	87.3	83.8	95.8	117.2	89.3	91.4	91.2	107.4	86.8	87.2	93.9	109.8
ribulose-phosphate_3-epimerase	Traes_5BL_D1D7E73DE	62.4	83.8	57	62.2	59.5	84.2	51.4	61.1	60.3	84.1	55.6	63.3	62	84.4	52.6	61.9
ribulose-phosphate_3-epimerase	Traes_5DL_945C02F34	51.3	68.5	43.9	46.3	51.4	70.8	45	44	51.3	70.4	45.1	48.9	50.4	72.4	43.5	47.1
transketolase	Traes_2AS_E6E3B4B88	0	0	0.1	0	0	0.1	0	0	0	0	0	0	0	0	0	0
transketolase	Traes_4AL_4C3BBE546	203.5	197.2	199.4	220.6	195.6	208.2	195.5	190.3	212.3	212.7	199.8	210.5	204.2	199.2	197.4	204.2
transketolase	Traes_7DS_42F8FD2BD	335	300.7	302.1	274.2	324.5	328.3	311.3	253.6	342.7	322.4	301	276	339.4	316.5	308.4	273.8
transaldolase	Traes_2AS_E6E3B4B88	0	0	0.1	0	0	0.1	0	0	0	0	0	0	0	0	0	0
transaldolase	Traes_3AL_1953CF160	74.9	86.1	56.5	39.7	72.9	92.5	56.8	34.4	76.8	87.1	52.9	41.4	75.7	91.9	53.9	41
transaldolase	Traes_3B_F7B798D01	238.7	272.3	152.8	123.7	219.3	296	156.7	114.2	233.8	285.7	154.3	131.2	225.2	291.2	153.8	119.8
transaldolase	Traes_3DL_32D8BC0CE	205.6	213.5	153.5	107.2	191.9	227	150.9	95.3	201.2	224.4	151.3	109.5	191.6	222.9	148.2	101.2
transaldolase	Traes_4AL_4C3BBE546	203.5	197.2	199.4	220.6	195.6	208.2	195.5	190.3	212.3	212.7	199.8	210.5	204.2	199.2	197.4	204.2
transaldolase	Traes_7BL_DD673BA6F	16.2	12.8	17.4	16	16.1	13.4	15.9	15.4	14.7	12.2	18.2	17.2	17.5	12.9	17.4	17.9
transaldolase	Traes_7DL_FCCDB9A46	22.2	16.9	23.6	25.3	22.8	20.4	25.8	23.9	22.7	16.1	26.2	25.1	25.2	19.3	25.5	27.9
transaldolase	Traes_7DS_42F8FD2BD	335	300.7	302.1	274.2	324.5	328.3	311.3	253.6	342.7	322.4	301	276	339.4	316.5	308.4	273.8
glutamate_synthase	Traes_2AS_57C9CAC3C	67.9	85.6	71.2	98	70.1	79	74.9	107.6	67.6	86.7	73.1	98.5	66.7	76.2	72.3	105.6
glutamate_synthase	Traes_2BS_62A407EAB	41.1	48.8	42.8	54.5	40.7	45.7	43	58.4	39.9	49.7	42.4	54.1	39.6	44.4	41	59.5
glutamate_synthase	Traes_2DS_9D4521586	50.9	69	53.6	77.5	50.7	62.5	53.7	80.9	49.5	70.5	53.7	72.6	48.4	62.5	52.9	82
glutamate_synthase	Traes_3B_C43B6F786	14.3	17.3	8	8.1	10.8	17.4	7.9	7.1	12.6	17.6	8	8.8	11	17.1	8.3	6.4
glutamate_synthase	Traes_3DL_F5AAA74C3	16.7	17.2	10.2	8.3	15.1	17.9	10	9.2	16.4	19.8	10	8.3	14.2	20.7	9.5	8.5
glutamate_dehydrogenase	Traes_2AL_3F84846F1	26.7	25.9	19.9	14.3	22.9	28.8	19.6	14.6	27.2	27.9	20.4	16.7	24.9	30.3	19.7	15
glutamate_dehydrogenase	Traes_2BL_309ED7C81	21.5	19.4	19.1	18.1	20.3	23.1	19.8	17.8	21	23	19.2	18.2	20.9	22.8	20.2	18.1
glutamate_dehydrogenase	Traes_2DL_203C5F142	10.8	9.9	8.1	6.7	9.1	11.2	8.1	6.3	11.5	11.5	8.3	6.2	10.6	11.8	8.8	6.5
glutamate_dehydrogenase	Traes_3B_FD8E83A63	7.5	6.7	7.4	7.4	8	7.4	7.5	7.1	7.6	6.1	8	7.5	8	6.1	7.9	6.9
glutamate_dehydrogenase	Traes_5AL_1DD952467	2.2	1.9	2.4	2.2	1.6	1.6	2.1	1.6	1.6	1.7	2.4	2.6	1.9	1.1	2	1.9
glutamate_dehydrogenase	Traes_5BL_6AD1640CB	6.1	5.8	5	5.2	5	5.7	5.4	3.7	6.3	5	5.5	5.4	6.5	5.3	5.3	4.7
glutamate_dehydrogenase	Traes_5DL_FCD84F216	5.1	5.7	4.7	4.9	5.2	5.7	5.2	4.2	5.4	5.7	5	4.8	5	4	4.7	4.3
glutamine_synthetase	Traes_2BL_342BDEA35	122.8	122.8	157.2	200	131	112.7	152.3	196.4	127.6	123.9	146.3	183.2	127.4	107.7	151.3	186.7
glutamine_synthetase	Traes_4AL_1CD626203	17.5	13.7	28.3	25.8	16	15.8	20.7	23.9	17.5	15	25.3	27.5	21.7	10.9	24.1	25.8
glutamine_synthetase	Traes_4AS_1CDA71553	114.7	133.2	124.7	197.8	108.9	141.3	124.2	168.3	128	150.6	140.3	208.4	123.2	117	127.8	168.1
glutamine_synthetase	Traes_4BL_52F044A40	105	114.3	106.3	166.9	93.3	115	103.5	134.7	106.3	123.4	120.5	166.9	114.3	100.8	109.9	135.9
glutamine_synthetase	Traes_4BS_A4FF7F3EA	9.1	8.3	12.8	5.4	7.2	9.6	7.7	3.4	7.8	7.5	7	6.7	11.2	8.1	12.1	6.5
glutamine_synthetase	Traes_4DL_CB8E1061C	100.4	105.9	115.1	158.6	98.2	107.1	109.7	141.1	109.8	121	128.2	167.3	110	97.1	118.6	138.7
glutamine_synthetase	Traes_4DS_47A04A098	8	5.8	15.5	5.7	6.7	9.9	4.7	2.7	7.6	6.7	5.7	5.4	9.1	6.5	12.4	7.1
glutamine_synthetase	Traes_6AL_2017727C4	310.2	431	224.9	232.1	282.1	520.2	234.9	183.1	366.2	437.4	232.6	218	327.4	381.9	236.2	194.7
glutamine_synthetase	Traes_6BL_95C7F7123	427.2	567.6	299.5	304.5	418.3	617.6	305.1	270	449.9	564.6	295.6	302	445	533.4	290.2	288.9
glutamine_synthetase	Traes_6DL_24A8AB125	272.4	347.5	214.3	224.1	271.2	356	221.3	187.5	286.4	330.5	222.6	211.8	295.4	324.3	209.2	208.6
glutamate_decarboxylase	Traes_2AL_104945FD6	0.1	0	0.1	0.1	0.2	0	0.1	0.1	0.1	0	0.1	0.1	0.1	0	0.1	0
glutamate_decarboxylase	Traes_2AL_7F98A66D3	0.8	0.5	0.7	0.4	1	0.3	1.7	0.5	1.1	0.4	1.6	0.5	1.4	0.5	1.6	0.7
glutamate_decarboxylase	Traes_2BL_9E4DA3DB5	0.8	0.6	0.8	0.5	1.1	0.7	1.2	0.4	1.1	0.3	1.2	0.4	1.4	0.3	1.7	0.4
glutamate_decarboxylase	Traes_2BL_EB3642842	0	0	0.1	0	0	0	0	0	0	0	0	0	0	0	0	0
glutamate_decarboxylase	Traes_2DL_2FE785258	0	0	0.1	0	0	0	0	0	0	0	0	0	0.1	0	0	0
glutamate_decarboxylase	Traes_3AL_F623F588A	0	0	0	0	0	0	0	0	0	0	0	0	0	0	0	0
glutamate_decarboxylase	Traes_3AS_3CB8A9C01	4.9	6.8	5.8	7.3	5.7	6.6	6	8.7	5.5	5.8	6	7.8	5.9	6.1	6.3	7.8
glutamate_decarboxylase	Traes_3B_6423AF323	0	0	0	0	0	0	0	0	0	0	0	0	0	0	0	0
glutamate_decarboxylase	Traes_3B_B96A4CFA6	17.1	19.1	20.2	29.6	19.3	23.5	22.1	30.3	19.7	24.1	21.2	31.1	20	20.5	21.7	30.8
glutamate_decarboxylase	Traes_3DL_E2B627917	0	0	0	0	0	0	0	0	0	0	0	0	0	0	0	0
glutamate_decarboxylase	Traes_4AL_4A0416246	0	0	0	0	0	0	0	0	0	0	0	0	0	0	0	0
glutamate_decarboxylase	Traes_4AL_9BCB37710	80.6	97.3	65.9	64.9	78.7	101.5	69	50.7	87.7	108	67.3	64.3	86.1	94.2	69.8	56.1
glutamate_decarboxylase	Traes_4AS_ED8D7EE94	3.9	9	3.5	6.2	3.2	9.2	2.7	3.5	4.8	10	3.6	6.2	3.5	6.9	3	3.2
glutamate_decarboxylase	Traes_4BS_D94FACCE2	13.2	29.8	9.5	10.3	11.8	31.8	9	8.3	15	33.6	9.9	11	13.5	30	9.7	9.2
glutamate_decarboxylase	Traes_4DL_F8CEC5A40	3.7	7.5	1.8	3.9	3.6	9.2	1.8	2.6	3.5	10.1	2.1	3.4	3.1	7.4	2.4	2.6
glutamate_decarboxylase	Traes_4DS_DAAEEC698	38	59	26	24	34.1	71.9	25	18.8	38	63	24.2	23.1	37.7	56.4	28.2	20.5
glutamate_decarboxylase	Traes_5BL_50C8EADEB	0	0	0	0	0	0	0	0	0	0	0	0	0	0	0	0
GABA_transaminase	Traes_2AL_0BD6646BA	27	41.6	28.3	27.4	26.2	40.7	30.6	28.9	26.9	39.1	29.3	28.8	29.6	43.6	27.8	26.8
GABA_transaminase	Traes_2BL_5A885C3DE	42.9	42.8	49.3	45	40.7	38.9	47.9	40.2	45.1	43.8	50.5	46.3	44.9	39.3	41.7	43.3
GABA_transaminase	Traes_2DL_DE2C47ADB	49.9	56.2	57.6	54.2	50.9	45.9	55.9	51.1	51.7	52.5	59.2	56.3	51.7	50.9	54	50.2
GABA_transaminase	Traes_5BL_1D3F1BCC2	24.6	25.2	28	23.7	25.3	26	29	26.2	27.7	26.2	27.1	27	27.2	26.8	28.1	27.1
GABA_transaminase	Traes_7AL_BB8AFF1E2	12.2	11.6	12	13.9	11.7	11.6	12.5	13.1	14	13	14.7	13.8	12.5	12.9	13.1	14.5
GABA_transaminase	Traes_7BL_95CF78A1C	88.3	373	5.5	6.2	69.3	612.3	3.5	4.3	86.7	425.3	5.1	6.5	61.9	663	3.7	6.4
succinate_semialdehyde_transaminase	Traes_1AL_3791A0A3A	1.6	3.8	1.3	1.1	1.4	4.1	1	0.8	1.6	4.2	1.3	1.2	1.3	3.2	0.9	0.8
succinate_semialdehyde_transaminase	Traes_2AL_5C9497802	65.4	59.6	71.1	68.6	62.8	59.8	74.5	80.2	66.7	61.8	72.9	74.9	65.2	54.5	73.5	71.1
succinate_semialdehyde_transaminase	Traes_2DL_7399173C7	52	47.4	43.9	43.7	44.1	50.9	48.1	49.2	51.2	48.3	42.7	44.8	49.2	46.6	42.2	46
succinate_semialdehyde_transaminase	Traes_3AL_9393861EC	1	0.8	0.8	0.8	0.8	0.8	0.7	0.4	0.7	0.9	1	0.6	0.9	0.6	0.7	0.5
succinate_semialdehyde_transaminase	Traes_3B_F4372E51B	15.7	28.7	12.5	14	14.1	30.9	14.2	12.7	15	28	13.7	14.3	16.3	26.7	13	13.5
succinate_semialdehyde_transaminase	Traes_6AL_42AEB5299	97.5	107.2	88.7	96	94.6	116.1	102.6	98.8	92.5	116.7	98.6	97.4	101.8	113.7	104.2	115.1
succinate_semialdehyde_transaminase	Traes_6AS_A34A8593D	70.1	89.8	70.2	68.2	71.1	88.8	79.3	67.8	72.4	88.5	70.3	69	68	100.9	68.8	72
succinate_semialdehyde_transaminase	Traes_6BL_65BEAB58C	72.5	85	75	83.8	76.8	91.6	76.7	73	77.3	87.1	73	81.8	78.8	87	72.3	83
succinate_semialdehyde_transaminase	Traes_6BS_1C714CE3E	38.7	55.4	40.5	39	42.9	53.2	44	40	43.7	51.2	43.5	39.4	41	54.4	42.7	41.5
succinate_semialdehyde_transaminase	Traes_6DL_6DAB8F1D9	74	67	82.7	61.9	72.8	71.9	86.5	63.1	75.1	68.2	77.6	65.7	81.6	64.9	74.5	73.5
succinate_semialdehyde_transaminase	Traes_6DL_763A2ADFB	0.6	0.5	0.9	0.5	0.4	0.8	0.5	0.2	0.4	0.5	0.5	0.8	0.7	0.6	1	0.7
succinate_semialdehyde_transaminase	Traes_6DS_A879508C3	42.6	58.8	42	40.1	44.4	67.1	49.6	39.6	48.7	60.8	41.2	42	43	63.3	42.4	40.5
succinate_semialdehyde_transaminase	Traes_7AS_DE1248005	111.1	152.9	114.7	136.2	110.7	153.1	127.9	135.2	116.3	154.5	119.1	142.2	119.5	154	120.2	139.7
succinate_semialdehyde_transaminase	Traes_7DL_15ACB06B8	5.9	5.5	7.5	6.9	6.7	5.4	8.7	7.1	6.4	5.3	7.4	7.2	8	3.9	8.4	5.9
succinate_semialdehyde_transaminase	Traes_7DL_55AC0BE09	8.1	7.1	10.9	7.9	7.9	6	8.8	5.7	9.3	5.8	9.9	6.6	11.7	4.8	11.4	7
succinate_semialdehyde_transaminase	Traes_7DS_8B2BA1741	125.7	138	130.7	131.5	126.9	144.6	135.3	125.1	127.7	144.1	134.2	133.4	132.4	141.6	132.9	129.4
malic_enzyme	Traes_1AS_A53D11A37	106.1	208.2	44.2	45.4	88.4	243	39.3	38.1	99.4	235.1	41.6	43.9	89.6	214	40.7	38.9
malic_enzyme	Traes_1BS_101332870	59.2	92.1	22.3	22.6	52.9	115.5	23.3	20.8	56.3	110.5	22.4	22	52	101.7	22.8	21
malic_enzyme	Traes_1DL_5AE278890	78	81.9	74.4	74.8	75.8	84.4	69.8	70.4	85	87.4	73.5	75.7	71.1	77.2	69.8	68.8
malic_enzyme	Traes_1DS_486DB7BFE	39.2	78.7	22.3	24.2	33.7	89.3	18.8	22.7	37.3	87.3	20.3	25.6	32.5	78.6	19.1	21.3
malic_enzyme	Traes_2BS_C7F2F2040	11.7	13.1	12	12.7	11.8	13.4	12.8	12.5	12.5	12.1	12.3	12.3	12.5	11.6	11.8	12.3
malic_enzyme	Traes_2DS_3F07E0FC5	10.3	12.2	9.3	8.3	11.1	10	9.6	8.4	10.5	12.4	10	8.9	9.7	10.9	9.8	9.1
malic_enzyme	Traes_3AL_C0D1C4403	18.8	18.6	17.8	13.6	19.4	19.9	19.4	15.1	18.5	19.4	18.2	14.4	18.9	19.4	18.4	15.8
malic_enzyme	Traes_3AS_5A0EB37C5	48.3	72.6	41	53.6	44.6	68.4	36.1	58.2	48.6	72.7	41.3	59.5	46.5	83.7	45	61.4
malic_enzyme	Traes_3B_797F9B654	0.4	0.2	0.6	0.3	0.7	0.2	1.2	0.6	0.4	0.2	0.7	0.3	0.4	0.3	1.1	0.2
malic_enzyme	Traes_3B_DB8AFBE4F	81	106.6	64.7	73.3	81.6	107.3	66.9	71	81.4	110.2	67.7	68.5	78.7	109.6	69	67.3
malic_enzyme	Traes_3B_EF4661AE0	53.2	58.1	40.8	32.1	49.1	67.2	51.4	41.9	51	62.9	42.8	43.4	52.7	78.8	44.3	47.6
malic_enzyme	Traes_3DL_F982BF0FB	25.3	38.2	22.9	22.8	28.7	38.5	27.1	25.3	24.1	36	24	22.9	27.4	41.1	26.8	25.4
malic_enzyme	Traes_3DS_73D9DA0AA	27.8	28.6	25	27.4	28.3	29.8	26.5	29.2	30	32.1	28.1	29.5	29.2	31.7	25.4	31
aspartate_transaminase	Traes_1AL_3F7734C6B	48.2	57.2	27.7	25.2	45	65.2	31.1	26.5	45.5	59.1	27.7	25.8	43.7	64.7	28.1	27.1
aspartate_transaminase	Traes_1AL_60AFF4D47	2.9	3.2	2.9	4.1	3.2	3.6	3.3	5.1	2.8	3.1	3.2	4.3	2.9	3	3.7	4.5
aspartate_transaminase	Traes_1AL_9D6B86169	0.3	0	0.2	0.3	0.2	0.5	0.1	0.3	0.1	0.4	0.1	0.2	0.1	0.6	0.2	0.4
aspartate_transaminase	Traes_1AS_6D38B2DA2	0.3	0.3	0.1	0.2	0.2	0.5	0.1	0.1	0.3	0.5	0.1	0.1	0.3	0.4	0.1	0.2
aspartate_transaminase	Traes_1BL_A7ACBE825	0.4	0.5	0.5	0.4	0.4	0.6	0.3	0.8	0.3	0.6	0.5	0.9	0.4	0.6	0.5	0.4
aspartate_transaminase	Traes_1BS_D5E16C471	3.6	3.8	1.7	1	3.2	4.4	2	0.9	3.7	4.1	1.8	1.4	4.2	5	1.7	1.3
aspartate_transaminase	Traes_1DL_34364ABFE	46.8	59.7	27.9	25.2	48.5	65.3	31.7	29.4	44.8	58.7	28.4	26	44.4	70.8	28	26.3
aspartate_transaminase	Traes_1DL_3A01C977F	0.5	0.8	0.5	0.7	0.7	0.8	0.9	1.3	0.8	0.6	0.6	0.8	0.4	0.9	0.5	1.1
aspartate_transaminase	Traes_2AL_38321026D	23.5	40.4	20.6	24.3	23.8	41.4	15.7	17.6	24.3	46.4	19.3	26.3	25.4	38.8	20.7	17
aspartate_transaminase	Traes_2AL_85FCE950B	156.6	196.8	165	243.9	168.7	181.8	191.6	277.6	153.3	202.1	180.8	239.3	164.6	201.9	186.4	261.3
aspartate_transaminase	Traes_2AS_3B6EDACAD	10.9	11.4	9.3	8.9	10.6	10.8	9.8	9.3	11.1	11.6	9.9	9.3	11	11.6	9	9.3
aspartate_transaminase	Traes_2BL_7CB114AFD	14.6	26.4	9.9	8.1	13.4	29.4	7.8	5.8	15.1	31.5	10.5	8.1	16.9	28.7	10.6	6.1
aspartate_transaminase	Traes_2BL_964FC881C	144.2	194.7	159.2	252.8	160.1	174.8	183.6	277.7	148.9	195.1	173.8	245.4	154.2	199.1	184.2	262.1
aspartate_transaminase	Traes_2BS_E7891D70A	7.3	7.5	5.4	6	6.7	7.3	5.6	5.9	6.3	6.9	6	5.7	6.5	7.4	5.4	5.6
aspartate_transaminase	Traes_3AL_B137CC856	85.2	94.6	89.8	89.6	77.4	93.4	86.2	84.8	86.6	102.1	90	97.8	82.3	86.3	80.3	86.2
aspartate_transaminase	Traes_3AS_860783913	40.3	48.5	27.4	28.7	37.7	54	32.1	27.6	40.1	50.8	31.2	28.8	37.9	52.5	30.4	29.4
aspartate_transaminase	Traes_3B_0CDF6A16D	74	83.5	75.1	80.6	66.1	82.5	72.4	68	72.5	86.4	76.6	81.6	73.4	75.5	68.2	73
aspartate_transaminase	Traes_3B_29F91AA70	47.4	63.1	32.6	30.1	45.1	72.3	35	29.8	46.6	68.8	33.1	28.8	44.5	74.2	33.1	32.4
aspartate_transaminase	Traes_3B_56140CDB8	0.2	0.5	0.1	0.2	0.2	0.3	0.2	0.1	0.2	0.4	0	0.1	0.2	0.3	0.1	0.1
aspartate_transaminase	Traes_3DL_870617108	92	116.6	92.4	107.5	84.5	114.9	91.2	96.8	93.7	122.8	94.3	115.8	90.4	110	87.4	102.6
aspartate_transaminase	Traes_4AL_5E1A031B4	6.4	9.8	7	11	6.8	10	7	11.4	6.4	9	7.7	9.8	6.6	9.8	7.5	12.2
aspartate_transaminase	Traes_4AL_A5B9F7B36	0.1	0	0	0	0.1	0.1	0	0	0.1	0	0.1	0	0.1	0.1	0	0
aspartate_transaminase	Traes_4AS_A78282154	0.8	1.7	0.8	2.4	1	1.7	1	2.2	0.9	1.6	1	2	0.9	1.9	1.4	2.6
aspartate_transaminase	Traes_4BS_5930EF5D6	0.1	0	0.1	0.1	0	0	0	0	0.1	0	0.1	0	0.1	0	0.1	0
aspartate_transaminase	Traes_4DL_1AADAA76A	0.1	0.8	0.2	0.1	0.1	0.7	0	0	0	0.6	0.2	0	0.2	0.4	0.1	0.1
aspartate_transaminase	Traes_4DL_E9801DD6D	0.9	2.9	0.7	3.3	0.8	3.1	0.9	3.4	0.6	2.8	0.8	2.5	0.8	3.2	0.9	3.7
aspartate_transaminase	Traes_4DS_BB124F81F	0	0	0	0	0	0	0	0	0	0	0	0	0.1	0	0	0
aspartate_transaminase	Traes_5AL_145D5296D	0	0	0	0	0	0	0	0	0.1	0	0	0.1	0.1	0	0	0
aspartate_transaminase	Traes_5AS_1FD9AEDF7	9.2	8.9	10.7	9.3	10.1	10.3	9.5	10.4	9.2	10	9.7	11	9.9	10.1	10.1	11.2
aspartate_transaminase	Traes_5BL_0E631C9F8	38.9	36.8	37.8	31	41.5	36	38.9	30	40.1	38.8	38.1	32.9	40.6	36.5	38.9	34.1
aspartate_transaminase	Traes_5BL_8E9DF17A7	0.1	0.1	0.1	0.1	0.2	0.3	0.1	0.1	0.1	0.3	0.2	0.2	0.1	0.2	0.2	0.2
aspartate_transaminase	Traes_5BS_097876F2E	0.3	0.6	0.3	0.6	0.7	0.6	0.6	0.5	0.6	0.4	1.7	0.4	0.7	0.7	0.8	0.6
aspartate_transaminase	Traes_5DL_42668D86E	29.5	28	28.2	26.5	29.4	27.5	28.8	23	31.4	28.9	30.5	26.4	28.8	27.7	29.3	26
aspartate_transaminase	Traes_5DL_A4599E8A7	0	0.1	0	0	0	0.1	0	0	0	0	0	0	0.1	0	0	0
aspartate_transaminase	Traes_5DS_3402EB8DF	3.8	2.3	3.6	2.7	2.5	2.3	2.3	2	2.6	2.3	2.8	2.6	3.6	2.3	4.1	2.2
aspartate_transaminase	Traes_6AL_0F8A39C3D	70.2	77.1	76.3	85.3	74.3	74.1	78.8	84.1	77.2	79.4	77.8	92.1	74.6	76.9	76.1	85.2
aspartate_transaminase	Traes_6AL_B79748FE8	16.7	22.3	18.6	25.4	20.6	21.3	19.8	26	17.7	23.2	19.5	25.3	19.4	21	21.6	26.4
aspartate_transaminase	Traes_6AS_6EDAF3074	23.7	27.2	22	24.1	22.5	26.3	21.8	23.5	24.1	27.6	23	26.9	22	28	21.2	23.6
aspartate_transaminase	Traes_6AS_E57CB0DB9	0	0	0	0	0	0	0	0	0	0	0	0	0	0	0	0
aspartate_transaminase	Traes_6AS_E57CB0DB91	0	0	0	0	0	0	0	0	0	0	0	0	0	0	0	0
aspartate_transaminase	Traes_6BL_47379C27B	41.2	37.4	46.3	49.8	40.8	37.5	46.8	50.5	42.3	41.7	45.5	52.7	41.6	35.8	45.6	48.9
aspartate_transaminase	Traes_6BS_4096A4D3A	17.7	20.8	14.7	16.3	15.3	21.9	13.9	13.6	17	20.4	15.2	17.2	15.2	21.5	13.1	14.7
aspartate_transaminase	Traes_6DL_961B6AFC5	65.2	66.5	73.5	77.3	71.1	67.5	75.9	76.3	68.5	71.3	73.8	84.7	71.4	69.9	73.3	80.4
aspartate_transaminase	Traes_6DL_9D98387E7	9.9	9.9	11	10.7	13.1	9.9	12.1	13.1	11.3	9.3	12	11.2	12.7	10	13.3	12.3
aspartate_transaminase	Traes_6DS_C39F330BC	7.6	8.5	7.8	8.1	8	8	7.5	8.5	7.8	8.2	7.7	8.2	7.2	8.5	7.6	9.8
aspartate_transaminase	Traes_7AL_78692505E	13.2	14.8	12	15.7	12.1	14.2	13.7	16.5	12.9	14.4	13	16.5	13.6	15.3	13	16.3
aspartate_transaminase	Traes_7BL_0029CE4EA	10.8	12	9.3	9.8	12.3	12.8	10.1	9.6	11.5	13.5	9.7	9.1	10.4	11.8	9.4	10.2
aspartate_transaminase	Traes_7DL_CE994259E	8.5	12	7.7	11.1	9.8	11.3	8.8	10	8.6	12	8	10.7	7.9	11.4	8.6	10.4
aspartate_transaminase	Traes_7DS_3432E98CE	2.9	6.9	2.9	6.8	2.9	7.2	3.1	7.6	2.6	7.2	3.2	6.3	3	7.3	3.1	8
asparagine_synthase	Traes_1AL_7AD0B75D0	0.3	0.3	0.3	0.1	0.2	0.3	0.2	0.1	0.3	0.2	0.3	0.2	0.4	0.2	0.3	0.2
asparagine_synthase	Traes_1AL_BBF76C3B2	10.2	8.5	8.9	7.6	9.4	9.1	9.4	7	9.4	9.9	9	7.1	9.8	9	9.1	7
asparagine_synthase	Traes_1BL_211399BAF	10.4	10.4	11.5	8.5	11.8	10.2	11.1	8.8	11	10.2	11.1	8.6	11.6	10.6	10.7	7.9
asparagine_synthase	Traes_1BL_9B6C5D2DA	0.3	0.2	0.2	0.2	0.2	0.2	0.2	0.1	0.2	0.1	0.2	0.2	0.3	0.2	0.2	0.3
asparagine_synthase	Traes_1DL_049082DFC	7.1	6.2	7.2	4.5	6.3	6.5	7.1	4.2	7	5.5	6.9	4.7	7.1	5.8	7	4.6
asparagine_synthase	Traes_1DL_0AE3664C6	0.2	0.2	0.2	0.1	0.2	0.2	0.1	0.1	0.2	0.2	0.2	0.1	0.3	0.2	0.2	0.1
asparagine_synthase	Traes_3AS_51DE1D50C	0	0	0	0	0	0	0	0	0	0	0	0	0	0	0	0
asparagine_synthase	Traes_4AS_C19AB3A1A	0.7	0.3	0.5	0.1	0.5	1.3	0.2	0.2	0.9	0.4	2.7	0.4	1	0.6	0.7	2.7
asparagine_synthase	Traes_4BL_CE89EFA19	0.4	0.1	0.2	0	0.1	0.3	0.1	0.1	0.3	0.1	1.8	0.1	0.5	0.3	0.3	0.8
asparagine_synthase	Traes_4DL_06C6DB821	0.2	0.2	0.2	0	0.1	0.4	0.1	0.1	0.4	0.2	2.8	0.1	0.3	0.4	0.2	1.1
asparagine_synthase	Traes_5AL_4210A8A6E	2	1.9	3.3	1.4	2	3.5	2.4	1.7	2.1	2.1	1.9	2	2.4	2.4	3.9	3
asparagine_synthase	Traes_5BL_7E69810D5	9.2	6.1	9.6	5.2	9.5	8.1	14.2	5.4	8.9	8.3	11.6	5.6	13.1	8.8	14	6.8
asparagine_synthase	Traes_5DL_70E5AA8DF	1.5	1.7	2.5	1.2	2.1	2.8	1.8	1.1	1.9	2	1.2	1.4	2.8	1.9	4.4	2.3
TYR_LIG	Traes_1AL_FE1097B22	3.2	3	3.5	2.6	2.7	3.2	3.1	2.7	3.1	2.8	3.3	2.6	3.2	3.3	3.2	3.2
TYR_LIG	Traes_1DL_7C23E321A	2	2	2.1	1.6	2.2	1.7	2.4	1.6	2.1	2.1	2.2	1.9	2.1	2	2	1.5
TYR_LIG	Traes_1DL_A69BED30D	4.8	4.9	5.2	3.9	5	4.7	6.1	4.4	5.3	4.9	5.2	4.8	5.3	6	5.2	4.5
TYR_LIG	Traes_2AL_078F7275E	5.6	5.3	6.7	6.6	6.4	5.3	6.4	5.3	6.4	5.3	7	7.3	6.4	4.7	6.7	6
TYR_LIG	Traes_2BL_AEEA273E2	14.6	13.3	14.6	14.4	15.6	14	15.5	15.6	14.7	14.2	15.4	14.6	15.7	12.6	14.4	13.4
TYR_LIG	Traes_2DL_5520292E2	22.4	20.8	20.9	19.2	22.5	22.1	22.7	16.7	23.9	21.1	21	18.4	23.5	18.7	23.7	17.4
TYR_LIG	Traes_3AL_E70132AE1	38.3	42.4	35.1	27.5	37.1	42.9	37.3	26.4	38.5	43.1	36.8	28.7	38.7	47.7	33.7	29.2
TYR_LIG	Traes_3B_714F32CEC	38.3	43.7	34.9	28.4	39	43.7	35.5	28.6	36.2	42.1	36.5	29.8	38.1	48.3	36.6	30.9
TYR_LIG	Traes_3DL_86B0D75D9	28.7	30.4	23.5	21.6	27.5	31	26.3	20.8	26.7	31.6	24.5	22.3	25.7	32	26.9	22
TYR_LIG	Traes_5AL_6F55F4E44	0.3	0.3	0.4	0.4	0.3	0.3	0.3	0.2	0.4	0.3	0.4	0.3	0.2	0.2	0.3	0.4
TYR_LIG	Traes_6BL_C0E3C75AB	0	0	0	0	0	0	0	0	0	0	0	0	0	0	0	0
TYR_LIG	Traes_7AL_0DA8AEB14	24.3	25.3	21.5	19.2	22.3	26.4	24.5	19	23.5	26.3	21.9	18.3	23.7	26.6	21.3	20
TYR_LIG	Traes_7BL_F36ABA73A	18.8	19.6	17.3	16.9	17	20.4	16.3	14.3	18.1	19.5	16.5	14.7	18.8	19.4	16.5	15.6
TYR_LIG	Traes_7DL_46D42DF68	12.6	14.1	11.8	10.8	12.8	15.2	11.2	9.8	12.6	14.1	11.3	11	13.3	15.3	11.8	11.1
TRP_LIG	Traes_3B_8B9932C91	7.5	6.2	8.4	7.4	7.1	6.4	8.8	7.9	7.6	5.5	8.5	7.5	8	6.3	8.5	7.5
TRP_LIG	Traes_3DL_A82AE80FE	8.8	6.8	10.5	7.3	9.1	7.2	8.8	8.3	9.2	7.6	8.7	7.8	8.9	7.6	10.4	8.3
TRP_LIG	Traes_4AL_42FD13EC2	0	0	0	0	0	0	0	0	0	0	0	0	0	0	0	0
TRP_LIG	Traes_5BS_516ED77FA	6.7	7	6.3	5.9	6.9	7.3	5.4	5.8	6.2	8.2	6.6	5.6	6.5	6.9	6.3	6.2
TRP_LIG	Traes_5DS_E289017BD	12.8	14.1	11.7	9	12.8	14	11.9	10.4	12.3	15.3	11.1	10.4	12.4	15.9	11.5	10
TRP_LIG	Traes_7BS_AB3A97471	3.7	3.5	3.6	3.3	3.7	3	3.7	3.8	4.1	3.3	3.9	3.7	3.7	3.7	4	3.3
TRP_LIG	Traes_7DS_0292991B3	1.9	1.9	1.5	1.6	2.2	1.8	2	2.1	1.7	2.1	1.6	1.4	2	2.1	1.5	1.5
THR_LIG	Traes_1AL_C5CF9737D	6.5	21.1	1.3	0.6	6.4	25.3	1.4	0.5	5.8	25.8	1.4	0.7	5	27.2	1.1	0.6
THR_LIG	Traes_1BL_B22A6AD01	3.7	15.1	1	0.5	2.6	15.4	0.9	1.1	3	18.6	1.2	0.9	2.5	17.9	0.9	0.9
THR_LIG	Traes_3AS_4BDACA78E	4.8	4.9	4.4	2.9	4.6	4.5	3.9	2.9	4.9	5.2	3.9	3.1	4.1	5.3	4.2	3
THR_LIG	Traes_3B_8A0EABD7C	34.1	37.2	29.4	21.2	35.6	36.2	31.5	24.9	31.4	34.8	32.4	23.2	34.3	41.3	29.6	27.1
THR_LIG	Traes_6AL_F0BA2F7FD	6.5	6.8	6.2	8.7	6.4	7.2	7.1	10	6.2	7.1	6.6	8.6	6.5	6.8	6.6	9.3
THR_LIG	Traes_6BL_B435296EA	0.4	0.6	0.3	0.6	0.6	0.5	0.4	0.8	0.3	0.6	0.5	0.6	0.6	0.5	0.5	0.5
THR_LIG	Traes_6DL_46F5DC267	6.4	7.1	6.5	8.1	6.7	7.1	7.3	8.2	6.7	7.6	7	8.1	7	7.9	7.2	8.5
LEU_LIG	Traes_1AL_1E7404054	2.8	4.6	1.7	1.6	2.5	4.7	2	1.7	3	4.2	1.8	1.6	2.6	3.9	2	1.6
LEU_LIG	Traes_1BL_50723B2C8	4	5.4	3	1.8	3.7	6.2	2.4	1.8	4.2	5.1	2.7	2.2	3.8	5.7	2.8	1.8
LEU_LIG	Traes_1DL_BA83DD00D	5.1	6.8	4.8	4	4.7	6.6	3.5	2.7	5.4	7.3	4.2	3.3	4.7	8.1	3.7	3.1
LEU_LIG	Traes_2AS_FD9400CA8	4.4	3.7	3.8	3.2	3.8	3.9	3.6	2.8	3.4	4.2	3.4	3.2	4.1	3.8	4	3.1
LEU_LIG	Traes_2BS_6FC2B14A6	2.7	2.7	2.2	1.9	2.3	2.5	2.5	2.3	2.7	2	2.4	1.9	2.7	2.9	2.4	2.4
LEU_LIG	Traes_2DS_82ADEF407	8.2	7	6.7	4.7	6.5	6.8	6.8	4.4	6.4	7.1	5.6	5.4	6.5	9	5.7	4.8
LEU_LIG	Traes_3AS_BCC969DFF	7.8	9.2	10.1	12	8	9.2	9.1	13.9	5.8	7.2	6.4	7.5	6.3	6.9	7.2	8.9
LEU_LIG	Traes_3AS_D6CBEB7BA	4.4	5.4	4.2	3.2	4.4	5.5	4.4	3.4	4.8	5.9	4	3.6	4.5	5.7	4.2	3.7
LEU_LIG	Traes_3B_00DBE800E	6.9	7.1	5.8	5.1	7.1	7.7	6.5	4.9	5.6	6.4	6.1	5	6.4	9.2	5.8	5.4
LEU_LIG	Traes_3B_B785C85F5	8.1	7.6	9.2	10.3	8.7	7.2	8.4	12.4	11.1	10.8	12	16.6	10.9	12.1	12.6	16
LEU_LIG	Traes_3DS_2538C63C8	3.7	4.1	3.6	5.4	3.6	3.3	4.7	6	2.8	2.9	2.2	4	2.8	2.4	2.6	3.8
LEU_LIG	Traes_3DS_F409FCA80	5.1	5.5	5	3.8	5.2	6.5	4.6	3.8	5	6	4.9	3.5	4.7	6.8	5.1	3.6
LEU_LIG	Traes_5BS_837C05E47	3.3	5.1	2.1	1.8	2.6	6.1	2.4	1.1	3.1	4.5	2.1	1.7	3.2	5	1.8	1.3
LEU_LIG	Traes_5DS_05940A19F	3.3	4.9	3	2.4	3.2	5.8	2.8	2	3.3	5.7	2.7	2.2	3.4	5.9	2.7	2.6
ILE_LIG	Traes_2DL_CCB710B20	7	6.1	7.4	7.6	6.6	5.6	6.9	8.3	6.3	6.3	7.3	7.8	6.7	5.2	6.8	8.2
ILE_LIG	Traes_6AL_796B57628	13.1	11.6	14.1	14.1	13.2	12.2	14	15.3	12.7	12.8	13	14.9	12.7	12.6	13.6	14.3
ILE_LIG	Traes_6BL_DE8B30E67	2.9	3.7	2.8	2.9	3.4	3.3	3.3	3.1	2.7	3.2	3.1	3	3.4	3.5	2.8	3
ILE_LIG	Traes_6DL_66EED0036	14.1	14.2	14.3	15.9	15.8	13.3	15.5	16.1	14.5	14.8	15	17.3	13.6	15.3	15.3	14.8
ILE_LIG	Traes_7AL_C4A1E88AB	39.5	38.7	36	27.6	38.7	36.8	38.1	27.6	35.7	37.3	32	26.1	35.2	42.9	33.9	27.9
ILE_LIG	Traes_7BL_D5BBB846B	12.8	13.5	12.5	9.4	11.9	12.8	11.4	9.3	12.3	12.6	11.9	9.8	11.8	13.2	11.5	9.2
ILE_LIG	Traes_7DL_926D6088C	13.7	15.6	12.7	9.8	13.6	15.2	12.8	9.9	13.9	17.2	12.7	10.2	13.9	15.8	12.2	10.1
LYS_LIG	Traes_3AS_092524292	0	0	0	0	0	0.1	0	0	0	0	0	0	0	0	0	0
LYS_LIG	Traes_4AL_1794294B0	4.7	20	2	2.2	3.2	16.7	1.7	1.8	3.9	23	2.7	2	4.2	19.6	2.1	2.4
LYS_LIG	Traes_4BS_2A9A7C4A5	7.7	40.9	1.9	2.3	5.7	38.2	1.7	2.3	6.4	48.1	1.9	2	4.5	43.7	1.8	2.1
LYS_LIG	Traes_4BS_C38774880	185.2	113	0.8	170.9	41	234.8	0.9	55.5	83.1	118.4	0.7	127.5	81.3	161.4	54.4	95.9
LYS_LIG	Traes_4DS_1A116677F	2.4	12.3	0.8	0.9	1.9	11.8	0.6	1	2.8	15.6	0.9	0.6	1.7	13.6	0.8	0.5
LYS_LIG	Traes_5AL_81745FA28	77.2	79.3	70	55.9	73.8	80.3	70.5	53.2	72.7	83.3	69	57.8	72	78	66.2	53.3
LYS_LIG	Traes_5BL_4FE938B74	34.3	34.3	29.8	23.6	32	34.8	30.7	22.3	33.4	32.7	30.5	24.5	32	37.2	27.9	23.4
LYS_LIG	Traes_5DL_E4168273F	60.5	62.5	52.8	39.9	57.6	64.3	51.8	38.6	57.9	59.4	52.3	42.7	55.8	67.6	51	42.6
LYS_LIG	Traes_6AL_0CD92304D	14.2	12.7	15.3	14.2	16	10.5	15.8	16.1	14.7	12.5	14.4	15.6	14.7	12.9	15	15.4
LYS_LIG	Traes_6DL_E6254AC97	10.3	8.4	9.6	10.2	9.3	9.1	10.6	10.1	8.6	8.2	10.3	10.6	9	8.5	9.8	9.7
ALA_LIG	Traes_4BS_68CAC6828	31.5	30.9	28.8	25.8	30.8	32.2	28.9	21.7	29.3	30.4	29	24.7	29.9	28.7	28.4	27.4
ALA_LIG	Traes_7AS_545BDB6F1	5.9	5.7	6.5	7.8	6.5	6	7.3	9.2	6.8	5.9	7.1	8.3	6.3	5.6	7.3	9.6
ALA_LIG	Traes_7BS_02428324D	6	4.9	6.2	7.2	6.1	4.9	7.4	8.9	6.2	4.9	6.9	7.6	6.3	5.2	7	8.5
ALA_LIG	Traes_7DS_113FFD0F0	8.4	7.7	9.6	11.2	9.7	7.7	11.3	13.3	8.8	7.7	10.2	11.8	8.6	7	10.5	12.6
VAL_LIG	Traes_1AL_36750809D	11.6	28.2	11.1	11.3	14	27.4	11.4	13.2	12.8	32.9	12.1	12.3	11	32.6	10.6	11.6
VAL_LIG	Traes_1BL_BAB666774	0.9	3.3	0.5	0.5	0.8	2.9	0.2	0.4	1	3.5	0.4	0.5	0.8	3.4	0.4	0.4
VAL_LIG	Traes_1DL_CA3D844E5	4.4	17.5	2.8	2.4	4.1	17.1	3	3.5	3.7	21.5	2.7	3.1	4.3	20.8	2.7	2.4
VAL_LIG	Traes_2AL_25AB78DA6	4.4	3.8	5	5	4.8	3.3	5	5.5	4.5	3.6	4.8	5	4	4.1	5.3	5
VAL_LIG	Traes_2BL_48BC152F9	0	0	0	0	0	0	0	0	0	0	0	0	0	0	0	0
VAL_LIG	Traes_2BL_D91AE6882	4.8	3.4	5	4.5	5	4.2	5.2	4.7	4.8	3.4	5.3	4.5	5	3.7	5.2	4.8
VAL_LIG	Traes_2DL_2FC93A5E5	3.1	2.5	3.6	3	3.3	2.8	3.7	2.9	3.1	2.6	3.5	3.2	3.2	2.7	3.5	3.1
VAL_LIG	Traes_3AS_985065ABB	33.9	32.6	32.7	27.7	31.4	31.8	31.5	26	33.1	31.7	32.2	27.8	33	33.1	30.2	26.5
VAL_LIG	Traes_3B_435E39BC8	41.3	39.8	41.8	33.3	39.3	40.4	40.9	34.8	41.2	39.4	42.9	34.4	41.4	42.4	38.5	33.4
VAL_LIG	Traes_3DS_F454193DA	24.7	25.9	24.4	19.5	25.4	25.6	24	20.1	24.3	24.6	23.4	20.4	23.8	25.9	22.9	20.2
MET_LIG	Traes_4AS_372712125	15	11.3	16	12.6	16.3	12.2	16.7	14.3	13.7	12.6	16.8	14.8	15.2	11	15.1	15.2
MET_LIG	Traes_4AS_7C9340F03	15.1	14.1	13.6	10.4	14.1	13.7	14.3	10	14.3	14	13.2	11.1	14.1	14.1	13.3	10
MET_LIG	Traes_4BL_B19528CE1	15.9	12.8	16.8	16.3	15.1	12.3	16.8	16.5	15.2	13.8	17.2	16	16.5	12.7	17.2	16.3
MET_LIG	Traes_4BL_E7CB51DF3	10.9	9.9	9.8	7.3	9.7	10.3	10.3	7.5	10.6	9.3	10.3	8	10.1	10	10.5	7.7
MET_LIG	Traes_5BS_B8E210DE3	14	15.4	12.5	9.2	13.1	14.7	12.1	10.5	14.2	13.2	12.4	10.7	13.7	14.5	12.3	10.5
MET_LIG	Traes_5DS_7933E8BD7	11.2	12	10.8	8.8	11.6	12	11.1	9.1	11.5	11.5	11	9.4	11.5	11.9	11	8.7
MET_LIG	Traes_7AL_8765F32C5	7.3	12.1	7.5	7.1	4.8	17.8	6.9	6.2	7	18.9	8.3	8.9	7.5	17.9	7	6.4
MET_LIG	Traes_7BL_4D22380CD	5.8	16.7	3.3	1.5	5.3	15.6	3	1.7	5.5	20.8	3.2	2.3	5.3	20.8	3.3	1.9
MET_LIG	Traes_7DL_7E179D7AF	0	0.1	0	0.1	0.1	0	0.1	0.1	0.1	0.1	0.1	0	0	0.1	0.1	0.1
SER_LIG	Traes_4AS_3E6A230A6	23.6	20.5	19.6	13.7	18.9	23.9	20.8	14.3	22.4	22.2	18.4	13.6	21.3	23.9	18.5	13.1
SER_LIG	Traes_4BL_E10E27E27	21	19.7	20	16.2	20.4	22.9	20.5	12.3	21	22	18.5	14	19	20.2	16.8	13.9
SER_LIG	Traes_4DL_1CD355C8A	15.8	18.6	13.8	11.3	15.8	19	15.5	10.9	16.4	18.6	14.2	11	15.6	19.2	13.8	10.4
SER_LIG	Traes_5DL_522725660	13.5	12.8	14.1	14.3	14.4	12.8	15	15.4	13.8	12.5	14.9	14.4	13.6	12.1	15.1	13.8
SER_LIG	Traes_6AL_4EDDD1A2D	26.7	24	21.5	17.5	21.3	27.5	21.2	17	24.8	24.5	21.1	18.4	25.5	26.9	21.7	16.7
SER_LIG	Traes_6BL_E3AE02B7C	4.2	3.7	4	3.1	3.7	3.6	3.4	2.7	3.5	3.9	3.2	3	3.6	3.5	3.9	3.3
SER_LIG	Traes_6DL_AAC9412D0	12.4	10.7	12.3	10	12.9	12.1	12.4	7.6	13.6	12.8	12.6	8.8	13.8	13.5	12.2	7.8
ASP_LIG	Traes_1AS_A8D563B4D	8.9	8.9	9.6	11.9	9.9	8.3	9.7	14.1	9.6	8.6	10	11.3	9.5	9	11.9	12.7
ASP_LIG	Traes_2BS_FF8887BE5	25.4	24.9	25.2	27.6	26.4	22	28.5	28.6	25.7	21.5	27.7	26.9	24.6	23.7	25.1	25.8
ASP_LIG	Traes_3AS_D70717386	16.8	18.4	17.7	20.2	18.5	13.6	18.9	17.7	17.6	15.5	17.9	16	16.4	16.1	17.9	17.9
ASP_LIG	Traes_3B_9DF050D45	9	9.8	10.4	9.8	10.8	8.7	10.4	9.4	10	8.6	10.7	11.4	10.2	10	11.1	10.4
ASP_LIG	Traes_3DS_88514D123	6.7	5.6	6.6	6.2	7.2	6.9	7.7	5.9	7.5	6.2	8.3	7.1	6.5	5.2	6.5	6.6
ASP_LIG	Traes_4AL_1794294B0	4.7	20	2	2.2	3.2	16.7	1.7	1.8	3.9	23	2.7	2	4.2	19.6	2.1	2.4
ASP_LIG	Traes_4BS_2A9A7C4A5	7.7	40.9	1.9	2.3	5.7	38.2	1.7	2.3	6.4	48.1	1.9	2	4.5	43.7	1.8	2.1
ASP_LIG	Traes_4BS_C38774880	185.2	113	0.8	170.9	41	234.8	0.9	55.5	83.1	118.4	0.7	127.5	81.3	161.4	54.4	95.9
ASP_LIG	Traes_4DS_1A116677F	2.4	12.3	0.8	0.9	1.9	11.8	0.6	1	2.8	15.6	0.9	0.6	1.7	13.6	0.8	0.5
ASP_LIG	Traes_5AL_A4AB71250	6.4	36.5	0.7	0.5	6.2	38.2	0.7	0.8	7	43.6	0.8	0.6	5.1	44.8	0.7	0.4
ASP_LIG	Traes_5BL_00F92EE5C	22.9	22.9	20.7	16.5	21.4	26.2	19.9	16.8	22.4	24.3	19.5	16.9	20.8	25.6	18.4	17.8
ASP_LIG	Traes_5DL_9E028D04A	2.5	14.7	0.2	0.1	2.5	16.2	0.2	0.2	2.5	17.7	0.2	0.2	1.9	19.1	0.2	0.1
ASP_LIG	Traes_5DL_C498CD5E6	40.6	41	34.4	26.5	40.4	40	36	29	37.3	41.9	31.9	27.2	36.1	41.6	33.5	30
ASP_LIG	Traes_5DL_E4168273F	60.5	62.5	52.8	39.9	57.6	64.3	51.8	38.6	57.9	59.4	52.3	42.7	55.8	67.6	51	42.6
GLY_LIG	Traes_2AL_7C5821A85	15.5	15.4	15.4	16.8	15.7	15.5	16.5	19.7	14.2	15.7	15.3	17.4	14.6	15.1	15.9	18.5
GLY_LIG	Traes_2BL_BFCA332B8	13.8	13.2	15.2	15.6	14.5	12.4	15.1	16.4	13.9	12.3	14.4	14.8	12.6	11.7	13.7	15.8
GLY_LIG	Traes_2DL_0B1CFE3C1	10.9	9.2	11	11.8	9.2	9.8	10.1	12.5	9.7	10.6	9.9	11.9	9.4	8.6	11.2	12.8
GLY_LIG	Traes_4AL_4690A5BB7	0.6	0.7	1.1	1.3	0.9	0.6	0.9	1.3	1	0.7	0.9	1.4	0.8	0.5	1	1.3
GLY_LIG	Traes_7AS_23D2CB8A0	3.8	2.9	3.9	4	2.9	2.1	3.3	4.6	2.8	3	2.9	4.2	2.7	2.4	3.6	4.5
GLY_LIG	Traes_7AS_C8B1BB7DC	21.2	18.7	21.4	17.7	21.1	18.7	22.7	17	21.4	19.1	21.5	18.3	19.8	18.8	20.3	18.3
GLY_LIG	Traes_7DS_0413B2DA0	3.4	2.9	4.5	5	3.8	3.3	4.7	6.3	3.7	3.5	4.4	6.5	4	3.2	4.8	5.8
GLY_LIG	Traes_7DS_817122161	24.3	22.2	24.3	19	22.6	21.4	24.8	17.3	24.3	22.3	23.6	19.9	23.4	23.1	22.5	18.3
PRO_LIG	Traes_1BL_397FD5269	22.6	21.9	19.7	17.6	21.6	22	21.2	17.4	22.6	21.9	20.4	18	21.9	21.5	20.6	16.7
PRO_LIG	Traes_1DL_C79395C30	19.4	20	21.5	18.5	20.2	17.2	19.6	18.2	20.3	19.7	19.7	17	20.9	17.8	19.2	17.9
PRO_LIG	Traes_2AL_649FEA75C	12.5	11.2	12.1	12.2	13	10.3	14.9	13.7	13.5	11.6	13.1	11.1	12.5	10.9	13	11.2
PRO_LIG	Traes_2BL_E4D78CECE	7	6.2	6.8	6.6	7.2	5.8	6.9	7.6	6.5	6.1	7.4	6.7	6.4	6.7	6.8	6.4
PRO_LIG	Traes_3AL_45EF63187	41.7	46.4	37.4	32.3	38.4	46.6	36.2	32.6	39.8	47	36.9	33.2	38.5	46.5	37	32.7
PRO_LIG	Traes_3B_50450B9D2	25.4	26.8	24	19.3	25	27.2	23.4	18.2	25.2	28.9	24.4	20.7	25	28	23.1	19.3
PRO_LIG	Traes_3DL_703CAFA23	40.6	43.3	38.6	30.8	40.6	42.1	38.8	31.5	41.9	44.6	37.6	31.2	40.5	48.1	36.2	33
PRO_LIG	Traes_7AS_F79848606	0	0	0	0	0	0	0	0	0	0	0	0	0	0.1	0	0
PRO_LIG	Traes_7BS_B54492B69	0.1	2.3	0	0	0.2	2.2	0.2	0.1	0.2	2.9	0	0.1	0.1	3.3	0.1	0
PRO_LIG	Traes_7DS_F57A233B7	0.7	1.8	0.5	0.2	0.5	1.6	0.2	0.6	0.6	2.3	0.4	0.4	0.4	2.1	0.4	0.5
CYS_LIG	Traes_1DL_2FFAC24CE	2.1	12.1	0.1	0	2.2	13.4	0.1	0	2	15.7	0.1	0.1	1.7	14.4	0	0
CYS_LIG	Traes_4AL_0101FE8EB	13.3	14.4	13.7	11.6	13.6	16.2	13.2	12.3	13.1	15.1	12.9	12	14.2	16	12.6	12.8
CYS_LIG	Traes_4DL_4DB4326FB	17.3	17.3	15.8	14.1	16	18.2	16	13.9	16	18.8	16.8	15.1	16.8	18.6	16.3	13.6
CYS_LIG	Traes_5AL_EF0D9834F	11.2	9.9	11.6	11.3	11.4	10.4	12.3	11.1	12.1	10.6	12.4	10.8	11.8	9.9	11.3	12.1
CYS_LIG	Traes_5BL_41F9FAA36	7.2	9.7	7.1	9.1	7.5	8.8	8.6	10.3	7.7	9.5	8.1	8.2	7.8	8.9	9	9.2
CYS_LIG	Traes_5DL_7698BE19A	12.1	9.1	10.6	11.3	12.8	10.6	12.6	10.7	10.8	10	12.3	11.2	10.9	10	11.9	11
GLU_LIG	Traes_1AL_A02E2798D	7.3	8.3	7.4	6.4	7.5	9.1	7.1	6.5	7	8.3	7	6.5	7.2	9.4	6.9	6.9
GLU_LIG	Traes_1BL_1FF35D494	1.5	1.5	1.4	1.3	1.8	1.7	1.5	1.4	1.4	1.4	1.2	1.5	1.3	1.4	1.4	1.1
GLU_LIG	Traes_1BL_5CE6A3954	0.8	0.7	0.8	0.5	0.8	0.6	0.7	0.4	0.8	0.8	0.7	0.5	0.8	0.7	0.9	0.4
GLU_LIG	Traes_1DL_163D00647	9.7	10.5	9.3	8.3	8.9	10.6	9.4	8.4	9.7	10.2	9.2	8.3	9	10.6	9.5	8.8
GLU_LIG	Traes_3AS_E846552A6	14.5	13.9	13.3	10.2	14.1	14.3	12.5	11.2	13.7	13.1	12.8	10.6	13.7	13.6	13.1	11.6
GLU_LIG	Traes_3AS_E8F7CBED7	18.6	20.7	17.7	16	19.2	21.9	18.6	15.2	19.6	21.5	18.3	16.1	19.1	21	17.2	15.9
GLU_LIG	Traes_3B_0490784C0	24.4	24.1	21.6	20.9	22.9	25.1	23.2	20.5	23	23.8	22	20.8	22.6	23.9	23.5	20.9
GLU_LIG	Traes_3B_5BA9F34C2	42.4	41.7	38.6	32.5	39.5	44.2	39.7	32	44.3	42.8	41.8	34.4	43.6	45.6	38.8	32.1
GLU_LIG	Traes_3DS_C17191AB0	28.7	29.6	27	24.3	27.6	28.9	27.8	23.9	28.2	32.3	26.8	24.4	27.9	28.7	27.1	23.6
GLU_LIG	Traes_3DS_FFFC7D55C	24.4	23.8	22.3	17.3	23	24.7	21.9	17.5	25.2	23.7	21.7	18	22.3	25.6	21.8	18.9
GLU_LIG	Traes_6AS_189EB21C7	18.2	16.7	16.5	15.8	18.4	16.8	17.6	16.6	18.2	16.1	17	17.2	17.3	16.4	17.6	16.9
GLU_LIG	Traes_6BS_821BE4320	19.9	18.5	19.7	17	18.9	18.8	19.6	16.8	18.6	18.5	20.2	18.4	19.3	18.7	20	17.9
GLN_LIG	Traes_1AL_A02E2798D	7.3	8.3	7.4	6.4	7.5	9.1	7.1	6.5	7	8.3	7	6.5	7.2	9.4	6.9	6.9
GLN_LIG	Traes_1BL_5CE6A3954	0.8	0.7	0.8	0.5	0.8	0.6	0.7	0.4	0.8	0.8	0.7	0.5	0.8	0.7	0.9	0.4
GLN_LIG	Traes_1BL_EF5BC4DC8	0	0	0	0	0	0	0	0	0	0	0	0	0	0	0	0
GLN_LIG	Traes_1DL_163D00647	9.7	10.5	9.3	8.3	8.9	10.6	9.4	8.4	9.7	10.2	9.2	8.3	9	10.6	9.5	8.8
GLN_LIG	Traes_3AS_E846552A6	14.5	13.9	13.3	10.2	14.1	14.3	12.5	11.2	13.7	13.1	12.8	10.6	13.7	13.6	13.1	11.6
GLN_LIG	Traes_3AS_E8F7CBED7	18.6	20.7	17.7	16	19.2	21.9	18.6	15.2	19.6	21.5	18.3	16.1	19.1	21	17.2	15.9
GLN_LIG	Traes_3B_0490784C0	24.4	24.1	21.6	20.9	22.9	25.1	23.2	20.5	23	23.8	22	20.8	22.6	23.9	23.5	20.9
GLN_LIG	Traes_3B_5BA9F34C2	42.4	41.7	38.6	32.5	39.5	44.2	39.7	32	44.3	42.8	41.8	34.4	43.6	45.6	38.8	32.1
GLN_LIG	Traes_3DS_C17191AB0	28.7	29.6	27	24.3	27.6	28.9	27.8	23.9	28.2	32.3	26.8	24.4	27.9	28.7	27.1	23.6
GLN_LIG	Traes_3DS_FFFC7D55C	24.4	23.8	22.3	17.3	23	24.7	21.9	17.5	25.2	23.7	21.7	18	22.3	25.6	21.8	18.9
GLN_LIG	Traes_5BS_EEB175049	0	0	0	0	0	0	0	0	0	0	0	0	0	0	0.1	0
GLN_LIG	Traes_7BL_8B42502D3	3.2	2.6	2.8	1.9	2.2	2.2	2.4	1.9	2.6	1.9	2.4	2.2	2.3	1.8	2.7	2.1
GLN_LIG	Traes_7BL_B4C5234DE	0.9	1.3	1.5	1	1	1.1	1.5	1	1.1	1	1	1.2	1	1	1.4	1.5
GLN_LIG	Traes_7BL_E94FC3039	1.8	1.3	1.4	1.3	2.2	1.9	1.7	1	1.4	1.3	1.6	1.2	1.7	1.1	1.8	1.4
GLN_LIG	Traes_7DL_83B926810	6.6	7.1	7.7	7.7	7.9	7.3	7	8.6	6.6	6.3	7.6	6.9	6.3	7.1	7	8.5
ARG_LIG	Traes_1AS_5ECBE30EA	22.8	21.1	21.4	17.5	22.4	24	22.8	17.2	23.2	21.3	21.2	19	23.1	23.8	20.9	18.3
ARG_LIG	Traes_1BS_0AC088DDF	50.4	56.9	40.9	38.2	48.1	52.3	43.1	39.8	49.3	54.6	41.9	37.8	49.8	58.2	41.2	37.6
ARG_LIG	Traes_3B_96C69650C	6.8	6.1	6.8	6.8	6.2	5.8	6.6	7.3	6.7	6.2	6.5	7	6	5.9	6	7.1
PHE_LIG	Traes_1AL_C6E90F6E0	7.4	6.8	6.5	5.8	7	7.1	6.8	6.2	7.4	7	7.3	6.1	7.2	7.1	6.4	5.7
PHE_LIG	Traes_1BL_0AB1A2304	6.8	5.9	6.1	4.9	6.4	5.5	6.7	5.7	6.7	6	6.2	5.2	6.6	5.5	5.4	5
PHE_LIG	Traes_1DL_AB0ACF01C	8.9	8	7.7	6.9	8.9	7.6	7.8	7.5	8	7.9	8	7.1	8	7.8	7.6	6.8
PHE_LIG	Traes_5AS_2C1A7EF50	7.7	8.3	6.5	6.4	7.4	7.9	7	5.8	7.9	8.2	7.2	6.2	7.6	7.9	6.2	6.2
PHE_LIG	Traes_5AS_DC322FEA9	12.7	13.7	13.2	16.7	17.4	12.3	15.4	19	14.1	13.7	14.5	15.8	14.4	14.6	16.1	16.7
PHE_LIG	Traes_5BL_CB1C66FC0	33.1	33.2	30.9	25.6	32.2	34.4	31.2	26.6	31.5	31.8	31.6	26.1	32	33.9	30.8	26.9
PHE_LIG	Traes_5BS_A109FECB1	10.9	9.8	10.8	10.3	11.1	10.2	11.1	11.4	11	12.5	11.5	10.1	11.8	9.2	9.8	9.4
PHE_LIG	Traes_5BS_C0B8A590F	7.4	7.7	8.5	9.8	7.9	7.4	9	10.5	8.4	7.8	8.2	9.7	8.5	6.9	8.2	10.5
PHE_LIG	Traes_5DL_D418E8B7D	37	39.7	37.6	29.6	35.7	39	31.6	29.1	33.5	39.6	32.1	28.8	37.1	38.3	34.7	29.5
PHE_LIG	Traes_5DS_64C634FBD	9.8	9.5	9.9	12.4	10	9	12.2	13.6	9.6	9.6	11.3	12.2	9.9	9.2	10.1	13
PHE_LIG	Traes_6BL_03CE8DD73	0	0.3	0.2	0.1	0	0.1	0.2	0.1	0.2	0.1	0.2	0	0.1	0.1	0.3	0
PHE_LIG	Traes_6DL_3CBE6793B	2.6	1.6	2.3	1.4	2.3	1.4	1.8	1.5	2.2	1.9	2	1.6	2.1	2.1	1.6	1.6
HIS_LIG	Traes_1AS_880B9AC92	12.4	24.7	9.3	7	11.1	26.7	9.5	7.1	11.8	28.2	9.2	7.5	11.5	30.2	8.9	7.3
HIS_LIG	Traes_1BS_F1B481DED	7.7	15.3	6	4.8	7.1	16.7	6.7	5	7.4	18	6.3	5.2	7.3	19.5	6.2	5.2
HIS_LIG	Traes_1DS_847CB932B	8	9	6.8	5.2	7.8	8.6	7.5	6.2	7.4	9.2	7.2	5.6	8.3	9.3	6.5	6.3
HIS_LIG	Traes_2BL_05B652B96	5.5	5.4	5.9	5.7	5.8	5.2	6.7	5.1	5.3	4.8	5.7	6.5	5.4	5.5	5.2	6.1
HIS_LIG	Traes_5BL_C2831DE5C	1	1.3	0.9	0.7	0.9	1.1	0.8	0.7	0.9	1.2	0.9	0.8	0.8	1.1	0.9	0.6
HIS_LIG	Traes_5DL_1530D705E	0.9	1	0.9	0.9	0.7	1	0.9	0.8	0.7	0.8	0.9	0.8	0.8	1.2	0.9	0.8
ASN_LIG	Traes_1AS_7672884C6	18.3	17.1	16.9	13.2	16.7	19	16	11.9	16.7	18.4	16.3	13.6	17.7	19.7	15.6	13.8
ASN_LIG	Traes_1BS_DDE53AF02	28.7	31.7	21.5	15.9	26	38.7	22	15.9	25.7	34	20.3	16.5	25.1	39.6	21.2	16.9
ASN_LIG	Traes_1DS_5C2793C92	20.8	25.6	20.5	17.9	21.2	25.5	21.7	17.1	21.3	25	22.5	18.1	21.9	24.3	20.9	17.1
ASN_LIG	Traes_2BS_FF8887BE5	25.4	24.9	25.2	27.6	26.4	22	28.5	28.6	25.7	21.5	27.7	26.9	24.6	23.7	25.1	25.8
ASN_LIG	Traes_2DS_121D28645	18.7	19.2	17.5	16.3	20.6	19	16.2	19.2	15.1	17	22.1	18.5	18	17	17.7	16.9
ASN_LIG	Traes_5AL_A4AB71250	6.4	36.5	0.7	0.5	6.2	38.2	0.7	0.8	7	43.6	0.8	0.6	5.1	44.8	0.7	0.4
ASN_LIG	Traes_5DL_9E028D04A	2.5	14.7	0.2	0.1	2.5	16.2	0.2	0.2	2.5	17.7	0.2	0.2	1.9	19.1	0.2	0.1
ASN_LIG	Traes_7DS_64CC792B1	5	33.8	0.4	0.2	4	37	0.3	0.1	4.3	38.5	0.3	0.2	3.5	37.5	0.1	0.2
malate dehydrogenase	Traes_1AL_2EC98608D	29.5	33.6	24.2	20	28.7	38.2	23.7	18.4	29.9	37.6	21.5	20	30.2	39.8	23.8	18.1
malate dehydrogenase	Traes_1BL_A93F9F079	26.2	27.8	20.3	14.2	24.1	32.3	18.8	13.3	24.3	29.9	19	15.4	23.8	34	19.9	13.9
malate dehydrogenase	Traes_1BL_BD3E22844	86.8	98.8	102.4	121.2	83.3	93.2	93.9	104	95.7	102	98.8	119.2	89.5	87.6	93.9	104
malate dehydrogenase	Traes_1DL_5A31A68D3	20.1	28.6	13.8	11.8	19.3	32.4	14.3	10.5	21.2	29.5	13.9	12.7	18.7	36.1	14.8	12.1
malate dehydrogenase	Traes_1DL_A91B639E3	123.3	128.1	129.4	134.9	114.6	119.1	121.4	123.3	124.5	131.3	122.2	137.9	124.6	118.8	118.2	126.4
malate dehydrogenase	Traes_3AL_9EFF390A3	2.7	2.5	2.5	2.5	2.4	2	2.8	2.5	2.6	2.9	3.2	2.4	2.5	2.2	2.8	2.9
malate dehydrogenase	Traes_3B_7779FCCA8	148.2	151.7	150	147.8	144.6	147	145.6	136.7	145.4	154.4	151.8	155.3	152	143.8	145.2	128.7
malate dehydrogenase	Traes_5AL_31CDB68F2	95.2	119.6	119.5	172.5	102.6	105.1	129.8	174.6	100.2	115.4	130.7	164.1	105	116.8	123.5	182.5
malate dehydrogenase	Traes_5AS_A3881C198	106.9	126.8	100	122.2	101.8	123.2	107	104.2	108.2	133.7	106.5	114.5	106.3	125.6	104.6	111.3
malate dehydrogenase	Traes_5BL_8A99D83A5	119.5	128.1	152.2	191.1	127.7	115.9	154.2	187	124.3	133.2	158.2	180.8	130.2	124.7	157.7	210.9
malate dehydrogenase	Traes_5BS_EC9AE33AD	21	25	20.6	24.3	19.9	23.2	20.6	22.5	20.3	24.6	21.2	24.6	19.4	23.7	20.4	23
malate dehydrogenase	Traes_5DL_0927957E4	76.2	87.8	96.8	137.7	84.8	82.6	106.1	139.1	80.9	90.3	103.1	128.4	86.3	85.6	104.1	142.5
malate dehydrogenase	Traes_5DS_3C0D10B64	37.6	46.4	38.2	42	39.4	46.2	39	39.9	39	47	38.8	41.3	39.1	45.9	37.7	39.9
malate dehydrogenase	Traes_7BL_C496F00871	21.8	21	19.5	14.7	20.7	23.8	18.3	13.4	21.5	21.8	16.8	14.8	19.8	23.9	19.1	14
malate dehydrogenase	Traes_7DL_35C4D1A4C	18.2	19.6	17.7	14.6	17.1	19	16.6	13	19.4	18.5	16.2	14	18.9	18.7	16.3	14.2
