# Supplementary material for: Joint Transcriptomic and Metabolomic Analyses Reveal Changes in the Primary Metabolism and Imbalances in the Subgenome Orchestration in the Bread Wheat Molecular Response to Fusarium graminearum
Source: G3 (Bethesda). 2015 Oct 4;5(12):2579–92. doi: 10.1534/g3.115.021550 (PMC4683631; doi:10.1534/g3.115.021550)
Supplement: Supporting Information [file supp_g3.115.021550_TableS10.xlsx]

## Sheet: S10
List of 5A candidate genes from WGCNA module C "darkgreen"
Gene	Description
Traes_5AS_A2715CBB2	3'(2'),5'-bisphosphate nucleotidase
Traes_5AS_249C78274	Adiponectin receptor protein 2
Traes_5AS_ABAD2A8D7	Ankyrin repeat family protein LENGTH=772
Traes_5AL_4B1DD2A62	Aspartyl aminopeptidase
Traes_5AL_2EC36FC33	Aspartyl aminopeptidase
Traes_5AL_E24DCCFF0	Aspartyl aminopeptidase
Traes_5AS_FA425CC52	Auxin-binding protein 4
Traes_5AS_DB6DC4945	Bifunctional inhibitor/lipid-transfer protein/seed storage 2S albumin superfamily protein LENGTH=102
Traes_5AS_4A3B9D55B	Chaperone protein ClpB
Traes_5AS_D71CD62EA	Cullin-associated NEDD8-dissociated protein 1
Traes_5AL_2E79B98C6	Cyclin/Brf1-like TBP-binding protein LENGTH=604
Traes_5AS_EC9601473	Cytochrome P450 superfamily protein LENGTH=520
Traes_5AL_C6539F937	Dimethylaniline monooxygenase [N-oxide-forming] 3
Traes_5AL_A9CF39101	Disease resistance protein (CC-NBS-LRR class) family LENGTH=927
Traes_5AS_B13C33EB2	Disease resistance protein RPM1
Traes_5AS_6E674561D	Exostosin family protein LENGTH=518
Traes_5AS_0693FDB91	F-box family protein LENGTH=352
Traes_5AS_704A2ADF0	F-box family protein LENGTH=422
Traes_5AL_98327BB43	Integrin-linked kinase-associated serine/threonine phosphatase 2C
Traes_5AL_3CB0A3407	Leucine-rich repeat protein kinase family protein LENGTH=929
Traes_5AS_51689D8AF	NAD-dependent protein deacetylase 1
Traes_5AL_B446A0742	Non-specific lipid-transfer protein 3
Traes_5AL_C3B32B56A	Nudix hydrolase 20, chloroplastic
Traes_5AL_EAEA6AFDB	PIF1 helicase LENGTH=344
Traes_5AL_C89EEBE50	Potassium-transporting ATPase B chain
Traes_5AL_633ED6A5D	Protein FLOWERING LOCUS T
Traes_5AL_FBEF3C3DA	Protein WEAK CHLOROPLAST MOVEMENT UNDER BLUE LIGHT 1
Traes_5AL_C621FF18B	Protein WEAK CHLOROPLAST MOVEMENT UNDER BLUE LIGHT 1
Traes_5AS_96A151FEB	Pyruvate dehydrogenase E1 component subunit alpha
Traes_5AL_00CC4E7C6	RING/U-box superfamily protein LENGTH=603
Traes_5AL_EA802A833	Serine protease HTRA2, mitochondrial
Traes_5AL_5E7E682D2	Transcription initiation factor IIB
Traes_5AS_BD279FFF4	UPI000234F5F6 related cluster n=1 Tax=unknown RepID=UPI000234F5F6
Traes_5AS_A29B02B1F	UPI0002C33858 related cluster n=1 Tax=unknown RepID=UPI0002C33858
Traes_5AS_1F82840DC	Unknown protein
Traes_5AS_2E8A3DF6D	Unknown protein
Traes_5AS_776E1FEE4	amino acid permease 6 LENGTH=481
Traes_5AS_073CAB1CC	amino acid permease 8 LENGTH=475
Traes_5AL_094B50067	exportin 1B LENGTH=1076
Traes_5AL_677B189DF	gamete expressed 2 LENGTH=914
Traes_5AS_A25D67370	kinase interacting (KIP1-like) family protein LENGTH=1733
Traes_5AL_3AA4476D6	kinesin 3 LENGTH=754
Traes_5AS_62CC650D3	myb domain protein 6 LENGTH=236
Traes_5AL_AC6404BE0	nudix hydrolase homolog 20 LENGTH=374
Traes_5AL_4E3F91755	protein kinase family protein LENGTH=837
Traes_5AL_96EA07253	protein n=2 Tax=Oryza RepID=Q0J1J3_ORYSJ
Traes_5AL_E4EFEF2BD	protein n=3 Tax=Oryza sativa RepID=Q0D3U2_ORYSJ
Traes_5AL_15FF09A3C	pumilio 12 LENGTH=596
Traes_5AS_5FDB5DF71	receptor kinase 2 LENGTH=847
Traes_5AL_EDD8EEC2E	structural maintenance of chromosomes 6A LENGTH=1058
