# Supplementary material for: Joint Transcriptomic and Metabolomic Analyses Reveal Changes in the Primary Metabolism and Imbalances in the Subgenome Orchestration in the Bread Wheat Molecular Response to Fusarium graminearum
Source: G3 (Bethesda). 2015 Oct 4;5(12):2579–92. doi: 10.1534/g3.115.021550 (PMC4683631; doi:10.1534/g3.115.021550)
Supplement: Supporting Information [file supp_g3.115.021550_TableS11.xlsx]

## Sheet: S11
Differences in subgenome-specific characteristics for NBARC and NBS-LRR gene families
NBARC									NBS-LRR
NIL	treatment	hpi	AB P	AD P	BD P	Kruskal-Wallis P			NIL	treatment	hpi	AB P	AD P	BD P	Kruskal-Wallis P
NIL1	M	30	0.284766	0.00372031	0.0552288	0.00529967			NIL1	M	30	0.669092	0.0556565	0.0676852	0.04084
NIL1	M	50	0.230125	0.00188283	0.0528692	0.0030859			NIL1	M	50	0.960161	0.113131	0.113131	0.11961
NIL1	F	30	0.295396	0.00146991	0.0248567	0.00192867			NIL1	F	30	0.942224	0.130878	0.130878	0.141838
NIL1	F	50	0.180249	0.00128325	0.0464974	0.00202387			NIL1	F	50	0.623554	0.148597	0.170331	0.114771
NIL2	M	30	0.267597	0.00223647	0.0416036	0.00321429			NIL2	M	30	0.75422	0.0656033	0.0656033	0.0469082
NIL2	M	50	0.238201	0.00593795	0.0997499	0.00902525			NIL2	M	50	0.936546	0.161364	0.161364	0.173656
NIL2	F	30	0.284288	0.00787407	0.0962511	0.0113789			NIL2	F	30	0.447802	0.120165	0.233349	0.107394
NIL2	F	50	0.266394	0.00212625	0.0356567	0.00285342			NIL2	F	50	0.756079	0.227022	0.227022	0.202219
NIL3	M	30	0.287397	0.00210767	0.0401906	0.00313634			NIL3	M	30	0.773893	0.0556278	0.0556278	0.0428892
NIL3	M	50	0.171599	0.000662735	0.0394914	0.00119937			NIL3	M	50	0.940957	0.0561857	0.0561857	0.0545185
NIL3	F	30	0.230725	0.00263581	0.0425463	0.00337151			NIL3	F	30	0.805925	0.0862545	0.0862545	0.0777919
NIL3	F	50	0.305819	0.00138412	0.0218149	0.00174543			NIL3	F	50	0.690971	0.160308	0.160308	0.129151
NIL4	M	30	0.263476	0.0074079	0.103424	0.0110042			NIL4	M	30	0.687657	0.218884	0.232952	0.170701
NIL4	M	50	0.310005	0.00107187	0.02265	0.00153177			NIL4	M	50	0.875746	0.0292951	0.0292951	0.022244
NIL4	F	30	0.296976	0.00301126	0.0397682	0.00394072			NIL4	F	30	0.849629	0.105517	0.105517	0.101514
NIL4	F	50	0.225671	0.00616553	0.0912682	0.00859712			NIL4	F	50	0.73806	0.362012	0.362012	0.329895
Members	A	B	D						Members	A	B	D
	375	394	345							177	170	143
Gene family members were extracted by searching for the Interpro domain in the IWGSC annotation: NB-ARC (IPR002182)									Gene family members were extracted by searching for the keyword “nbs-lrr” in the AHRD as provided by the IWGSC
columns
AB P		FDR-adjusted Mann-Whitney test P value for pair-wise comparison between A and B subgenome members
BD P		FDR-adjusted Mann-Whitney test P value for pair-wise comparison between A and D subgenome members
AB P		FDR-adjusted Mann-Whitney test P value for pair-wise comparison between B and D subgenome members
Kruskal-Wallis P		P Kruskal-Wallis for rank-based comparison of A,B, and D subgenome expression contributions
